# Supplementary material for: Genome-Wide Analysis of Long Noncoding RNA (lncRNA) Expression in Hepatoblastoma Tissues
Source: PLoS One. 2014 Jan 17;9(1):e85599. doi: 10.1371/journal.pone.0085599 (PMC3894996; doi:10.1371/journal.pone.0085599)
Supplement: Table S1 — Differentially expressed lncRNAs in hepatoblastoma tissues. (more than two-fold; P<0.01). (XLSX) [file pone.0085599.s002.xlsx]

## Sheet: Sheet1
ProbeName	p_value	FC (abs)	Regulation	501C.txt(normalized)	501N.txt(normalized)	502CA.txt(normalized)	502N.txt(normalized)	508CA.txt(normalized)	508N.txt(normalized)	509CA.txt(normalized)	509N.txt(normalized)	501C.txt:gIsWellAboveBG_Call	501N.txt:gIsWellAboveBG_Call	502CA.txt:gIsWellAboveBG_Call	502N.txt:gIsWellAboveBG_Call	508CA.txt:gIsWellAboveBG_Call	508N.txt:gIsWellAboveBG_Call	509CA.txt:gIsWellAboveBG_Call	509N.txt:gIsWellAboveBG_Call	TargetID	Probe_Sequence	lincID	UCSCID	Ensembl_Transcript_ID	RefACC	UnigeneID	GenbankID	TIGRID	Description.From.NCBI	Description.from.other.source	havana_transcript	Description.from.paper	EntrezGeneID	GeneSymbol	GeneName	DESCRIPTION	GO_ID	chrom	Strand	TxStart	TxEnd	GenomicCoordinates	Cytoband	Accessions	Probe.type	Sequence.source
oebiotech_12374	0.00320682	3.25273	down	6.60692	8.58883	6.81979	8.06226	5.7788	8.33317	6.27175	7.29961	P	P	P	P	P	P	P	P	AF467444	ATACCGTTCTCATAACCTAAATTGTCATCGCATAAACTGTTTCAGCTCCTACAGCTCTGG					Hs.418123	AF467444	NA		Cathepsin L1			NA	NA	NA			9	+	90342122	90342970	NA	NA	NA	non-coding RNA	H-inv
A_21_P0012569	0.00628731	2.60142	up	7.33865	5.36204	7.1221	4.88747	6.45734	5.74322	6.13281	5.54096	P	P	P	P	P	P	P	P	TCONS_l2_00020403	TTTTTCTTGTGTGGGTGAGAAAGGGCAACCACATTAAATCTCTACATCTGCAAATCCTGC	TCONS_l2_00020403						THC2568011		Q8NHC1_HUMAN (Q8NHC1) Seven transmembrane helix receptor, partial (42%) [THC2568011]			NA	XLOC_l2_010568				4	+	9495403	9515589	NA	hs|11p15.4	tc|THC2568011|linc|TCONS_l2_00020403	non-coding RNA	agilent G3 V2
oebiotech_15621	0.000179	4.04269	up	7.31355	4.90981	6.39223	4.80418	7.33406	5.30114	6.94402	4.90747	P	P	P	P	P	P	P	P	BC040293	CAGTCTGGCTCCAGGAGTATTAATATACTTTTTTGAGACTGTCTACAAAATCCTATTTTG					Hs.587484	BC040293	NA		Clone 23555 mRNA sequence			NA	NA	NA			9	-	111892574	111895301	NA	NA	NA	non-coding RNA	NONCODE
A_32_P122940	0.00103469	2.97592	up	7.71961	6.23538	7.05542	5.75928	8.15501	5.87918	7.2637	6.02657	P	P	P	P	P	P	P	P	NR_026943	GCTTTGGCAAAATTTTTAAGATTTCTTTGATGTCCGATGTGCTCATTTCTTGGTTTGTTC				NR_026943	Hs.11637	NR_026943	THC2645646	uncharacterized LOC642852	Homo sapiens uncharacterized LOC642852 (LOC642852), non-coding RNA [NR_026943]			642852	LOC642852	uncharacterized LOC642852			21	+	46707966	46717269	NA	hs|21q22.3	ref|NR_026943|gb|AL390181|gb|AK092222|gb|AK056166	non-coding RNA	agilent G3 V2
A_21_P0001442	0.00025	14.3065	down	0.759997	4.08395	2.19971	5.57962	1.31151	5.05078	0.678994	5.59026	A	P	A	P	A	P	A	P	TCONS_00001333	CACTGACGACTAAACAGTGGTCATTATTTTAGAGTGTTGCAGTCAGCGCTAACCTTTTTT	TCONS_00001333								BROAD Institute lincRNA (XLOC_000628), lincRNA [TCONS_00001333]			NA	XLOC_000628				1	+	236120926	236138865	NA	hs|1q42.3	linc|TCONS_00001333	non-coding RNA	agilent G3 V2
oebiotech_03754	0.00869533	3.28396	down	1.92774	4.23544	3.30619	5.03289	2.01438	4.0315	3.29442	4.10465	A	P	P	P	A	P	P	P	ENST00000514042	ACACCAAGATCTCGCAAATCTATTTGCAGACTACTTTGTCCTGGTAAAAGCTGAGAAGCA			ENST00000514042				NA			OTTHUMT00000369629.1		NA	NA	NA			5	-	79362171	79379477	NA	NA	NA	non-coding RNA	Gencode v13
A_21_P0014441	0.00654324	4.75417	down	5.0954	7.4698	3.33656	6.31709	4.69579	6.82737	4.08311	5.59338	P	P	P	P	P	P	P	P	ENST00000497440	GGAGAACATCCTTAAAAGGAGTTTGGTTTTTTGTTTGCTTTGTGTGGGTTTTTGTCTAAA			ENST00000497440	XR_109824		XR_109824	THC2636494	uncharacterized LOC100507233	PREDICTED: Homo sapiens hypothetical LOC100507233 (LOC100507233), miscRNA [XR_109824]			NA	LOC100507233	uncharacterized LOC100507233			4	+	77357264	77566798	NA	hs|4q21.1	ref|XR_109824|ref|XR_112647|ens|ENST00000497440|ens|ENST00000485780	non-coding RNA	agilent G3 V2
oebiotech_08206	0.00176732	4.22118	up	4.47941	1.28813	4.02184	1.85224	4.47777	2.31445	3.30234	2.51595	P	A	P	A	P	P	P	A	ENST00000574741	CCTTTTAATTTTATTAGATTTTCTATTGCATGTTGAAAAGTAGGTGATATTTTTGTGTCT			ENST00000574741				NA			OTTHUMT00000440929.1		NA	NA	NA			17	-	45159285	45177605	NA	NA	NA	non-coding RNA	Gencode v13
A_21_P0014060	0.00149106	3.78925	up	4.22901	1.08536	3.14815	2.03685	3.92019	1.73772	3.11442	1.86417	P	A	P	A	P	A	P	A	Hs.728951	TCCTTGCTTTGAAAGCCAGTTGCTAAAAATAAAAACTGTTCCATGAAAAATCACAATGCC			ENST00000488806	XR_108307	Hs.728951	XR_108307	THC2603580	phosphatidylinositol glycan anchor biosynthesis, class C	PREDICTED: Homo sapiens hypothetical LOC100505991, transcript variant 2 (LOC100505991), miscRNA [XR_108307]			NA	PIGC	phosphatidylinositol glycan anchor biosynthesis, class C			1	-	172339329	172384466	NA	hs|1q24.3	ens|ENST00000488806|ens|ENST00000484368|ref|XR_108307|ref|XR_111995	non-coding RNA	agilent G3 V2
oebiotech_27835	0.00940519	2.65421	up	13.984	11.7012	13.1988	11.8718	13.2767	11.7813	12.1792	11.6511	P	P	P	P	P	P	P	P	TCONS_l2_00029476	ATGATGATGTCGATACCAAGAAGCAGAAGACCGACAAGGATGACTAGACAGCAAAAAAGG	TCONS_l2_00029476						NA					NA	NA	NA			9	-	97109392	97109900	NA	NA	NA	non-coding RNA	UCSC
A_21_P0002651	0.00035	4.87061	down	1.94366	4.07599	2.89209	4.31134	2.01517	5.12574	2.12049	4.59474	P	P	P	P	P	P	P	P	TCONS_00005105	TTGAATTGATTTTCAGCACTAGGGAGCCATCTCTGATCAGGGAGTGGAGTGAGCAGAAAT	TCONS_00005105								BROAD Institute lincRNA (XLOC_002010), lincRNA [TCONS_00005105]			NA	XLOC_002010				2	-	20737348	20739861	NA	hs|2p24.1	linc|TCONS_00005105|linc|TCONS_00005104	non-coding RNA	agilent G3 V2
oebiotech_21925	0.000284	6.30245	up	5.92734	2.25016	4.74414	2.23697	5.03371	2.37836	4.27698	2.49304	P	A	P	A	P	A	P	A	NR_034181	CTCTTTCTTGGGAGAAGCTAGACTTTATTCATTATATTGCTATGACAACTTCACTCTTTC				NR_034181			NA	Homo sapiens suppressor of variegation 3-9 homolog 2 (Drosophila) (SUV39H2), transcript variant 6, non-coding RNA				NA	NA	NA			10	+	14920781	14946304	NA	NA	NA	non-coding RNA	RefSeq
A_21_P0003814	0.0026314	2.12161	down	6.20786	7.20442	5.93955	6.84199	5.60842	6.92574	5.42478	6.5491	P	P	P	P	P	P	P	P	TCONS_00008692	TCTGATTCTCCTCCAAGAAGCAATGCTTCTCTGAGGCTTTCACCTTTGCTCACATCAAAG	TCONS_00008692								BROAD Institute lincRNA (XLOC_004205), lincRNA [TCONS_00008692]			NA	XLOC_004205				4	-	185299886	185303530	NA	hs|4q35.1	linc|TCONS_00008692	non-coding RNA	agilent G3 V2
oebiotech_26956	0.00632685	2.38017	down	7.03304	7.9025	6.39796	7.79138	5.71356	7.56388	6.87721	7.76827	P	P	P	P	P	P	P	P	TCONS_l2_00019177	CGCCATCCCGGAGCTCGGCGGCCGCCGCGACAAGTCTGAAGGAGAAAGCTCGCGGAGCGT	TCONS_l2_00019177						NA					NA	NA	NA			3	-	13170728	13324482	NA	NA	NA	non-coding RNA	UCSC
oebiotech_26243	0.0016232	2.46971	down	6.73271	8.58136	6.99473	8.38074	6.71448	8.07733	6.90236	7.52222	P	P	P	P	P	P	P	P	TCONS_l2_00009702	AAATCCTTCGTGCCCTGCACTTAGGCTCCACTGCATAATGAATAAAAGGAAAATGGATTC	TCONS_l2_00009702						NA					NA	NA	NA			16	+	34280783	34294714	NA	NA	NA	non-coding RNA	UCSC
oebiotech_16533	0.00108202	5.62403	up	10.7682	7.30595	9.52994	6.9628	9.82413	7.42189	8.76991	7.23513	P	P	P	P	P	P	P	P	ENST00000412059	AATGGGTATTATTTTTCATCTTCAAACAGGCAGACCTGTTATCCTAAACTAGGTGAGTCA			ENST00000412059				NA		growth arrest-specific 5 (non-protein coding) [Source:HGNC Symbol;Acc:16355]			NA	NA	NA			1	-	173833038	173837125	NA	NA	NA	non-coding RNA	ENSEMBL
oebiotech_23737	0.00126746	4.29447	down	5.07469	6.11283	4.60818	6.7621	4.55748	6.46043	3.50446	6.81938	P	P	P	P	P	P	P	P	TCONS_00008690	AAATGGTGAATCTTCGGTTTGTGAGTATGACCAGTGGGTCATATGGGCAGAAAAGCAAGC	TCONS_00008690						NA					NA	NA	NA			4	-	185289626	185303530	NA	NA	NA	non-coding RNA	UCSC
oebiotech_08227	0.00927401	2.08612	up	4.59731	3.44799	4.98587	3.34599	5.08544	3.92335	4.77063	4.47863	P	P	P	P	P	P	P	P	ENST00000575312	AAATACATTTTATTATCGCTGTACCATTCTGGGGCACTGGAGATGGCAGCTGAGAAGCAG			ENST00000575312				NA			OTTHUMT00000440811.1		NA	NA	NA			17	-	79668353	79670330	NA	NA	NA	non-coding RNA	Gencode v13
oebiotech_12439	0.00012	36.1791	up	9.75456	5.03168	9.96712	4.56734	11.2578	5.3667	11.2599	6.56533	P	P	P	P	P	P	P	P	BC105298	AGTCCAAAGAGAAACGAGCAGTAAACAGTCTCAGCATGGAAAATGCCAACCAAGAAAATG					Hs.334370	BC105298	NA		Brain expressed, X-linked 1			NA	NA	NA			X	-	102318133	102319103	NA	NA	NA	non-coding RNA	H-inv
A_21_P0011438	0.00980931	2.02312	up	8.2225	6.74646	7.7568	7.26969	8.72759	6.98683	7.81625	7.45384	P	P	P	P	P	P	P	P	TCONS_l2_00009703	GTGCACCTCAGTCAGTTGGAAGGTGTAAATGTAGAACATTACAAACAGGTTTATATCTTT	TCONS_l2_00009703								BROAD Institute lincRNA (XLOC_l2_005198), lincRNA [TCONS_l2_00009703]			NA	XLOC_l2_005198				16	+	34327006	34329672	NA	hs|16p11.2	linc|TCONS_l2_00009703	non-coding RNA	agilent G3 V2
oebiotech_26067	0.00186813	3.18643	up	12.2763	9.68147	11.2998	10.3167	12.3649	10.3518	11.6053	10.5085	P	P	P	P	P	P	P	P	TCONS_l2_00008237	AGCTTAATGCCAGGAACAGATTTTGCAGTTGGTGGGGTCTCAATAAAAGTTATTTTCCAC	TCONS_l2_00008237						NA					NA	NA	NA			14	-	99439132	99470956	NA	NA	NA	non-coding RNA	UCSC
oebiotech_07539	0.000957	2.88895	up	2.65308	1.37769	2.7553	1.56937	3.27126	0.9536	3.24228	1.89908	P	A	P	A	P	A	P	A	ENST00000567464	AAATTATTCTATTTATTTCATTCAGTATATTATCTGTGTATACCGATATGATATTACACT			ENST00000567464				NA			OTTHUMT00000432130.1		NA	NA	NA			16	-	33336282	33337443	NA	NA	NA	non-coding RNA	Gencode v13
oebiotech_03784	0.00915568	5.59999	up	10.1923	5.75722	9.05104	7.94134	9.74527	6.79	7.99869	6.557	P	P	P	P	P	P	P	P	ENST00000514608	CTGCATCCTACTGCTTTGAACTTCCAAGTATGTCTACTCACCTTTTAAAATGTAAACATT			ENST00000514608				NA			OTTHUMT00000364171.1		NA	NA	NA			4	-	119990478	119991452	NA	NA	NA	non-coding RNA	Gencode v13
A_21_P0013119	0.00112398	6.05842	down	5.00415	8.23474	4.86295	8.29981	6.53844	8.60153	6.13028	7.79551	P	P	P	P	P	P	P	P	TCONS_l2_00025055	AACAACCCCAAACAGAGAGGAACAACCCCGAACAGACAGTAACAACCCGGAACAGAGAGT	TCONS_l2_00025055								BROAD Institute lincRNA (XLOC_l2_013233), lincRNA [TCONS_l2_00025055]			NA	XLOC_l2_013233				6	-	170484939	170489998	NA	hs|6q27	linc|TCONS_l2_00025055|linc|TCONS_l2_00025054|linc|TCONS_l2_00025057	non-coding RNA	agilent G3 V2
oebiotech_17441	0.00373173	2.93479	up	3.88409	1.29452	3.72696	2.60106	3.5278	1.88377	3.53843	2.6849	P	A	P	P	P	A	P	A	ENST00000499602	AAAGGAAAATTGGCTACAGTCTTAAATGTATGTGTGGGCCCACGCTAGAAGCTCAGCTCT			ENST00000499602				NA					NA	NA	NA			11	-	126220066	126225482	NA	NA	NA	non-coding RNA	ENSEMBL
A_21_P0012200	0.00164507	5.02889	up	13.9008	10.3357	13.3839	11.6498	14.1823	11.2791	13.0077	11.889	P	P	P	P	P	P	P	P	TCONS_l2_00017196	GGCAAAATGAAAGGTTCTGCCATTATAGGACCAGTAGCAAAGGAGTATGCAGACTTGTGG	TCONS_l2_00017196						THC2524192		RL23_PONPY (Q5REU2) 60S ribosomal protein L23, partial (98%) [THC2524192]			NA	XLOC_l2_009184				21	-	30369928	30370929	NA	hs|21q21.3	tc|THC2524192|linc|TCONS_l2_00017196	non-coding RNA	agilent G3 V2
oebiotech_21621	0.00136117	3.7942	down	2.55327	4.08409	3.51183	5.19285	2.95935	5.2271	2.98271	5.1983	P	P	P	P	P	P	P	P	NR_030778	CCTAAAAATGTATGTACAACGTTTTCACCATAATATTATGCATAATAAGGGGCCGTTTGG				NR_030778			NA	Homo sapiens WD repeat domain 65 (WDR65), transcript variant 4, non-coding RNA				NA	NA	NA			1	+	43638000	43676549	NA	NA	NA	non-coding RNA	RefSeq
oebiotech_17782	3.92e-05	36.0597	down	2.61118	8.35867	3.85777	9.58836	4.34799	9.04905	4.357	8.86713	P	P	P	P	P	P	P	P	ENST00000513844	AAACTCTAGAGAAGCTTGTTTGCCAAACCTTGCTTTGGGCGGTGGAGACAGAATATCATG			ENST00000513844				NA					NA	NA	NA			5	+	6582258	6586011	NA	NA	NA	non-coding RNA	ENSEMBL
oebiotech_26464	0.00077	2.82084	up	9.35972	7.94307	9.74593	8.06751	9.80907	8.30255	10.1351	8.75218	P	P	P	P	P	P	P	P	TCONS_l2_00012781	AAAGATGAGGCAAAGCTAGATGCATTCCTGAAGGAACCCAAGAAATTCCTCTCTTTATTT	TCONS_l2_00012781						NA					NA	NA	NA			19	+	59086812	59100923	NA	NA	NA	non-coding RNA	UCSC
A_21_P0009406	0.000177	4.13609	up	5.22506	3.32125	5.3019	3.22221	6.10688	3.71457	5.64843	3.83117	P	P	P	P	P	P	P	P	TCONS_00026069	TGTGTGTCTTTATGTCCAAGCAATTGAGCCAACAAGTCCTCAGAATTCCTTGTGAAAAAA	TCONS_00026069								BROAD Institute lincRNA (XLOC_012467), lincRNA [TCONS_00026069]			NA	XLOC_012467				17	-	38277005	38278105	NA	hs|17q21.1	linc|TCONS_00026069|linc|TCONS_00025631	non-coding RNA	agilent G3 V2
oebiotech_18856	0.00596102	2.27821	up	4.95248	4.25989	5.13186	3.60238	5.78495	4.07262	4.61473	3.79753	P	P	P	P	P	P	P	P	uc001teb.2	AGCTTGTTTACGTAGTAAGTTTTTGAAGTCTACATTCAATCCAGACACTTAGTTGAGTGT		uc001teb.2					NA					NA	NA	NA			12	+	95702290	95704406	NA	NA	NA	non-coding RNA	UCSC
oebiotech_22058	0.000564	2.16998	down	3.70804	4.93078	4.40003	5.1733	3.74087	5.02841	3.94256	5.12975	P	P	P	P	P	P	P	P	NR_037171_5	CGGCTTCTGCTATGTTCAGAGAAGCCCAAAACACATTTTGGGTGGAGGGGTTGCCACACA				NR_037171_5			NA	Homo sapiens uncharacterized LOC100507547 (LOC100507547), transcript variant 3, non-coding RNA				NA	NA	NA			6	-	3463422	3464986	NA	NA	NA	non-coding RNA	RefSeq
A_23_P148793	0.00624835	2.0319	down	3.96765	4.8919	4.73521	5.7483	4.25878	5.42388	4.13298	5.12184	P	P	P	P	P	P	P	P	NR_002925	TGGGATGTTGTTGTGGAGACTGAAGAGAAACAAGAGACTTTGGTCTTTGATGGGGTCTTA			ENST00000477875	NR_002925	Hs.348539	NR_002925	NP1247923	flavin containing monooxygenase 9 pseudogene	Homo sapiens flavin containing monooxygenase 9 pseudogene (FMO9P), non-coding RNA [NR_002925]			116123	FMO9P	flavin containing monooxygenase 9 pseudogene			1	+	166573152	166594473	NA	hs|1q24.1	ref|NR_002925|ens|ENST00000477875|gb|BC014341|tc|NP1247923	non-coding RNA	agilent G3 V2
oebiotech_18953	0.00735411	7.02659	down	0.795013	3.6748	1.241	5.50935	0.706289	3.49241	3.02921	4.34624	A	P	A	P	A	P	P	P	uc001xiu.3	ATGGACAGAGTGACTACTGGCAGAAATGAACACCATGTGAGAATTCTGGGAACAAAGATC		uc001xiu.3	ENST00000411796	NR_024338			NA					NA	NA	NA			14	+	66953108	66965271	NA	NA	NA	non-coding RNA	UCSC
oebiotech_20644	0.00152698	3.00858	up	13.8042	11.4455	13.0531	11.9274	13.8832	11.7657	13.0153	12.2609	P	P	P	P	P	P	P	P	uc011klk.1	AGGAGAATGAGGATTCTGCACCGGCTGCTCAGAAGATACCGTGAATCTAAGAAGATTGAT		uc011klk.1	ENST00000432746	NR_026660			NA					NA	NA	NA			7	-	102781716	102782850	NA	NA	NA	non-coding RNA	UCSC
A_21_P0002154	0.00686963	2.03053	down	3.24228	4.43112	3.26637	3.53017	2.53259	4.14293	3.01615	4.0406	P	P	P	P	P	P	P	P	TCONS_00004655	TGAGCATCCTGAGCATCGATGGTGAGAAGCTACAGGAGGCCGAGCGGCTGTTGACGCCCA	TCONS_00004655								BROAD Institute lincRNA (XLOC_001306), lincRNA [TCONS_00004655]			NA	XLOC_001306				2	+	495730	496627	NA	hs|2p25.3	linc|TCONS_00004655|linc|TCONS_00003530|linc|TCONS_00003531	non-coding RNA	agilent G3 V2
oebiotech_00666	0.00138361	4.9907	down	3.78401	6.71077	4.62925	7.04184	3.83552	6.48624	4.06684	5.35374	P	P	P	P	P	P	P	P	ENST00000420293	ATTTGGGGAAGATGTCACTTTTCCTCATCTGACTTTGCCTTGGAGTCAGATGGGAGAATG			ENST00000420293				NA			OTTHUMT00000040463.1		NA	NA	NA			6	-	39856649	39865156	NA	NA	NA	non-coding RNA	Gencode v13
oebiotech_26433	0.00901952	3.14026	up	10.7322	9.49417	10.716	8.82777	11.9703	9.24698	11.1024	10.3485	P	P	P	P	P	P	P	P	TCONS_l2_00012362	AATGTTTGTTTCAGAAGCCCCATTTGCACAGGTTTTCAGCAACTCAGAATGCTCTACTTC	TCONS_l2_00012362						NA					NA	NA	NA			19	+	18133184	18144152	NA	NA	NA	non-coding RNA	UCSC
A_19_P00806702	0.00188438	2.17228	up	3.34371	2.16435	3.06719	2.71711	3.64429	2.35619	3.58866	1.92936	P	A	P	A	P	A	P	A	TCONS_00017518	AGTCGTCAATGCAATTTCAAACAAACAATGCAAAATTGGTAAAATGTTTTAGTCTTTATG	TCONS_00017518								BROAD Institute lincRNA (XLOC_008186), lincRNA [TCONS_00017518]			NA	XLOC_008186				X	-	73167079	73225243	NA	hs|Xq13.2	linc|TCONS_00017518	non-coding RNA	agilent G3 V2
oebiotech_00483	0.00409065	2.29195	down	3.47914	4.89066	3.19953	4.14368	2.87704	4.60463	3.89661	4.59966	P	P	P	P	P	P	P	P	ENST00000417102	ACCTGAGAATGTTTTCTGCCACTCAAATGAGTTGGAAATATAGTCTATTTCTGCTTTACA			ENST00000417102				NA		CLYBL intronic transcript 1 (non-protein coding) [Source:HGNC Symbol;Acc:39892]	OTTHUMT00000045610.1		NA	NA	NA			13	+	100426278	100427543	NA	NA	NA	non-coding RNA	Gencode v13
oebiotech_23334	0.00869941	2.08981	down	8.60702	9.78227	8.51611	8.84341	8.02799	9.93667	8.54376	9.38601	P	P	P	P	P	P	P	P	TCONS_00003146	CTGGTGCCAGCTATCTTTATGGACAGAAAACTACATTTTGAAATCAAATCAAGTGTGTTC	TCONS_00003146						NA					NA	NA	NA			2	-	729306	731224	NA	NA	NA	non-coding RNA	UCSC
A_21_P0000744	0.00365239	2.32607	up	6.16753	5.1596	5.88353	4.39572	6.61108	4.93659	5.64248	4.94114	P	P	P	P	P	P	P	P	NR_038269	AGTCGTACCCTCTTGTTTTTCTCTGAGTCAGTCTTAAGGTGAAATGAAGTGTGGCCCAGT			ENST00000551421	NR_038269	Hs.90286	NR_038269	THC2534459	uncharacterized LOC100506844	Homo sapiens uncharacterized LOC100506844 (LOC100506844), non-coding RNA [NR_038269]			NA	LOC100506844	uncharacterized LOC100506844			12	-	58325231	58329947	NA	hs|12q14.1	ref|NR_038269|ens|ENST00000551421|ens|ENST00000546580|ens|ENST00000553102	non-coding RNA	agilent G3 V2
oebiotech_06228	0.00703785	2.53119	up	3.79386	2.78845	3.04461	1.85831	3.65554	2.18608	4.30894	2.61087	P	P	P	A	P	P	P	A	ENST00000558935	CTGATGTCGAATGGAAATCTGAACATTCACAGATTTCTTTTCCTAGATATAGAAACGCAA			ENST00000558935				NA			OTTHUMT00000415487.1		NA	NA	NA			15	-	96833672	96870326	NA	NA	NA	non-coding RNA	Gencode v13
oebiotech_20150	0.000892	2.95761	up	5.36104	3.91492	6.03796	3.78346	5.7447	3.87394	4.96901	4.28267	P	P	P	P	P	P	P	P	uc009zff.2	AGAAATGCCCATCGGCAATGTCTACAAGGAGAAAGCCAGAGTCATCGCTGACTAGGAGGA		uc009zff.2					NA					NA	NA	NA			12	+	6993144	6993766	NA	NA	NA	non-coding RNA	UCSC
oebiotech_13703	1.57e-05	30.578	up	6.34208	0.957676	6.59689	2.24061	7.22283	1.44674	6.66696	2.44604	P	A	P	A	P	A	P	P	AK098699	ATACGACCAATCAAAATGTGTTTAGGCTTCAAAGGAAAAAGTTCTCCATAAATACACCAG					Hs.683783	AK098699	NA		CDNA FLJ25833 fis, clone TST08193			NA	NA	NA			2	-	171475137	171574032	NA	NA	NA	non-coding RNA	NONCODE
A_21_P0010990	0.00334978	4.29887	up	3.27441	1.73312	5.09867	2.31885	3.72828	1.33284	3.83096	2.13166	P	A	P	P	P	A	P	A	TCONS_l2_00004705	AATGTTTGCTAGAGGAAGTGGTGCCAAGTAGATTTAGATAAAGAAGAAGGTGGTGATGAG	TCONS_l2_00004705								BROAD Institute lincRNA (XLOC_l2_002433), lincRNA [TCONS_l2_00004705]			NA	XLOC_l2_002433				11	+	88071174	88158232	NA	hs|11q14.2	linc|TCONS_l2_00004705	non-coding RNA	agilent G3 V2
A_21_P0011742	0.00324757	5.00423	up	7.58618	5.4058	9.15389	5.23629	7.52298	5.51224	6.88697	5.70311	P	P	P	P	P	P	P	P	TCONS_l2_00013077	AGTCTGCATGTGTGGGTGAACACTCCACATCAGGTCATTGTCCATCATTACATATCTGTG	TCONS_l2_00013077					AK090827	THC2478452	CDNA clone IMAGE:5301514	BROAD Institute lincRNA (XLOC_l2_007033), lincRNA [TCONS_l2_00013077]			NA	LOC100506930	uncharacterized LOC100506930			19	-	36806497	36807295	NA	hs|19q13.12	gb|AK090827|gb|AX746638|tc|THC2478452|linc|TCONS_l2_00013077	non-coding RNA	agilent G3 V2
A_19_P00322948	0.00851694	2.96872	up	9.31744	7.35222	8.29917	7.29541	9.98866	7.48001	8.38129	7.57955	P	P	P	P	P	P	P	P	NR_002599	TTTCCAAAAACTTGTAGAAGGTTGTGAAAAAACTACTAGGATCACGCGGCATGTATTGAG				NR_002599		NR_002599	THC2548604		Homo sapiens small nucleolar RNA host gene 6 (non-protein coding) (SNHG6), non-coding RNA [NR_002599]			NA	SNHG6				8	-	67834164	67837777	NA	hs|8q13.1	ref|NR_002599|gb|AY264285|tc|THC2548604|tc|THC2597339	non-coding RNA	agilent G3 V2
oebiotech_25913	0.000636	3.39407	up	14.0116	11.5695	13.4404	11.7396	13.9279	11.8475	12.9489	12.1201	P	P	P	P	P	P	P	P	TCONS_l2_00005603	AACAATGCATCATAAAACCTTCAGAAGGAAAGGAGAATGTTTTGTGGACCACTTTGGTTT	TCONS_l2_00005603						NA					NA	NA	NA			12	+	44054685	44055207	NA	NA	NA	non-coding RNA	UCSC
oebiotech_18955	0.000174	2.79293	up	5.81552	4.05979	5.9258	3.93177	5.5699	4.23352	5.29883	4.45785	P	P	P	P	P	P	P	P	uc001xqo.1	CAGCTTTTTCATGAACATTAATTCATGGTGAATGCACTCACAGCAACCAAAATCCAAAAA		uc001xqo.1					NA					NA	NA	NA			14	+	75292223	75295550	NA	NA	NA	non-coding RNA	UCSC
oebiotech_16046	0.00018	6.02524	down	8.32396	11.3518	8.35375	10.9856	7.7959	10.7024	9.18703	10.985	P	P	P	P	P	P	P	P	AF333388	ATGTCGGGACTGCCCTGCTCTCGGATGAAAACAGAATGACACGTAAAGTCCGGGATTTTT					Hs.632513	AF333388	NA		Metallothionein 1 pseudogene 2			NA	NA	NA			1	-	237167402	237167718	NA	NA	NA	non-coding RNA	NONCODE
A_33_P3329028	0.000175	15.7551	down	4.3306	8.28273	4.28859	6.7325	3.91012	8.87137	3.9581	8.51179	P	P	P	P	P	P	P	P	NR_027916	GAAGAAACTTGGACCGGACTATGTAGATCTCTTCATTATTCATGTACCATTTGCTATGAA			ENST00000334314	NR_027916	Hs.282513	NR_027916	NP1249913	aldo-keto reductase family 1, member C-like 1	Homo sapiens aldo-keto reductase family 1, member C-like 1 (AKR1CL1), non-coding RNA [NR_027916]			340811	AKR1CL1	aldo-keto reductase family 1, member C-like 1			10	-	5196654	5227150	NA	hs|10p15.1	ref|NR_027916|ens|ENST00000334314|ens|ENST00000472691|gb|BC101204	non-coding RNA	agilent G3 V2
A_21_P0014156	1.19e-05	2.2703	down	2.44037	3.9009	2.6175	3.75103	2.58973	3.85322	2.70759	3.58157	P	P	A	P	P	P	P	P	XR_108632	CTGTACCTCGTTAACAATAGAATCTCAAAAAATGCCTGCTGAATAAACCATACATATGCA				XR_108632		XR_108632	THC2614693	uncharacterized LOC100507603	PREDICTED: Homo sapiens hypothetical LOC100507603 (LOC100507603), miscRNA [XR_108632]			NA	LOC100507603	uncharacterized LOC100507603					NA	NA	NA	hs|6p25.1	ref|XR_108632|ref|XR_112830|tc|THC2614693	non-coding RNA	agilent G3 V2
oebiotech_19843	0.000537	2.75213	up	6.16737	4.08148	6.0059	4.54912	6.14076	4.58401	5.81705	5.07427	P	P	P	P	P	P	P	P	uc003vmn.2	GAGTGACTGCTTTGTTGAATCAGATAGTAACAAACATTTATTTGTAGTCTGGTTGTGTCA		uc003vmn.2					NA					NA	NA	NA			7	-	127944239	127946359	NA	NA	NA	non-coding RNA	UCSC
oebiotech_14934	0.00658619	2.36845	up	7.17788	6.43605	7.89799	6.55888	8.50629	6.37008	7.33397	6.57537	P	P	P	P	P	P	P	P	AK090797	GGAAAAGACTGAGATAAGTTTCCAAAACCCCTGCTGGAGCACCTTCTACTTCTAGAAAGA					Hs.633126	AK090797	NA		CDNA FLJ33478 fis, clone BRAMY2002621			NA	NA	NA			17	+	53248165	53250992	NA	NA	NA	non-coding RNA	NONCODE
oebiotech_03439	0.00327215	3.1803	up	4.00358	1.17899	2.79717	1.79385	2.94042	1.11889	2.587	1.55981	P	A	P	A	P	A	P	A	ENST00000507938	AAAGTGTGGGCAATGGACTGGCCATTTCCACAGTTTTGGAAACTTTTAAAAATCCATATT			ENST00000507938				NA			OTTHUMT00000034011.1		NA	NA	NA			11	+	3837981	3843130	NA	NA	NA	non-coding RNA	Gencode v13
oebiotech_14627	0.00554777	2.17947	down	3.45598	4.53564	2.51779	3.92031	3.3149	4.49156	3.46649	4.30357	P	P	P	P	P	P	P	P	AF009289	AGGGAGGGGACTCAAAAAGTGTTGGAGGCTTGAGGAATTTAGCACACAACTACAGATGTT					Hs.684818	AF009289	NA		Clone HEC2 Cri-du-chat region mRNA			NA	NA	NA			5	-	9285163	9285428	NA	NA	NA	non-coding RNA	NONCODE
A_21_P0003213	0.00126665	2.15214	up	8.18111	6.52612	8.0104	6.63218	7.55813	6.80141	7.79772	7.16456	P	P	P	P	P	P	P	P	TCONS_00006773	TTGATTGATGAGACTTCTTTGCACAGGAGAGCTGCTAAAAATTACTGCGGTGAACAGACG	TCONS_00006773						THC2523097		ALU7_HUMAN (P39194) Alu subfamily SQ sequence contamination warning entry, partial (23%) [THC2523097]			NA	XLOC_003406				3	-	197374633	197381275	NA	hs|3q29	tc|THC2523097|linc|TCONS_00006773	non-coding RNA	agilent G3 V2
A_21_P0000461	0.000638	2.78488	down	6.27783	7.66239	6.02611	7.8851	6.37851	8.0736	7.01289	7.98472	P	P	P	P	P	P	P	P	NR_037426	ATTCTTCTTCCTGAGCACGCTCATGATGAGCAAACTGAGCCTCTAAGAAGTTGACTGAAG				NR_003686		NR_003686		small nucleolar RNA, C/D box 125	Homo sapiens small nucleolar RNA, C/D box 125 (SNORD125), small nucleolar RNA [NR_003686]			NA	SNORD125	small nucleolar RNA, C/D box 125			22	-	29729146	29729256	NA	hs|22q12.2	ref|NR_003686|ref|NR_037426	non-coding RNA	agilent G3 V2
oebiotech_10921	0.000862	2.09129	down	6.26486	7.49349	6.84454	7.53529	6.07924	7.56218	6.44766	7.30293	P	P	P	P	P	P	P	P	AF064848	CCGCCTGATTCCGAGGGGCGGGAGCGCATTGGGCTGCGCACGGGTGGGGGCGCCGCGCCA					Hs.179080	AF064848	NA		Solute carrier family 32 (GABA vesicular transporter), member 1			NA	NA	NA			20	+	37352868	37353211	NA	NA	NA	non-coding RNA	H-inv
oebiotech_04614	0.00632145	2.8166	down	3.54748	5.09268	2.42562	4.77023	3.54934	4.7862	3.08397	3.93312	P	P	A	P	P	P	P	P	ENST00000526642	AATGAGTCTTTTGGATGAGAAAAGTCACAGCAACTTGAGTTCTCCTAATGAACAGATGAC			ENST00000526642				NA		NAV2 antisense RNA 1 (non-protein coding) [Source:HGNC Symbol;Acc:40744]	OTTHUMT00000394496.1		NA	NA	NA			11	-	20141229	20142178	NA	NA	NA	non-coding RNA	Gencode v13
oebiotech_08616	0.00167313	2.41822	up	5.92514	4.79235	5.88624	3.95584	5.76813	4.93091	5.55543	4.36006	P	P	P	P	P	P	P	P	OTTHUMT00000052387	ATGAGTTCTGCATTGGACCTGAGACTGGAGTTTTAAGCCATATCGGACTGAGTCTTTAAA			ENST00000431981				NA			OTTHUMT00000052387		NA	NA	NA			9	+	35776642	35780429	NA	NA	NA	non-coding RNA	NONCODE
oebiotech_22097	0.000228	50.4067	up	7.28793	0.751674	5.80144	2.1965	8.12916	2.21025	8.68146	2.1194	P	A	P	A	P	P	P	A	NR_037585	AGAGTGACGGAGAAGGCAGACATCATGCAACATGCTCAAGGGCTATTCATTTTAAGCTGA		uc002ykg.2		NR_037585			NA	Homo sapiens chromosome 21 open reading frame 37 (C21orf37), transcript variant 1, non-coding RNA				NA	NA	NA			21	+	18811207	18821503	NA	NA	NA	non-coding RNA	RefSeq
oebiotech_10019	0.00426544	2.18767	down	5.19631	6.14134	5.11532	6.49222	5.37176	6.5399	5.94489	6.97241	P	P	P	P	P	P	P	P	OTTHUMT00000315945	ACTTTGTCAGGCTGAAGAAGATCCCGACATGGAAGGAGATGGCGAAAGGTAGGCCCTGCT			ENST00000457725				NA			OTTHUMT00000315945		NA	NA	NA			11	-	63918389	63919879	NA	NA	NA	non-coding RNA	NONCODE
oebiotech_07147	0.00290294	2.375	up	7.13532	5.36131	6.30664	5.29624	7.08442	5.59797	6.78874	6.06788	P	P	P	P	P	P	P	P	ENST00000564775	CCTTTGAGAATCTGATACCTTTACCCCAGAATAGAACAATAAATAACAGCTACCTTCTAC			ENST00000564775				NA			OTTHUMT00000434316.1		NA	NA	NA			16	-	30709029	30710282	NA	NA	NA	non-coding RNA	Gencode v13
A_21_P0009119	0.00397103	5.50837	up	4.97357	1.78495	6.02592	2.72935	5.79587	3.25873	4.64238	3.8182	P	A	P	P	P	P	P	P	TCONS_00024918	AACGCTGATAACAGGTAATTTTTCTGATGGGGCAGCAGTAGGATCAACACAGCTGAGAAA	TCONS_00024918					BC035173	THC2493316	Spire homolog 2 (Drosophila)	BROAD Institute lincRNA (XLOC_011837), lincRNA [TCONS_00024918]			NA	XLOC_011837				16	+	89883570	89889071	NA	hs|16q24.3	gb|BC035173|linc|TCONS_00024918|linc|TCONS_00024919	non-coding RNA	agilent G3 V2
oebiotech_11148	0.00232133	5.64665	up	9.73749	6.66725	9.0894	6.30769	9.51222	6.62294	7.58246	6.33413	P	P	P	P	P	P	P	P	AY027770	AAATACCTGATGGAACTAACTATGTTGGACTATGACATGGTGCACTTTCCTCCTTCTCAA					Hs.23960	AY027770	NA		Cyclin B1			NA	NA	NA			5	+	68470752	68471373	NA	NA	NA	non-coding RNA	H-inv
oebiotech_05479	0.0070841	2.74178	up	3.18542	2.07981	3.29479	2.06413	3.86661	1.17548	2.43672	1.64368	P	A	P	A	P	A	P	A	ENST00000550111	AAATTTTGTTCTGGTCTCAACCAAATGATTAAAACTCCGAATCAGTGGAATCTGAACTCT			ENST00000550111				NA			OTTHUMT00000408141.1		NA	NA	NA			12	-	94665925	94670971	NA	NA	NA	non-coding RNA	Gencode v13
oebiotech_26264	0.00357655	17.242	down	3.48366	9.13697	5.49822	9.15733	5.44151	9.48319	7.49976	10.5771	P	P	P	P	P	P	P	P	TCONS_l2_00010038	CATGGACAAGGAAGGCTACTTTTGGTTCATGGGAAGAAACGACGATGTGATCAATTCTTC	TCONS_l2_00010038						NA					NA	NA	NA			16	-	20602035	20607617	NA	NA	NA	non-coding RNA	UCSC
A_21_P0008742	0.0087248	2.39372	down	6.36311	7.94442	7.64837	7.96196	6.31835	8.17614	7.05081	8.33514	P	P	P	P	P	P	P	P	TCONS_00023682	AAATGAGCACAATAAAAGGGGGCAAATCCTCGAACGCGAACCTGATCTCATGTCACAGAA	TCONS_00023682								BROAD Institute lincRNA (XLOC_011481), lincRNA [TCONS_00023682]			NA	XLOC_011481				15	-	53095404	53097142	NA	hs|15q21.3	linc|TCONS_00023682|linc|TCONS_00023681|linc|TCONS_00024125|linc|TCONS_00024124	non-coding RNA	agilent G3 V2
A_21_P0001300	6.53e-05	2.07873	down	4.25372	5.42785	4.60463	5.41327	4.11913	5.43873	4.38645	5.30689	P	P	P	P	P	P	P	P	TCONS_00000949	AATGGCTGAAGAGCAGATCCATCTACATGGGGCTGGGAGGGGAGGTGCGGTCACCGCTCA	TCONS_00000949								BROAD Institute lincRNA (XLOC_000205), lincRNA [TCONS_00000949]			NA	XLOC_000205				1	+	55461469	55462838	NA	hs|1p32.3	linc|TCONS_00000949	non-coding RNA	agilent G3 V2
A_33_P3333777	0.00182083	4.3011	up	5.29575	3.03801	5.87918	2.50285	4.99285	3.01004	4.85728	4.05534	P	P	P	A	P	P	P	P	NR_024490	TAAGAAGGTGAAGTGCACTGGAAGCCATTGAAGGATTTAAGAAATGGAGTATCTGGCCGG				NR_024490	Hs.720669	NR_024490	THC2496379	uncharacterized LOC100129387	Homo sapiens uncharacterized LOC100129387 (LOC100129387), non-coding RNA [NR_024490]			100129387	LOC100129387	uncharacterized LOC100129387			15	+	50646370	50650503	NA	hs|15q21.2	ref|NR_024490|gb|BX537481|tc|THC2496379	non-coding RNA	agilent G3 V2
oebiotech_26426	0.00752543	2.39392	up	9.94108	8.42809	9.17386	8.55034	10.652	8.60591	9.66655	8.81167	P	P	P	P	P	P	P	P	TCONS_l2_00012111	GGCAATATGGAGTCAGTCCTGTGTTTAATGTCTTGAACATTTTAAATTACTTCTATTCCC	TCONS_l2_00012111						NA					NA	NA	NA			18	-	55685196	55686259	NA	NA	NA	non-coding RNA	UCSC
oebiotech_16702	0.00450751	2.93528	up	7.52842	5.66097	6.40472	4.94571	7.06049	5.33227	6.16337	5.00406	P	P	P	P	P	P	P	P	ENST00000422183	CTGATATTCTGCATTCCCATGTAGCATTTTAATTGAAGTCTGTAAATGTGGCTAAAAGTC			ENST00000422183				NA		growth arrest-specific 5 (non-protein coding) [Source:HGNC Symbol;Acc:16355]			NA	NA	NA			1	-	173833039	173836181	NA	NA	NA	non-coding RNA	ENSEMBL
oebiotech_06253	0.000435	2.63254	up	5.87186	4.13462	5.29206	3.76461	5.30938	3.95711	5.42845	4.4596	P	P	P	P	P	P	P	P	ENST00000559134	ATGTAATGATTGTAACGACTTCATTTTCCTAGACCCAGATAAAAGTCTCGCTTCATTCAT			ENST00000559134				NA			OTTHUMT00000417138.1		NA	NA	NA			15	-	48622542	48623989	NA	NA	NA	non-coding RNA	Gencode v13
A_21_P0006157	7.28e-06	2.38372	down	5.41807	6.43928	5.22827	6.64476	5.20436	6.59589	5.48974	6.67335	P	P	P	P	P	P	P	P	TCONS_00016018	TTCACCAATCCAGTGCTCACTTATCCATGTCAGCTCTTTAAGTCATGTCTGAGATCCCTG	TCONS_00016018								BROAD Institute lincRNA (XLOC_007412), lincRNA [TCONS_00016018]			NA	XLOC_007412				9	+	77791048	77794685	NA	hs|9q21.13	linc|TCONS_00016018	non-coding RNA	agilent G3 V2
oebiotech_13192	0.00717976	3.94558	up	4.4284	2.93581	5.8994	2.21263	4.65132	3.18111	5.27453	4.00314	P	A	P	P	P	P	P	P	AX721113	AGAAGACACAACCAGTGATTCACCAGTGATAGGAACAAGCAGTAGAAATGGGAGGTATTT						AX721113	NA	Sequence 73 from Patent WO0220754				NA	NA	NA			19	-	9490499	9490846	NA	NA	NA	non-coding RNA	NONCODE
oebiotech_21774	0.00202789	6.05549	up	5.99319	2.59756	5.28327	2.38645	6.46292	3.85296	4.78895	3.29838	P	P	P	A	P	P	P	A	NR_033746	AGGAGCTTCCTACTTTTGAGTTTCTCTGTGGAAATAAAACATGAATCTTGTTTCCCTACG		uc010xsw.2	ENST00000462721	NR_033746			NA	Homo sapiens dermokine (DMKN), transcript variant 7, non-coding RNA				NA	NA	NA			19	-	35988118	36001412	NA	NA	NA	non-coding RNA	RefSeq
oebiotech_05697	0.00848543	2.07678	down	5.96509	7.1545	6.72329	7.30481	5.52755	7.28922	6.11105	6.79586	P	P	P	P	P	P	P	P	ENST00000554181	AGAGACTGTCTTTTCTACAGGATTTGGAAAATGAACCACAAATCCAAATACCCCCACAGA			ENST00000554181				NA			OTTHUMT00000413099.2		NA	NA	NA			14	+	87402983	87455469	NA	NA	NA	non-coding RNA	Gencode v13
oebiotech_26276	0.00539445	3.03069	up	3.78362	1.71946	3.01944	1.3248	2.3335	0.871749	2.42669	1.24866	P	A	P	A	P	A	P	A	TCONS_l2_00010124	ACAACTTCATTCCTAAAGTCTGGGCAGAAATCTCAGAGAAAGGATGAAGACATGAAGAGA	TCONS_l2_00010124						NA					NA	NA	NA			16	-	33365341	33374151	NA	NA	NA	non-coding RNA	UCSC
oebiotech_19094	6.32e-05	5.89708	down	0.674317	3.73166	0.943683	3.82199	0.688664	2.76396	0.939549	3.1686	A	P	A	P	A	P	A	P	uc002ejo.1	CTGCATTTCTTTTTATATTAAATATGTGAGTGACAATAAAACAATTTTGACTTGAATCTT		uc002ejo.1	ENST00000444023	NR_036677			NA					NA	NA	NA			16	+	56669650	56670998	NA	NA	NA	non-coding RNA	UCSC
oebiotech_26776	0.0099328	2.32562	up	5.7539	4.37368	6.75263	4.93009	6.35109	4.98983	5.65444	5.348	P	P	P	P	P	P	P	P	TCONS_l2_00016543	ACACTGCTCAGAAGGACTTATAGAGAGATGTAATGATGGAGAACTATAGCAGCCTGGTCT	TCONS_l2_00016543						NA					NA	NA	NA			20	-	25815535	25835284	NA	NA	NA	non-coding RNA	UCSC
oebiotech_17005	0.000365	2.1128	up	9.08094	7.9428	9.39601	7.93486	8.76839	7.92962	9.1233	8.24474	P	P	P	P	P	P	P	P	ENST00000440429	TAGAACTTGAATCCATTGACTTCTCTCCATTTCCACTGTCATTTTATGAGTGCAACCCAC		uc011bxf.1	ENST00000440429				NA					NA	NA	NA			4	+	16228285	16259810	NA	NA	NA	non-coding RNA	ENSEMBL
oebiotech_01406	0.00279943	3.62252	down	6.08436	8.70575	6.30655	7.68508	6.43246	8.51304	5.82982	7.17729	P	P	P	P	P	P	P	P	ENST00000433526	AAGAAAAGTTGTCCTAGCTAATGAAAGAATGCAGCTCAGCATCTTGAAGACGGGGCAAGC			ENST00000433526				NA			OTTHUMT00000047063.1		NA	NA	NA			10	-	18820777	18822265	NA	NA	NA	non-coding RNA	Gencode v13
oebiotech_26610	0.00200129	2.74118	down	4.65676	6.08852	4.3704	5.11693	4.17781	6.32444	4.38941	5.88367	P	P	P	P	P	P	P	P	TCONS_l2_00014611	AAACAAGTACGGTAATTACAGAAGAGTTTGAGGCTTTGGGCAGCACTAATCAACCAAGGT	TCONS_l2_00014611						NA					NA	NA	NA			2	-	64040763	64067902	NA	NA	NA	non-coding RNA	UCSC
oebiotech_03043	0.0076553	2.22051	down	5.5147	6.75791	6.56811	7.25589	5.52248	7.1802	5.65911	6.67397	P	P	P	P	P	P	P	P	ENST00000498940	CAGCCGAGAAAAGGGGGGAAATTAATTGCAGCCAATTAATAATTAATCCCCTTTAAACAG			ENST00000498940				NA			OTTHUMT00000361642.1		NA	NA	NA			4	-	41881563	41883860	NA	NA	NA	non-coding RNA	Gencode v13
oebiotech_21546	0.000245	2.70226	down	7.37298	9.10132	7.74533	9.37794	8.01717	9.23667	8.17221	9.32844	P	P	P	P	P	P	P	P	NR_028444	CAGAAAAGTATGACAGCGACCGCACAGAATTGGGATTTACCAATTATATTCGAGCCCTCC		uc003egd.2		NR_028444			NA	Homo sapiens protein disulfide isomerase family A, member 5 (PDIA5), transcript variant 2, non-coding RNA				NA	NA	NA			3	+	122785855	122880953	NA	NA	NA	non-coding RNA	RefSeq
oebiotech_24002	0.00503389	2.84254	down	9.20782	11.302	10.4159	11.8374	9.38349	10.9122	10.0455	11.0299	P	P	P	P	P	P	P	P	TCONS_00011486	CTAGGCCCTCTGATCCCTCTGTAAGTCGCTATTTCCCTTATTAAATCTCTTTCTGCTGGA	TCONS_00011486						NA					NA	NA	NA			6	-	40312083	40313890	NA	NA	NA	non-coding RNA	UCSC
oebiotech_26529	0.00462233	4.23117	up	7.25336	3.32749	5.80734	4.56994	5.69899	4.24109	5.57906	3.876	P	P	P	P	P	P	P	P	TCONS_l2_00013779	CTCCTTGATTTGAAGCAGCTTCTGCACGTTGGTTATTATGCCATTTTTCTAAATCTAACA	TCONS_l2_00013779						NA					NA	NA	NA			2	+	91750767	91754759	NA	NA	NA	non-coding RNA	UCSC
oebiotech_04645	0.00942424	2.11651	down	7.29683	8.5153	8.36649	9.10783	7.41839	8.78598	7.45676	8.45611	P	P	P	P	P	P	P	P	ENST00000527191	AAGCTTTATCCTCTACAGGAGAGAAGTGTTTGTGTTGGGGGTAGGGGGCCTGAGCTGCGT			ENST00000527191				NA			OTTHUMT00000390886.1		NA	NA	NA			11	-	6624871	6625650	NA	NA	NA	non-coding RNA	Gencode v13
oebiotech_19818	0.0060929	3.61125	up	7.3614	3.70691	6.41227	5.08014	6.40863	4.86043	5.84896	4.97379	P	P	P	P	P	P	P	P	uc003ubq.3	AAGCTTATTTTCTTGTTGAAGAAACACAAAACCCTCGAGATTCATGTACTGTATGTTGGA		uc003ubq.3					NA					NA	NA	NA			7	+	74440800	74445619	NA	NA	NA	non-coding RNA	UCSC
A_21_P0013558	0.00775909	2.15965	up	11.8006	10.5557	11.0222	9.84646	11.2583	10.0042	10.6946	9.92614	P	P	P	P	P	P	P	P	TCONS_l2_00028644	TCTCGCCCGTTCTGAGTCTCACATGCTTTTTCTTTCAAAATTGGGATCCTTCAGGTTGAG	TCONS_l2_00028644								BROAD Institute lincRNA (XLOC_l2_014720), lincRNA [TCONS_l2_00028644]			NA	XLOC_l2_014720				9	+	21696913	21699564	NA	hs|9p21.3	linc|TCONS_l2_00028644	non-coding RNA	agilent G3 V2
A_21_P0008717	0.000289	57.1729	up	7.50332	1.31248	8.0337	1.02224	7.62793	1.46243	4.71389	0.732657	P	A	P	A	P	A	P	A	TCONS_00023604	ATTCAGCTAGAATCTCTTGTCACTGGAGAAGCTGTCTGATTCTCTGAACATGACGCAAGC	TCONS_00023604								BROAD Institute lincRNA (XLOC_011414), lincRNA [TCONS_00023604]			NA	XLOC_011414				15	-	32474849	32500363	NA	hs|15q13.3	linc|TCONS_00023604	non-coding RNA	agilent G3 V2
A_21_P0002055	0.00847241	2.46575	down	2.14668	3.98681	3.26989	4.11102	2.87729	4.49737	2.46387	3.37064	P	P	P	P	P	P	P	P	TCONS_00003300	TAGAACAATAAATGGGGTAATCAGGAAAGGCTGATTACCTTTCCTGATGGGGAAGGGTGA	TCONS_00003300		ENST00000444672		Hs.580321	DA212979			DA212979 BRAWH3 Homo sapiens cDNA clone BRAWH3002595 5', mRNA sequence [DA212979]			NA	XLOC_002117				2	-	62817389	62889789	NA	hs|2p15	ens|ENST00000444672|gb|DA212979|linc|TCONS_00003300	non-coding RNA	agilent G3 V2
oebiotech_09701	6.97e-05	13.7253	up	8.82806	4.77648	8.29373	3.61294	8.38612	4.65607	7.71872	5.06608	P	P	P	P	P	P	P	P	OTTHUMT00000324061	AAATGATTCATGGAACATCCCCAGGGTCATATCACTGTCCGATTGGGATAGAAGGAGTGT			ENST00000435175				NA			OTTHUMT00000324061		NA	NA	NA			2	+	11739037	11740905	NA	NA	NA	non-coding RNA	NONCODE
oebiotech_08219	0.00537537	3.11535	up	5.07487	3.2278	5.37468	3.31526	5.98016	3.71566	4.9857	4.59911	P	P	P	P	P	P	P	P	ENST00000575089	CTGTATTTTCTATTGAGCATTGCTGGTATATGGCAAATTTGCATAAAATTATATTGAAAT			ENST00000575089				NA			OTTHUMT00000437329.1		NA	NA	NA			16	-	3181668	3184828	NA	NA	NA	non-coding RNA	Gencode v13
A_21_P0004756	0.000386	3.03304	up	6.224	4.97556	5.99359	3.95843	6.28477	4.62259	6.1615	4.70422	P	P	P	P	P	P	P	P	TCONS_00011508	TGATCTGACCTCTCATTCTCTTAAGCTTTGGAGTTGGATGAAGGAAGAACTCTGAAAAAA	TCONS_00011508		ENST00000453790		Hs.563387	BG186343			RST5306 Athersys RAGE Library Homo sapiens cDNA, mRNA sequence [BG186343]			NA	XLOC_005748				6	-	53605546	53611820	NA	hs|6p12.1	ens|ENST00000453790|gb|BG186343|linc|TCONS_00011508	non-coding RNA	agilent G3 V2
A_21_P0000800	0.00521153	2.32049	up	5.77981	3.78549	4.92468	4.30357	5.11555	3.58448	4.65559	3.94434	P	P	P	P	P	P	P	P	TCONS_00004676	AGAAAACTGAGTTGAGAAGGGTCCATTCAAGAATTGTGCCCACAATATACCAGGCACTTG	TCONS_00004676			NR_038431		NR_038431	THC2525475	uncharacterized LOC100506054	Homo sapiens uncharacterized LOC100506054 (LOC100506054), transcript variant 3, non-coding RNA [NR_038431]			NA	LOC100506054	uncharacterized LOC100506054			2	+	3606043	3609313	NA	hs|2p25.3	ref|NR_038431|tc|THC2525475|linc|TCONS_00004676|linc|TCONS_00002800	non-coding RNA	agilent G3 V2
oebiotech_11120	0.000709	2.24918	up	7.12679	5.56353	6.61393	5.76163	7.25593	5.80955	6.9589	6.14325	P	P	P	P	P	P	P	P	AF432264	AAATTCGTGAAGAAGGGACTCAATTTCGGTACCAGGACCACACATTTTTAAAGATGCTCC					Hs.473611	AF432264	NA		URB1 ribosome biogenesis 1 homolog (S. cerevisiae)			NA	NA	NA			21	-	33709720	33717866	NA	NA	NA	non-coding RNA	H-inv
oebiotech_17756	0.0013145	2.64679	up	4.78721	2.92014	4.34729	3.14865	4.92577	2.95018	3.91943	3.34376	P	A	P	P	P	P	P	P	ENST00000512438	ACAGCTTTCCGTGGAAAAGAGTAGATCTTTCATGGATGGTTGAAGTTGACAGGCAGGCAT			ENST00000512438				NA					NA	NA	NA			4	+	4543925	4592902	NA	NA	NA	non-coding RNA	ENSEMBL
oebiotech_23372	0.00432919	2.50865	up	9.11774	7.0215	8.79112	8.10684	9.35673	7.47912	8.70025	8.05073	P	P	P	P	P	P	P	P	TCONS_00003380	AATCCCCTTTGGCAAATAAAGCTGAAGTTATCTAGTGTCAGCATACTGTGATTTGTATAT	TCONS_00003380						NA					NA	NA	NA			2	-	114464370	114467816	NA	NA	NA	non-coding RNA	UCSC
oebiotech_06515	0.00114641	3.18964	up	4.9106	2.87545	5.09032	2.91779	4.39136	3.0347	5.02498	3.89574	P	A	P	P	P	P	P	P	ENST00000561107	AGCTTATGTGAATGACTTTCTCAGGAGTTATAAAGTGATACAGACTTATCAGCAGGTTGC			ENST00000561107				NA			OTTHUMT00000418408.1		NA	NA	NA			15	+	83419323	83425956	NA	NA	NA	non-coding RNA	Gencode v13
oebiotech_14932	0.00160104	3.0468	up	6.5807	4.49439	6.4046	4.79703	6.99583	4.86272	6.26384	5.66165	P	P	P	P	P	P	P	P	AK054819	AAGCATACCTAGTTAAGTGCCAGTGTCTTAAACCACTAATATGATCAGTGATATATCTAC					Hs.657992	AK054819	NA		CDNA FLJ30257 fis, clone BRACE2002467			NA	NA	NA			17	-	53034120	53035787	NA	NA	NA	non-coding RNA	NONCODE
oebiotech_14157	0.00791774	2.82446	up	5.53809	4.69414	6.02395	4.84972	7.06078	4.95899	6.98936	5.11744	P	P	P	P	P	P	P	P	AK098707	CATGAACTACTCTTGCCATCAGCAGCATTCAAAATACATTTTCAGAGAAAAAGTAGGATA					Hs.636574	AK098707	NA		CDNA FLJ25841 fis, clone TST08665			NA	NA	NA			20	-	33576777	33578801	NA	NA	NA	non-coding RNA	NONCODE
oebiotech_19874	0.00445915	2.07861	down	2.23298	3.74701	3.11706	3.48506	2.73949	3.72336	2.14207	3.49864	A	P	P	P	P	P	A	P	uc003wts.1	CAAAGAATGGAGTTAACATTTAAGCATTTTCAGAATGTTGTAGGTATGGTGGTGGGACTT		uc003wts.1	ENST00000534302	NR_001578			NA					NA	NA	NA			8	+	11205153	11223597	NA	NA	NA	non-coding RNA	UCSC
oebiotech_16940	0.00888604	4.32926	up	4.58395	1.93115	4.59825	2.03729	5.68584	2.56714	3.49407	3.37005	P	A	P	A	P	A	P	P	ENST00000436876	ACGACAACCACTGAAATATGCTGCATCTTAGTCCAGGGATTTTTAAAGTGTGGTTCCTGG			ENST00000436876				NA					NA	NA	NA			6	+	114291269	114316808	NA	NA	NA	non-coding RNA	ENSEMBL
oebiotech_05825	0.00169378	22.313	down	2.25924	7.85799	3.14764	7.69422	3.12388	7.55445	5.74552	9.08885	A	P	P	P	P	P	P	P	ENST00000555406	ATTTTACTACCAGGGTCGGCTAGATAAGGAGGAGCTTTCATTACATCCTGGAAGTCTGTC			ENST00000555406				NA			OTTHUMT00000409817.1		NA	NA	NA			19	-	48366964	48367756	NA	NA	NA	non-coding RNA	Gencode v13
A_24_P927716	0.00147123	16.4676	down	3.28671	8.34849	4.52839	7.04338	1.85904	7.78066	4.83491	7.50275	P	P	P	P	A	P	P	P	NR_003542	GGCATTGAGATGACTGACTTGTCAAATTAGTTCGGAAAGATTTTTGACAACTACTACAAG			ENST00000506741	NR_003542	Hs.689630	NR_003542	NP862609	proteoglycan 3 pseudogene	Homo sapiens proteoglycan 3 pseudogene (SLED1), non-coding RNA [NR_003542]			643036	SLED1	proteoglycan 3 pseudogene			4	-	185719450	185720200	NA	hs|4q35.1	ref|NR_003542|ens|ENST00000506741|gb|AY358224|tc|NP862609	non-coding RNA	agilent G3 V2
A_21_P0004181	0.000501	7.08511	down	1.80484	5.74965	2.19753	4.04664	2.39422	5.20131	2.71788	5.41604	A	P	A	P	P	P	P	P	TCONS_00009785	AGAAACTACAGCTGGAAATTTCCTGTTGACCCTGATAGACTACTACTTGACACCAGCCGA	TCONS_00009785		ENST00000457890						BROAD Institute lincRNA (XLOC_004998), lincRNA [TCONS_00009785]			NA	XLOC_004998				5	-	131514926	131516821	NA	hs|5q31.1	ens|ENST00000457890|linc|TCONS_00009785	non-coding RNA	agilent G3 V2
oebiotech_13010	0.00273043	3.89626	up	15.6706	12.7994	14.9429	13.6345	16.1872	13.4021	14.8508	13.9671	P	P	P	P	P	P	P	P	AF153482	ACTGCATGCTACTGTCTAGAACTTGTCTCAATGGATCTAGAACTTCATCGCCCTCTGATC					Hs.700652	AF153482	NA		Ribosomal protein L41			NA	NA	NA			22	-	36234311	36235480	NA	NA	NA	non-coding RNA	NONCODE
oebiotech_13434	0.00106877	2.84326	up	6.92525	5.27676	6.60396	4.55837	6.57059	5.51296	6.19908	4.92061	P	P	P	P	P	P	P	P	BC036296	CCTGCCTTAACAACAAAAAATTCGTGTCCATAGGTGAGTATTAGGGTATGTTCATTGTAT					Hs.594371	BC036296	NA		Homo sapiens, clone IMAGE:4779853, mRNA			NA	NA	NA			13	+	32872393	32873259	NA	NA	NA	non-coding RNA	NONCODE
A_21_P0010690	0.00565809	3.48886	up	5.83139	2.75963	4.60377	2.79012	5.16711	3.59419	4.92331	4.17063	P	P	P	P	P	P	P	P	TCONS_l2_00001962	AATGAAGGACACAGCGGAGAAGGATGTAGGCTCTGAGCCTGCTAGGGTGCCTGAGAGACT	TCONS_l2_00001962								BROAD Institute lincRNA (XLOC_l2_000037), lincRNA [TCONS_l2_00001962]			NA	XLOC_l2_000037				1	+	3816935	3822096	NA	hs|1p36.32	linc|TCONS_l2_00001962	non-coding RNA	agilent G3 V2
oebiotech_07251	0.000723	6.86633	up	7.01523	4.54921	7.75542	4.58609	8.59866	4.64275	6.91205	5.38514	P	P	P	P	P	P	P	P	ENST00000565472	AAAGCTGTGTCAGCAATGAGATTTGTTTCATTGTTTTGCCTTGTTTTGTCATTGAGTTGT			ENST00000565472				NA			OTTHUMT00000431443.2		NA	NA	NA			17	+	53246183	53250993	NA	NA	NA	non-coding RNA	Gencode v13
A_21_P0003915	0.000424	2.36768	down	6.86749	7.89574	7.15425	8.06891	6.77374	8.11241	6.32731	8.01963	P	P	P	P	P	P	P	P	TCONS_00009189	GTCTGTCACACCTCAGGAAACCTGCCAGGAATACCAAAGGGAGTGAAAAATCCAAGGAAT	TCONS_00009189						THC2612998		ALU7_HUMAN (P39194) Alu subfamily SQ sequence contamination warning entry, partial (7%) [THC2612998]			NA	XLOC_004205				4	-	185289387	185303530	NA	hs|4q35.1	tc|THC2612998|tc|THC2613477|linc|TCONS_00009189|linc|TCONS_00008691	non-coding RNA	agilent G3 V2
oebiotech_21083	0.00253835	2.60646	up	4.48399	2.48898	3.90517	2.34799	4.31081	2.97015	4.07104	3.43551	P	A	P	A	P	P	P	A	NR_024466	ACCTAGTCCATTATGGTTTTTGTATTTGGTCCACGTGGATTGGAAAACCTTTGCTTTGAT		uc003tcu.2		NR_024466			NA	Homo sapiens LSM5 homolog, U6 small nuclear RNA associated (S				NA	NA	NA			7	-	32524944	32530475	NA	NA	NA	non-coding RNA	RefSeq
oebiotech_13624	0.00136157	3.38267	down	7.43881	8.39735	6.43458	9.35749	7.01709	8.60912	6.79894	8.35809	P	P	P	P	P	P	P	P	AK096049	AAGCTGTTCACGTCTGTGCTCAACCATCTGCTTCAAATTGAAGTAAAAGCCCCAAAATGT					Hs.135569	AK096049	NA		Atonal homolog 8 (Drosophila)			NA	NA	NA			2	+	85978466	86015185	NA	NA	NA	non-coding RNA	NONCODE
A_19_P00800555	0.00407815	3.05933	up	9.27266	7.65255	9.35126	7.27141	10.0928	8.21271	9.53672	8.66391	P	P	P	P	P	P	P	P	TCONS_00027274	CATGGCAAGGTGAGAGCCATCTGGTCGACCTTAGATATGGCAAGGTGAGAATCATCTGGT	TCONS_00027274						THC2612479		Q982T4_RHILO (Q982T4) Mll8506 protein, partial (12%) [THC2612479]			NA	Q982T4				19	-	28262961	28264517	NA	hs|19q11	tc|THC2612479|linc|TCONS_00027274	non-coding RNA	agilent G3 V2
A_19_P00322533	0.00344932	13.5715	up	7.56933	2.20864	6.46168	2.56011	6.55252	2.6719	3.86588	1.95871	P	A	P	A	P	P	P	A	NR_034106	GACTCATTGTGAGTGCTAGTTCTCTTGTAGGATGCCACTGGAAATGTTGAAATGAAAAAT				NR_034105		NR_034105	THC2635177		Homo sapiens colorectal neoplasia differentially expressed (non-protein coding) (CRNDE), transcript variant 1, non-coding RNA [NR_034105]			NA	CRNDE				16	-	54952777	54962690	NA	hs|16q12.2	ref|NR_034105|ref|NR_034106|gb|FJ466685|gb|AF275804	non-coding RNA	agilent G3 V2
oebiotech_25879	0.00953546	2.19885	up	7.42835	5.26982	6.62425	5.42646	6.25253	5.46488	6.30921	5.90618	P	P	P	P	P	P	P	P	TCONS_l2_00004893	TTCAAGACAGGAATCAAAATGTTAGGAACACGGCAGAAAGGTGACACCTGGAGACCAAAC	TCONS_l2_00004893						NA					NA	NA	NA			11	-	3429919	3432082	NA	NA	NA	non-coding RNA	UCSC
oebiotech_21047	0.00750964	2.7322	up	8.66857	6.20176	7.51046	5.8487	7.2898	6.28489	7.27191	6.60514	P	P	P	P	P	P	P	P	NR_024250	CGGTGTTCTTTTCAGCCTTGCTAAACTCTCTGAATCAAGGATCACAAACTACAGCCTGCA		uc003eid.4	ENST00000467239	NR_024250			NA	Homo sapiens family with sequence similarity 86, member J, pseudogene (FAM86JP), transcript variant 2, non-coding RNA				NA	NA	NA			3	+	125635443	125648867	NA	NA	NA	non-coding RNA	RefSeq
oebiotech_12263	0.000833	2.62368	up	6.87667	4.74938	6.29122	5.11053	6.56596	4.97709	5.96853	5.29902	P	P	P	P	P	P	P	P	Y16185	ATTCTTTATCACTTATTGTTAGCTATAAGCCTTATCATCATCCTTTTAAAGGTAATCTGT					Hs.621254	Y16185	NA		Partial mRNA, ID band56			NA	NA	NA			10	-	126467359	126467666	NA	NA	NA	non-coding RNA	H-inv
A_21_P0000396	4.85e-06	10.0154	up	7.70324	4.92867	8.3995	4.39744	8.31834	5.10227	8.17552	4.87162	P	P	P	P	P	P	P	P	Hs.655789	AGTGTTTATGAACAAAAGATCATGATTAATCCAGTTCTGCACAAAACACTGAGGTCCATT				NR_003080	Hs.655789	NR_003080	THC2615618	small nucleolar RNA, C/D box 112	Homo sapiens small nucleolar RNA, C/D box 112 (SNORD112), small nucleolar RNA [NR_003080]			NA	SNORD112	small nucleolar RNA, C/D box 112			14	+	100434010	100434085	NA	hs|14q32.2	ref|NR_003080|gb|BQ710871	non-coding RNA	agilent G3 V2
A_21_P0010272	0.00359934	2.51534	down	5.24803	6.94924	5.88344	6.31835	4.7507	6.82539	5.18978	6.30197	P	P	P	P	P	P	P	P	TCONS_00029087	CCTCCTGAGCACTATACTTATTAACATTGTCTACTTCTGCAGTATTTTAGTGAAAGGTAT	TCONS_00029087								BROAD Institute lincRNA (XLOC_014019), lincRNA [TCONS_00029087]			NA	XLOC_014019				21	-	22108077	22175620	NA	hs|21q21.1	linc|TCONS_00029087	non-coding RNA	agilent G3 V2
A_21_P0000409	0.00104533	8.97881	up	11.0663	9.16523	12.0042	7.41683	12.1551	9.31604	12.4351	9.0964	P	P	P	P	P	P	P	P	NR_003205	CAAATACCGGCGTATGAGTCTTGGATGATGAATAATACGTGTCTGGAACTCTGAGGTCCA				NR_003205		NR_003205		small nucleolar RNA, C/D box 114-12	Homo sapiens small nucleolar RNA, C/D box 114-12 (SNORD114-12), small nucleolar RNA [NR_003205]			NA	SNORD114-12	small nucleolar RNA, C/D box 114-12			14	+	101435284	101435358	NA	hs|14q32.31	ref|NR_003205	non-coding RNA	agilent G3 V2
oebiotech_21430	0.00674592	2.51109	up	6.89488	4.86412	6.77208	6.13045	6.92125	5.15462	6.97818	6.10394	P	P	P	P	P	P	P	P	NR_027684	TGATAATCATTTCAAAGCACATGTCTAGCTTCAGAGTAGGATTTGTTCACTGGCCAAAGC				NR_027684			NA	Homo sapiens RPA interacting protein (RPAIN), transcript variant 13, non-coding RNA				NA	NA	NA			17	+	5322960	5336340	NA	NA	NA	non-coding RNA	RefSeq
A_33_P3291614	0.0052609	2.36117	up	5.97905	5.44743	5.87472	4.56814	6.45509	5.23834	6.28204	4.37897	P	P	P	P	P	P	P	P	XR_110031	AGTTTTTGTTCTCAGCACGCTCAGTTTTAGTCTGGAGGAGAGATCGCTGATGTGTCTGAT				XR_110031	Hs.667544	XR_110031	THC2482597	uncharacterized LOC100133039	PREDICTED: Homo sapiens hypothetical LOC100133039 (LOC100133039), miscRNA [XR_110031]			100133039	LOC100133039	uncharacterized LOC100133039					NA	NA	NA	hs|3p25.3	ref|XR_110031|ref|XR_112484|gb|AK058041|gb|XR_113469	non-coding RNA	agilent G3 V2
oebiotech_18595	0.000415	14.9434	down	1.24564	6.08769	2.62103	5.75664	1.00064	5.92514	3.30132	6.00491	A	P	P	P	A	P	P	P	uc001cqo.1	AAAGATCTTTGCTATCATGGGGATCTTTGCAATCATCTAGTATCTAAAGAAGTTTCCTCT		uc001cqo.1	ENST00000505841	NR_002788			NA					NA	NA	NA			1	-	47323905	47366147	NA	NA	NA	non-coding RNA	UCSC
oebiotech_19488	0.00354443	4.07888	down	1.01344	3.7849	1.48588	3.57107	1.38806	3.43955	2.89573	4.10027	A	P	A	P	A	P	P	P	uc003cpd.1	AGGTCTGCAAACATGGAAACCTGGTCTAAAGATGTCCAAAGTAAACTGTCTGTGGAGTCG		uc003cpd.1					NA					NA	NA	NA			3	-	46058515	46062157	NA	NA	NA	non-coding RNA	UCSC
A_21_P0007065	0.00105387	4.71371	up	7.89967	6.15431	7.74416	5.00199	8.6942	6.01602	7.38025	5.5985	P	P	P	P	P	P	P	P	TCONS_00018743	CAAGACATGTGACCAAGCCTAACATCAACTGGGTGAAGAGCTATATGTTCCTTTCTCAAG	TCONS_00018743		ENST00000433152		Hs.640925	DA381152	THC2636158		DA381152 BRTHA2 Homo sapiens cDNA clone BRTHA2014635 5', mRNA sequence [DA381152]			NA	XLOC_008501				10	+	67345241	67375492	NA	hs|10q21.3	ens|ENST00000433152|gb|DA381152|tc|THC2636158|linc|TCONS_00018743	non-coding RNA	agilent G3 V2
oebiotech_21552	0.0013706	2.96936	up	10.7448	8.61593	10.4131	9.04291	10.9336	8.75009	9.82331	9.22523	P	P	P	P	P	P	P	P	NR_028477	CCTATACAAACAAGCTAGCTATTAGAGGGTGGTTGGGGTATGCTACTCATAAGATTTCAG		uc011mwg.2		NR_028477			NA	Homo sapiens RNA binding motif protein, X-linked (RBMX), transcript variant 4, non-coding RNA				NA	NA	NA			X	-	135955605	135962939	NA	NA	NA	non-coding RNA	RefSeq
A_33_P3383876	0.00268592	2.04402	down	5.13208	6.58265	5.36922	5.77255	4.93165	6.22419	4.91791	5.89711	P	P	P	P	P	P	P	P	Hs.460993	AATTCGAATATTCGGGCAAAACTAAAGGGGCGTGATTCGGACACTCGTTCCCTCAATAAC			ENST00000454196		Hs.460993	CR604456	THC2603334	Full-length cDNA clone CS0DC023YB02 of Neuroblastoma Cot 25-normalized of Homo sapiens (human)	GPR50 antisense RNA 1 (non-protein coding) [Source:HGNC Symbol;Acc:40259] [ENST00000454196]			NA					X	-	150343664	150346308	NA	hs|Xq28	ens|ENST00000454196|gb|CR604456|tc|THC2603334	non-coding RNA	agilent G3 V2
oebiotech_17116	0.000381	5.53675	up	5.51013	2.92699	4.99133	3.16769	5.93176	2.51661	4.5372	2.48296	P	P	P	A	P	P	P	A	ENST00000448713	ATTTCTTGGATTTCAGTGTTTTTAAGCCCAAGATTCAGAATCCACTGGCCTTGAGTTCGC			ENST00000448713				NA					NA	NA	NA			2	-	47419543	47572128	NA	NA	NA	non-coding RNA	ENSEMBL
oebiotech_08516	0.00376732	2.16528	down	4.05159	5.48926	5.14457	5.81878	4.58609	5.85265	4.47214	5.55191	P	P	P	P	P	P	P	P	OTTHUMT00000053790	ACATACCAAACTTCCTAGGAAGTTTCCCAAACTGATAAAGAAAGGCGAGGTGGGGAAGAG			ENST00000423637				NA			OTTHUMT00000053790		NA	NA	NA			9	-	116921638	116940509	NA	NA	NA	non-coding RNA	NONCODE
A_33_P3255434	1.64e-05	12.0162	up	12.3584	9.70254	13.2797	8.89028	13.1417	9.39225	12.5713	9.01837	P	P	P	P	P	P	P	P	NR_033358	TGTGATGCGGTTCCAAAGCACAGGGCTTGGCGCACCCCACTGTGCTCTCAATAAATGTGT				NR_003531	Hs.728839	NR_003531	THC2467619	maternally expressed 3 (non-protein coding)	Homo sapiens maternally expressed 3 (non-protein coding) (MEG3), transcript variant 3, non-coding RNA [NR_003531]			55384	MEG3	maternally expressed 3 (non-protein coding)			14	+	101292444	101327360	NA	hs|14q32.2	ref|NR_003531|ref|NR_002766|ref|NR_003530|ref|NR_033358	non-coding RNA	agilent G3 V2
oebiotech_11962	0.000708	2.44841	up	6.33124	4.74477	5.91313	4.65624	6.27153	4.55367	5.51331	4.90715	P	P	P	P	P	P	P	P	CR597946	CATCTGCAACGAACTTCCTTTAATTTTTGAGTTCAGTGTCTGTGATAATTAAGAAATGGC					Hs.467868	CR597946	NA		Hypothetical LOC653140			NA	NA	NA			2	+	24384425	24392507	NA	NA	NA	non-coding RNA	H-inv
oebiotech_03665	0.00629862	2.72596	up	4.7104	2.2513	4.60781	2.87358	3.53732	2.91973	4.35235	3.37619	P	A	P	A	P	P	P	A	ENST00000512301	ACCTTTAGGCTTCTGACACTTTTACCTACGATAATGCAGTAGTTACTTTTTGAAGGACGA			ENST00000512301				NA					NA	NA	NA			5	+	52405707	52410027	NA	NA	NA	non-coding RNA	ensembl
oebiotech_18944	0.000522	6.49665	up	4.44875	2.54736	6.03468	2.12069	5.7017	2.89323	4.86816	2.69322	P	A	P	A	P	P	P	A	uc001wqj.1	AAACCTGGGAAGATTCATAAGCTTTTCATAGCCAGAGAAACAGTGGAAAGGGCCATTAGG		uc001wqj.1					NA					NA	NA	NA			14	-	30084073	30085037	NA	NA	NA	non-coding RNA	UCSC
oebiotech_22710	0.00250632	4.07136	up	9.38824	7.56279	8.90692	6.43327	9.04776	7.096	8.10382	6.25265	P	P	P	P	P	P	P	P	NR_046318	CAAAAACCTTGGCATAAGACAGAGAAGGTTCTTCTTATTTTGTGGGCTGGTTGCTGTAGA				NR_046318			NA	Homo sapiens ectodermal-neural cortex 1 (with BTB-like domain) (ENC1), transcript variant 5, non-coding RNA				NA	NA	NA			5	-	73923230	73937249	NA	NA	NA	non-coding RNA	RefSeq
oebiotech_26353	0.000778	5.29711	up	12.9726	9.58653	12.0398	10.2541	13.133	10.0262	11.7522	10.41	P	P	P	P	P	P	P	P	TCONS_l2_00011130	CCAGCTGTGGCTACAACATAGGGTTTTTATACAAGAAAAATAAAGTGAATTAAGCGTGAA	TCONS_l2_00011130						NA					NA	NA	NA			17	-	19349244	19350176	NA	NA	NA	non-coding RNA	UCSC
A_21_P0001354	0.00253253	2.62879	up	4.10743	2.9391	4.32715	2.38526	4.20242	2.65871	3.25558	2.3319	P	A	P	A	P	P	P	A	TCONS_00001079	CTTTAAGAGCACAGGGTTCCATAGAAGGGTGAGGACAGAAACGAAATTTGAAAGGATTAA	TCONS_00001079								BROAD Institute lincRNA (XLOC_000318), lincRNA [TCONS_00001079]			NA	XLOC_000318				1	+	101616108	101640009	NA	hs|1p21.2	linc|TCONS_00001079	non-coding RNA	agilent G3 V2
oebiotech_28350	1.4e-05	3.93456	up	7.11307	5.37916	7.21381	4.93048	6.98531	5.17479	6.85228	4.77522	P	P	P	P	P	P	P	P	uc.406+	CTGCTTCATAGGTTAGAAACTTATTTTAATATTTTGTGGCTAAGCACAGTCCCACTTTTC							NA		intronic			NA	NA	NA			16	+	69680364	69680574	NA	NA	NA	non-coding RNA	UCR
oebiotech_00311	0.000971	3.45044	up	4.1839	1.68012	3.98353	2.34047	4.03262	2.24825	3.06847	1.85256	P	A	P	A	P	P	P	A	ENST00000414135	AGGCATAGGCACTGCTGCAATGGCAAGAGAAGCTCAAAAAGTTTTAAAACAAAATACATT			ENST00000414135				NA			OTTHUMT00000337359.1		NA	NA	NA			2	-	217347754	217351919	NA	NA	NA	non-coding RNA	Gencode v13
oebiotech_12838	0.000363	2.94872	down	4.02896	6.10453	4.09333	5.58379	4.12875	5.97947	4.39438	5.21797	P	P	P	P	P	P	P	P	AK129673	ACCTGGGCACTTCTGTCTTTGCTTGGTGGTACGAAGACATCTGTAGAGTAGATTAAAAAA					Hs.679862	AK129673	NA		CDNA FLJ26162 fis, clone ADG02608			NA	NA	NA			X	-	106969877	106971156	NA	NA	NA	non-coding RNA	NONCODE
oebiotech_19956	0.00282141	2.70498	up	6.8685	4.44122	6.01083	4.82543	6.52	5.26647	5.80471	4.92846	P	P	P	P	P	P	P	P	uc004adi.3	AGGGGAAAAGGAACTAAATTTGGGATGGTTCTCCTTGCTTTAAGCCTTGATAGGAGACGG		uc004adi.3					NA					NA	NA	NA			9	+	44997776	44999351	NA	NA	NA	non-coding RNA	UCSC
A_21_P0003813	0.00112168	6.38402	down	4.1424	5.45857	4.03936	6.76587	3.1297	6.09706	2.60129	6.28912	P	P	P	P	P	P	P	P	Hs.432281	ACTTATAGTCCTGATAAGAACTTCCACCAGAATTCCAGATAAGGCAGCACAGGCCTTGCT			ENST00000512674		Hs.432281	AK126253	THC2621589	CDNA FLJ44265 fis, clone TLIVE2003737, weakly similar to Homo sapiens beta glucuronidase isoform	ALU7_HUMAN (P39194) Alu subfamily SQ sequence contamination warning entry, partial (7%) [THC2612998]			NA	XLOC_004205				4	-	185286341	185291024	NA	hs|4q35.1	ens|ENST00000512674|gb|AK126253|tc|THC2621589|tc|THC2612998	non-coding RNA	agilent G3 V2
oebiotech_15481	1.04e-05	5.29136	up	7.25301	4.51348	6.77678	4.55607	7.07656	5.02828	7.39582	4.78977	P	P	P	P	P	P	P	P	BC004287	CAATCTAGTCTGATATCATTGTTGACCTGTACTTACTTTGTGGATGGTTCTACCTGGGGT					Hs.434957	BC004287	NA		Homo sapiens, clone IMAGE:3618365, mRNA			NA	NA	NA			8	-	81540691	81543847	NA	NA	NA	non-coding RNA	NONCODE
A_21_P0000936	0.00058	2.05265	down	5.29599	6.451	5.89214	6.55397	5.24933	6.40523	5.28701	6.46421	P	P	P	P	P	P	P	P	TCONS_00000118	CCTGGGGGAATGAATCTTTCAGAGCCAAACTAATGCTATGCATGCAGCTTATGATTTTTT	TCONS_00000118		ENST00000418557		Hs.520684	BC016972	THC2609817	Homo sapiens, clone IMAGE:3896086, mRNA	BROAD Institute lincRNA (XLOC_001265), lincRNA [TCONS_00000118]			NA	XLOC_001265				1	-	235093091	235099746	NA	hs|1q42.3	ens|ENST00000418557|gb|BC016972|tc|THC2609817|linc|TCONS_00000118	non-coding RNA	agilent G3 V2
A_21_P0000784	0.000134	2.13451	up	7.04338	5.86372	6.94679	5.67665	7.11068	5.78747	6.73036	6.12773	P	P	P	P	P	P	P	P	NR_038396	ATTGGAAAGGTTTATCATGAGTAACCGGGTGCTTTGCTTCTGTGATTCTTGGCCAGTGTC				NR_038396	Hs.729453	NR_038396	THC2507587	uncharacterized LOC100506469	Homo sapiens uncharacterized LOC100506469 (LOC100506469), non-coding RNA [NR_038396]			NA	LOC100506469	uncharacterized LOC100506469			19	-	36031639	36036931	NA	hs|19q13.12	ref|NR_038396|gb|BC024262|gb|CR627053|tc|THC2507587	non-coding RNA	agilent G3 V2
oebiotech_17692	3.33e-05	9.04697	down	1.30259	4.26216	1.75845	4.19131	1.0869	4.52191	1.41041	5.29269	A	P	A	P	A	P	A	P	ENST00000508786	AGCCTAGCAAGATGTCCTATGTTACCAAGAGACTATTAGAAAGCAGAGCAGGTCTCAAGA			ENST00000508786				NA					NA	NA	NA			2	+	102578517	102603629	NA	NA	NA	non-coding RNA	ENSEMBL
oebiotech_17056	0.000325	2.15979	up	6.78415	5.93658	7.21611	5.5185	6.76452	5.99765	6.86348	5.73197	P	P	P	P	P	P	P	P	ENST00000444141	ACCGAGACAACAGAGAAACGCACAGCAACTCGCATGGAGGAATCGGCGAAATGGCTCCGA			ENST00000444141				NA					NA	NA	NA			1	-	182806324	182808726	NA	NA	NA	non-coding RNA	ENSEMBL
A_21_P0010219	0.0063855	2.17439	down	3.93939	5.28466	4.34927	5.75774	3.73186	4.90919	4.67282	5.2242	P	P	P	P	P	P	P	P	TCONS_00028961	TTTTTCATGAACCAGCACAGGCTCTCCTGAGAGCCCTGGAGGGAAGGCTCCGGCTATACT	TCONS_00028961		ENST00000454245		Hs.574833	BQ925238			AGENCOURT_8843767 NIH_MGC_101 Homo sapiens cDNA clone IMAGE:6455827 5', mRNA sequence [BQ925238]			NA	XLOC_014132				21	-	47513177	47517444	NA	hs|21q22.3	ens|ENST00000454245|gb|BQ925238|linc|TCONS_00028961	non-coding RNA	agilent G3 V2
oebiotech_24692	0.00805256	2.68563	up	6.34251	5.47559	6.0511	4.73039	7.26744	5.62548	7.22509	5.35363	P	P	P	P	P	P	P	P	TCONS_00020736	TTAGCCTATCTTGCCATTTAGCCACTGTTACTGATAATTTGGATGGAAAAGAAAAATAAA	TCONS_00020736						NA					NA	NA	NA			12	-	26097803	26103421	NA	NA	NA	non-coding RNA	UCSC
oebiotech_09789	0.00105599	2.15606	down	4.45307	5.06923	4.27715	5.27114	3.73201	5.10346	4.08667	5.53865	P	P	P	P	P	P	P	P	OTTHUMT00000255310	AAGACTCTTAGATGCTACTTTCTAGTTTGGGTGGGAGGATGGGCCAATGACATTATTGAG			ENST00000450826				NA			OTTHUMT00000255310		NA	NA	NA			17	+	67104211	67105015	NA	NA	NA	non-coding RNA	NONCODE
oebiotech_15529	0.00203112	3.09099	down	3.14634	4.96541	3.59763	5.36289	2.65696	4.91021	3.68977	4.36447	P	P	P	P	P	P	P	P	AK026820	CCTTTCAGCTATGTATTAAGTATGCAATGCCAGTTAGTCATGTGTGTGGAAAAGAATAGA					Hs.677401	AK026820	NA		CDNA: FLJ23167 fis, clone LNG09902			NA	NA	NA			8	-	134507156	134509435	NA	NA	NA	non-coding RNA	NONCODE
oebiotech_04486	1.95e-05	18.118	up	12.153	9.11725	13.518	8.22671	13.1461	8.92669	12.9412	8.77026	P	P	P	P	P	P	P	P	ENST00000524131	CTGGTTTGGGCGGAAGCCATCACCTGGATGCCTACGTGGGAAGGGACCTCGAATGTGGGA			ENST00000524131				NA		maternally expressed 3 (non-protein coding) [Source:HGNC Symbol;Acc:14575]	OTTHUMT00000381141.1		NA	NA	NA			14	+	101301862	101327153	NA	NA	NA	non-coding RNA	Gencode v13
A_21_P0008695	0.00103083	6.35992	up	5.20398	3.01079	5.08152	1.28895	5.47453	3.27578	5.07078	2.57925	P	P	P	A	P	P	P	A	TCONS_00023549	GGTAGGTATTTATTCTTTCCTCATTTCACAGGACTTTGCAAATCCCACTATTATGGTAGA	TCONS_00023549								BROAD Institute lincRNA (XLOC_011383), lincRNA [TCONS_00023549]			NA	XLOC_011383				15	+	100362487	100379411	NA	hs|15q26.3	linc|TCONS_00023549	non-coding RNA	agilent G3 V2
A_21_P0013578	0.00868613	2.64684	up	7.92435	6.90568	7.64462	5.8028	8.60429	7.03876	7.5717	6.38064	P	P	P	P	P	P	P	P	TCONS_l2_00028791	TGTGAGTGCTGTTATTGTTTATAAAAACTTCCTGTCAGTTTAACACAAAGTCTGTAGCAG	TCONS_l2_00028791						THC2583825		FRG1_HUMAN (Q14331) FRG1 protein (FSHD region gene 1 protein), partial (23%) [THC2583825]			NA	XLOC_l2_014830				9	+	69065474	69085039	NA	hs|9q21.11	tc|THC2583825|linc|TCONS_l2_00028791	non-coding RNA	agilent G3 V2
oebiotech_00849	0.00527376	2.4875	down	4.48059	6.15	5.70982	5.92445	4.56597	6.46966	4.95578	6.42682	P	P	P	P	P	P	P	P	ENST00000423260	AGAGAAAGCAACCGGAGCATCAAATGGCAGTTCTCGAGAATCGACGAGGAACTTAAATCT			ENST00000423260				NA			OTTHUMT00000329723.1		NA	NA	NA			6	+	16761368	16762883	NA	NA	NA	non-coding RNA	Gencode v13
A_21_P0012626	0.000607	2.91686	up	7.60492	6.57059	7.72678	6.62191	8.14153	6.21507	8.56462	6.45262	P	P	P	P	P	P	P	P	TCONS_l2_00020823	ATTTCTGTTAAGCTGCAGAAGATAATTAACACCTAGACCTGCCTGGAGTGGCCACTAATG	TCONS_l2_00020823				Hs.382102	BC032464	THC2499145	Homo sapiens, clone IMAGE:5210997, mRNA	TLR2_HUMAN (O60603) Toll-like receptor 2 precursor (Toll/interleukin 1 receptor-like protein 4) (CD282 antigen), partial (33%) [THC2499145]			NA	XLOC_l2_010897				4	+	154561437	154601686	NA	hs|4q31.3	gb|BC032464|tc|THC2499145|linc|TCONS_l2_00020823	non-coding RNA	agilent G3 V2
A_19_P00320090	0.00237548	2.43898	up	4.87218	4.09783	5.09996	3.39195	4.44623	3.52261	4.79703	3.05791	P	P	P	P	P	P	P	A	NR_027058	GCACAATTTGGGCCACTCACAAGAGTGTATACCCTGTGATAAACAGTTACCTACATTCTC			ENST00000434411	NR_027058	Hs.720923	NR_027058	THC2478824	long intergenic non-protein coding RNA 338	Homo sapiens long intergenic non-protein coding RNA 338 (LINC00338), non-coding RNA [NR_027058]			NA	LINC00338	long intergenic non-protein coding RNA 338			17	+	75084724	75091068	NA	hs|17q25.2	ref|NR_027058|ens|ENST00000434411|gb|FN357117|gb|FN357118	non-coding RNA	agilent G3 V2
oebiotech_14012	0.00431615	2.04178	down	6.27568	7.35187	6.07788	6.45589	5.93571	7.30391	5.78192	7.07884	P	P	P	P	P	P	P	P	X75685	CTTTGGCTCCTACCTAAATCTAGCTTGTTCAATAAACCTGTTCATTAAGTTTTATGTGCA					Hs.684891	X75685	NA		(TL22) mRNA from LNCaP cell line			NA	NA	NA			21	+	17716406	17716632	NA	NA	NA	non-coding RNA	NONCODE
A_21_P0005930	0.00549376	2.61692	down	3.81177	5.14221	2.98242	4.77297	3.43684	5.4286	3.74921	4.18794	P	P	P	P	P	P	P	P	Hs.444226	TTGAGGACTTTTGTTATTACTGCCTATCCTGACAGACTCAGGTGCTACAACTATTTAAGG			ENST00000523852		Hs.444226	BI827086	THC2702235		603075756F1 NIH_MGC_119 Homo sapiens cDNA clone IMAGE:5167741 5', mRNA sequence [BI827086]			NA	XLOC_006734				8	+	20810638	20820406	NA	hs|8p21.3	ens|ENST00000523852|ens|ENST00000523035|gb|BI827086|tc|THC2702235	non-coding RNA	agilent G3 V2
A_21_P0001349	0.00193007	2.11088	down	5.37424	6.52585	5.40462	5.96201	4.91255	6.56633	5.594	6.5426	P	P	P	P	P	P	P	P	TCONS_00001052	AATACAGTACAGAGGCACTGAGCTTTCATCTGGACTCACAGGGCTCTGCTAAAAGTGAAA	TCONS_00001052								BROAD Institute lincRNA (XLOC_000311), lincRNA [TCONS_00001052]			NA	XLOC_000311				1	+	96282860	96284231	NA	hs|1p21.3	linc|TCONS_00001052	non-coding RNA	agilent G3 V2
oebiotech_19943	0.00397422	3.71041	up	7.66721	6.7832	8.70353	6.86292	9.49044	6.46586	8.10331	6.2862	P	P	P	P	P	P	P	P	uc004aaz.1	CCTGTAAGCCTGCCATTCCATGTCTAATATATTGGGATGGCATCACCTTCTGTACTATGC		uc004aaz.1					NA					NA	NA	NA			9	-	38406525	38408241	NA	NA	NA	non-coding RNA	UCSC
A_21_P0012301	6.11e-06	15.2541	down	5.25948	9.65875	6.40787	9.89217	5.49449	9.51011	5.63861	9.46393	P	P	P	P	P	P	P	P	TCONS_l2_00018409	TGTGGACTTCCAGAACATATACACCTTCAACCAGCTGCGGCACCGCTTTGGGGACGTGTT	TCONS_l2_00018409				Hs.690738	DT932569	THC2581884	Transcribed locus, moderately similar to NP_001020332.1 cytochrome P450, family 2, subfamily D, polypeptide 6 isoform 2 [Homo sapiens]	MGC8.7.1.1.1.G03.F.1 NIH_MGC_331 Homo sapiens cDNA clone MGC8.7.1.1.1.G03, mRNA sequence [DT932569]			NA	XLOC_l2_009572				22	-	42548207	42550874	NA	hs|22q13.2	gb|DT932569|tc|THC2581884|linc|TCONS_l2_00018409|linc|TCONS_l2_00018072	non-coding RNA	agilent G3 V2
oebiotech_15156	0.00734776	4.0177	up	5.67291	3.14764	5.83377	4.6438	6.92225	4.38554	6.72814	4.9546	P	P	P	P	P	P	P	P	AK092185	ACATAATTGATAACAAAGTGTGCTTCTGAAGAATTATTCTGGCTGTATGGCTCTTGTTTC					Hs.594773	AK092185	NA		CDNA clone IMAGE:5259272			NA	NA	NA			11	-	82686478	82688475	NA	NA	NA	non-coding RNA	NONCODE
oebiotech_17451	0.00231203	2.09162	up	5.34994	4.52043	5.51494	4.19192	5.99364	4.95389	5.5185	4.4523	P	P	P	P	P	P	P	P	ENST00000499807	CCGTATAATTCCTTCCAGGTTCATTCGTAGCAAACTATAGTTCAACCCAAAACAGAATAA			ENST00000499807				NA					NA	NA	NA			16	-	89584044	89588625	NA	NA	NA	non-coding RNA	ENSEMBL
oebiotech_04496	0.00428816	2.22077	down	4.08087	5.3375	4.87089	5.57482	4.09672	5.55719	4.81532	5.99854	P	P	P	P	P	P	P	P	ENST00000524309	TCAAGGAGTTCCTAAATTTCATACTTCTGAGGGTTATATGGGATGGTGAGGGGTGGAGGA			ENST00000524309				NA			OTTHUMT00000378451.1		NA	NA	NA			8	+	63925626	63927240	NA	NA	NA	non-coding RNA	Gencode v13
A_21_P0009343	0.000208	4.11533	up	8.17821	5.54984	7.82552	5.59152	7.0199	5.55228	7.72468	5.89064	P	P	P	P	P	P	P	P	XR_132630	TTGCACGGGAAGTCCTGTTTGTGAACTCAACGTTTCCACGGCTTTTCCATTAAACTTTAC				XR_132630		XR_132630	THC2583659	uncharacterized LOC645722	PREDICTED: Homo sapiens hypothetical LOC645722, transcript variant 2 (LOC645722), miscRNA [XR_132630]			NA	LOC645722	uncharacterized LOC645722					NA	NA	NA	hs|17q23.2	ref|XR_132630|ref|XR_133141|ref|XR_109419|ref|XR_111731	non-coding RNA	agilent G3 V2
oebiotech_04461	0.00119924	6.4775	up	2.86316	1.20813	3.25117	0.713495	4.82901	1.43881	3.86577	0.666935	P	A	P	A	P	A	P	A	ENST00000523907	CTTTCCATGCTTTGTGGCTTATCACTGAGCTGTCCATGGAGATTCTACATGGATCAAAGA			ENST00000523907				NA			OTTHUMT00000377970.1		NA	NA	NA			8	+	51293574	51294835	NA	NA	NA	non-coding RNA	Gencode v13
oebiotech_16527	0.00577531	6.03496	up	10.8751	6.01318	9.07049	7.78902	9.7418	7.11282	9.90699	8.30598	P	P	P	P	P	P	P	P	ENST00000411630	AGGTGCTTCATGTTCACCTTTTCAACCTTTTCATTTAATTGTCACAACTCGGAGGTGGAT		uc003gzo.2	ENST00000411630				NA		differentiation antagonizing non-protein coding RNA [Source:HGNC Symbol;Acc:28964]			NA	NA	NA			4	+	53578596	53580304	NA	NA	NA	non-coding RNA	ENSEMBL
oebiotech_22541	0.000502	28.6973	down	4.84202	8.19035	3.22832	10.1727	3.40486	8.67444	5.57915	9.38824	P	P	P	P	P	P	P	P	NR_026708	GTATGAATCCACTCTCTGTTCCTTTTGGAGATTAGACTATTTGGATTCATGTGTAGCTGC				NR_026708			NA	Homo sapiens C-type lectin domain family 4, member M (CLEC4M), transcript variant 5, non-coding RNA				NA	NA	NA			19	+	7828034	7834491	NA	NA	NA	non-coding RNA	RefSeq
oebiotech_19118	0.00173167	3.22452	up	12.1244	9.24902	11.0521	10.0049	11.4944	9.76336	11.4035	10.3008	P	P	P	P	P	P	P	P	uc002giv.2	AACATGCGCTTTGCCAAGAAGCACAAAAGAAGGGCCTAAAGAAGATGCACACCAACAATG		uc002giv.2					NA					NA	NA	NA			17	+	7657637	7658284	NA	NA	NA	non-coding RNA	UCSC
oebiotech_25846	0.000581	5.32022	up	13.1899	9.82533	12.2804	10.4427	13.2441	10.1767	11.9459	10.5697	P	P	P	P	P	P	P	P	TCONS_l2_00004424	AGGCTCTAGCTGTGGCTACAACATAGGGTTTTTATACAAGAAAAATAAAGTGAATTAAGC	TCONS_l2_00004424						NA					NA	NA	NA			11	+	17249828	17250737	NA	NA	NA	non-coding RNA	UCSC
oebiotech_10907	0.000196	4.26406	down	7.19484	9.33753	7.63357	9.6981	7.21841	9.58711	8.15968	9.95266	P	P	P	P	P	P	P	P	AF043339	ACTACTTTGAGACGAGCAGCCAGTGCTCCAAGCCCGGTGTCACTTCCTAACCAAGCGAAG					Hs.514107	AF043339	NA		Chemokine (C-C motif) ligand 3			NA	NA	NA			17	-	34416006	34416650	NA	NA	NA	non-coding RNA	H-inv
A_21_P0000423	1.41e-05	17.6547	up	5.79781	1.51207	6.5426	1.34348	6.03237	2.30891	5.46131	2.10172	P	A	P	A	P	A	P	A	NR_003220	AGTGTTGACTACTGGTGTCGTGTGAGTCATACAATGAATACATGTCTGGAACTCTGAGGC				NR_003220		NR_003220		small nucleolar RNA, C/D box 114-27	Homo sapiens small nucleolar RNA, C/D box 114-27 (SNORD114-27), small nucleolar RNA [NR_003220]			NA	SNORD114-27	small nucleolar RNA, C/D box 114-27			14	+	101454497	101454566	NA	hs|14q32.31	ref|NR_003220	non-coding RNA	agilent G3 V2
oebiotech_20417	0.00382533	2.51775	up	5.0307	3.09963	4.56055	3.43391	5.13268	3.39516	3.89742	3.36412	P	A	P	P	P	P	P	P	uc010unu.1	CGAAATGCCAGCTATGTAAGAGGAGATTAAAAGTACTAAGAACTGTAAGTACTGCATTGA		uc010unu.1					NA					NA	NA	NA			15	+	82647285	82708202	NA	NA	NA	non-coding RNA	UCSC
oebiotech_00580	3.59e-05	2.69156	up	3.37161	1.57802	3.04833	1.74455	3.40062	2.02765	3.20482	1.96137	P	A	P	A	P	A	P	A	ENST00000418907	AAAGTGTGACATCCTGGCATCTACAAGCATCACAAGGCTTTTTATGTTTGCTTCTTTTCC			ENST00000418907				NA			OTTHUMT00000326370.1		NA	NA	NA			7	-	16735495	16759523	NA	NA	NA	non-coding RNA	Gencode v13
oebiotech_20006	0.000921	3.13944	up	6.75115	4.82198	5.87016	4.52852	6.79299	5.02237	6.02842	4.46782	P	P	P	P	P	P	P	P	uc004bos.2	AGCAGACGTTATTCACATGACGATTCGAAAAGTCCATTCATATATCTCGCTACCTGGATT		uc004bos.2					NA					NA	NA	NA			9	+	127420690	127422927	NA	NA	NA	non-coding RNA	UCSC
A_21_P0001923	0.00265147	2.46424	down	3.45535	5.29061	3.18141	4.10167	3.6377	4.77243	3.53794	4.85225	P	P	P	P	P	P	P	P	TCONS_00003027	TGCCGGATATGAGAGAGAGAGAGAGATTTGACTGGGCTAAGAAAGAAATGAACACGATTT	TCONS_00003027		ENST00000450667						BROAD Institute lincRNA (XLOC_001699), lincRNA [TCONS_00003027]			NA	XLOC_001699				2	+	147595316	147607878	NA	hs|2q22.3	ens|ENST00000450667|linc|TCONS_00003027	non-coding RNA	agilent G3 V2
oebiotech_28107	0.00510983	2.26832	down	4.20585	5.45322	5.23794	6.2709	4.75419	6.05326	4.65676	5.80386	P	P	P	P	P	P	P	P	uc.187+	TGACTTCTCAAATGTCAAATCCCTTCTATTTTAAATATTATTTCAGCTGCGGGGCATTGC							NA		possibly exonic			NA	NA	NA			6	+	10394677	10394888	NA	NA	NA	non-coding RNA	UCR
oebiotech_27194	0.00854268	11.3405	up	5.30581	0.621377	7.07266	1.39352	3.98301	2.36775	3.26243	1.2276	P	A	P	A	P	A	P	A	TCONS_l2_00022177	CTCTGGACTAGGGATTAACACAAAAACAACAACAACAAATCTGATTTAAGCTTCACACAT	TCONS_l2_00022177						NA					NA	NA	NA			5	+	7289957	7305002	NA	NA	NA	non-coding RNA	UCSC
oebiotech_10184	0.000379	2.18522	up	7.52158	6.70527	8.22751	6.57426	7.67726	6.66751	7.66934	6.63754	P	P	P	P	P	P	P	P	OTTHUMT00000047272	AGAAGGAAGGAAATAACTAACCCAGCAAACCAGAACCTGATGCTATAATAATTGTAATAG			ENST00000423917				NA			OTTHUMT00000047272		NA	NA	NA			10	+	26976920	26982381	NA	NA	NA	non-coding RNA	NONCODE
A_21_P0014696	0.00559846	4.32925	down	4.13811	5.70501	3.43143	5.72033	2.99197	5.74659	4.93825	6.78431	P	P	P	P	P	P	P	P	XR_111772	AAACACGTCCATGTTTTTCCACGTCTAATGAGAACAGGTCTGATGTGAAAGGAATTGGAG				XR_111772		XR_111772	THC2640149	uncharacterized LOC100509075	PREDICTED: Homo sapiens hypothetical LOC100509075, transcript variant 2 (LOC100509075), miscRNA [XR_111772]			NA	LOC100509075	uncharacterized LOC100509075					NA	NA	NA	hs|18q21.1	ref|XR_111772|tc|THC2640149	non-coding RNA	agilent G3 V2
oebiotech_00253	0.00849239	2.22059	down	3.27056	3.96477	4.04129	5.00263	3.38743	4.84849	3.20928	4.69644	P	P	P	P	P	P	P	P	ENST00000413148	AAGGACAGAACTTCCACTTTGAATAATGGAAGTTAGAACAATGAATTTCACAGGGGAATA			ENST00000413148				NA			OTTHUMT00000005034.1		NA	NA	NA			1	+	10043198	10044626	NA	NA	NA	non-coding RNA	Gencode v13
oebiotech_11150	0.00744511	3.85491	up	7.96459	6.15199	8.6887	6.91124	9.68147	6.20402	8.14029	7.42102	P	P	P	P	P	P	P	P	AY034105	AAATAGACAACAACCCTTTTGCAAAAGGTTTCCGGGACACTGGAAATGGCCGAAGAGAAA					Hs.129895	AY034105	NA		T-box 3 (ulnar mammary syndrome)			NA	NA	NA			12	-	115115385	115118792	NA	NA	NA	non-coding RNA	H-inv
A_32_P14582	1.22e-06	57.1025	down	4.43406	9.91223	4.38564	10.3321	3.5902	9.29917	3.9578	10.1661	P	P	P	P	P	P	P	P	NR_027300	AGAAAGAATTGCGGGACCAACTGGAGGAATTTTTGGAATATATGCGCACCCACGGCTGCC			ENST00000495140	NR_027300	Hs.655363	NR_027300	THC2476172	complement component 3 precursor pseudogene	Homo sapiens complement component 3 precursor pseudogene (C3P1), non-coding RNA [NR_027300]			388503	C3P1	complement component 3 precursor pseudogene			19	+	10152031	10184813	NA	hs|19p13.2	ref|NR_027300|ens|ENST00000495140|gb|AK131489|tc|THC2476172	non-coding RNA	agilent G3 V2
A_33_P3318053	0.00488348	2.0872	up	5.79735	4.92175	6.48548	5.13268	6.70162	5.21574	5.81265	5.28064	P	P	P	P	P	P	P	P	NR_026906	CATGTGCTTCTGAATGTATTGAACTTCTTGAAATCTCTTTCCTCATCAATTTTAGCAGAG				NR_026906	Hs.128813	NR_026906	THC2559030	chromosome 17 open reading frame 69	Homo sapiens chromosome 17 open reading frame 69 (C17orf69), transcript variant 2, non-coding RNA [NR_026906]			147081	C17orf69	chromosome 17 open reading frame 69			17	+	43716340	43723595	NA	hs|17q21.31	ref|NR_026906|tc|THC2559030	non-coding RNA	agilent G3 V2
oebiotech_17322	0.00208089	2.11107	up	5.1872	4.08821	5.69955	4.61774	5.86672	4.75135	5.66689	4.65117	P	P	P	P	P	P	P	P	ENST00000474814	AATCTTAGGCTAAGGGAAGGATGCGTGTGAAGCTCTGGAGGTTGGTATAGTAATAGCTGA		uc001bqo.3	ENST00000474814				NA		small nucleolar RNA host gene 12 (non-protein coding) [Source:HGNC Symbol;Acc:30062]			NA	NA	NA			1	-	28905050	28908383	NA	NA	NA	non-coding RNA	ENSEMBL
oebiotech_22699	0.0099822	3.62339	up	9.24555	5.95271	8.74272	7.5846	9.1471	6.58005	7.80052	7.38917	P	P	P	P	P	P	P	P	NR_046292	GCTACACCAACATATGCACTTTTTACATTTAGAAACACTGTGATTAGACCACAGAACAAT				NR_046292			NA	Homo sapiens misato homolog 1 (Drosophila) (MSTO1), transcript variant 4, non-coding RNA				NA	NA	NA			1	+	155579960	155584758	NA	NA	NA	non-coding RNA	RefSeq
oebiotech_20735	0.00415001	2.52472	up	6.22419	5.96689	7.02484	5.47626	7.23335	5.1341	6.59335	5.15398	P	P	P	P	P	P	P	P	NR_002139_7	CTCTCAATCCTATTTAGCCCCAAATGCTTCTGATTCTGTCTCTTGAATAACTCTTTAAAA				NR_002139_7			NA	Homo sapiens HLA complex group 4 (non-protein coding) (HCG4), non-coding RNA				NA	NA	NA			6	-	1274919	1276939	NA	NA	NA	non-coding RNA	RefSeq
A_21_P0014206	6.28e-06	2.55974	up	7.71989	6.0506	7.57621	6.2231	7.36841	6.13016	7.44111	6.27777	P	P	P	P	P	P	P	P	XR_108844	CTGTCTTGATTGCACTTGGTCCTTTTGTTCTAATTTGAAAGCTAAACTTCGTGAAAAAAG				XR_108844		XR_108844	THC2744658	uncharacterized LOC100505951	PREDICTED: Homo sapiens hypothetical LOC100505951 (LOC100505951), miscRNA [XR_108844]			NA	LOC100505951	uncharacterized LOC100505951					NA	NA	NA	hs|7q21.12	ref|XR_108844|ref|XR_110713|ref|XR_113036|tc|THC2744658	non-coding RNA	agilent G3 V2
oebiotech_22776	0.00136224	5.25955	up	4.87162	2.04258	4.5272	2.0959	4.8357	2.16694	3.17332	1.52269	P	A	P	A	P	A	P	A	NR_046432	CTGCTGAAAAGGCAAGAAGAAGAAAGGGCAGCAAGCCCTGTTTTAGGGACTACATAAGAT				NR_046432			NA	Homo sapiens chromosome 12 open reading frame 32 (C12orf32), transcript variant 6, non-coding RNA				NA	NA	NA			12	+	2986364	2998691	NA	NA	NA	non-coding RNA	RefSeq
oebiotech_21472	0.00365485	3.83664	down	6.95752	8.09705	7.21403	9.44381	6.60927	8.69106	7.47263	9.78091	P	P	P	P	P	P	P	P	NR_027917	ATTTTGCTTCCAGTATGTTGCCGACAATGGAGGCCTGGACTCTGAGGAATCCTTTTCATA		uc004apm.1	ENST00000354530	NR_027917			NA	Homo sapiens cathepsin L family member 3 (CTSL3), non-coding RNA				NA	NA	NA			9	+	90387829	90401799	NA	NA	NA	non-coding RNA	RefSeq
A_21_P0010849	0.00618727	3.40372	up	4.97664	3.10257	5.44679	3.16713	6.17297	3.61943	4.60671	4.24552	P	P	P	A	P	P	P	P	TCONS_l2_00003340	GGAGTTGTCTGGATTTCCCAAGGTGGAGGAGGCGAAAGAGGAGATGGATCCCAAGCTCCT	TCONS_l2_00003340				Hs.636644	AK098032	THC2492357	CDNA FLJ40713 fis, clone THYMU2027282	BROAD Institute lincRNA (XLOC_l2_001810), lincRNA [TCONS_l2_00003340]			NA	XLOC_l2_001810				10	+	135451046	135465409	NA	hs|10q26.3	gb|AK098032|gb|AK097867|tc|THC2492357|linc|TCONS_l2_00003340	non-coding RNA	agilent G3 V2
oebiotech_21044	0.0032063	2.69237	up	8.5349	6.01581	7.4825	6.17207	7.34199	6.37248	7.39674	6.48026	P	P	P	P	P	P	P	P	NR_024241	CTTTTCAGCCTTGCTAAACTCTCTGAATCAAGGATCACAAACTACAGCCTGCAGGCCAAA		uc003dps.4	ENST00000459803	NR_024241			NA	Homo sapiens family with sequence similarity 86, member D, pseudogene (FAM86DP), non-coding RNA				NA	NA	NA			3	-	75470702	75484266	NA	NA	NA	non-coding RNA	RefSeq
oebiotech_27103	0.00482411	2.41844	up	9.09695	6.82204	7.99113	7.11821	8.11125	7.05605	8.45985	7.56656	P	P	P	P	P	P	P	P	TCONS_l2_00021027	CATGGGAAAGCGGATAAAACTTTCATTGGACTGGAATGTTTGGAGAATATTAATTTCCAA	TCONS_l2_00021027						NA					NA	NA	NA			4	-	3944759	3949153	NA	NA	NA	non-coding RNA	UCSC
A_21_P0008934	0.00422101	3.51803	down	4.33692	6.43869	4.38344	7.01126	3.94014	6.07651	4.96091	5.354	P	P	P	P	P	P	P	P	TCONS_00024393	TACCCTTTCCGAGAAGCACGTCTATTTTCTCTAATTTATTCAGTGCCGCTGTGCGTGTGT	TCONS_00024393								BROAD Institute lincRNA (XLOC_011718), lincRNA [TCONS_00024393]			NA	XLOC_011718				16	+	50913947	50918220	NA	hs|16q12.1	linc|TCONS_00024393	non-coding RNA	agilent G3 V2
oebiotech_16752	0.000464	3.91595	up	7.95974	5.58561	7.43637	5.11973	7.25529	5.43562	6.65921	5.29219	P	P	P	P	P	P	P	P	ENST00000425771	ACTCATCTGTGGCTATTCTAAGACCACTCTTATTTCTTAGGTGGAGTCCAACTTGCCTGG			ENST00000425771				NA		growth arrest-specific 5 (non-protein coding) [Source:HGNC Symbol;Acc:16355]			NA	NA	NA			1	-	173835004	173836178	NA	NA	NA	non-coding RNA	ENSEMBL
A_33_P3252381	0.00581535	2.11035	down	5.24736	6.40679	6.09612	6.79752	5.0887	6.66418	5.34994	6.22356	P	P	P	P	P	P	P	P	NR_015342	TTTAAAATAAGTGATTCGGGGGGTGGGAGAACAGGGGAGGGAGAGCATTAGGACAAATAC			ENST00000412654	NR_015342	Hs.663766	NR_015342	THC2617218	prostate cancer antigen 3 (non-protein coding)	Homo sapiens prostate cancer antigen 3 (non-protein coding) (PCA3), non-coding RNA [NR_015342]			50652	PCA3	prostate cancer antigen 3 (non-protein coding)			9	+	79379353	79402465	NA	hs|9q21.2	ref|NR_015342|ens|ENST00000412654|gb|AY894120|gb|AF103907	non-coding RNA	agilent G3 V2
A_24_P7085	0.00246821	3.1285	up	11.3778	8.42998	10.2884	9.34286	10.6021	9.03172	10.6009	9.48286	P	P	P	P	P	P	P	P	NR_002778	GCCTAAAGAAGATGCACACCAACAATGCCAAGGCCATGAGTCCACGTGCCGAGGCTCTCA			ENST00000498671	NR_002778	Hs.658086	NR_002778	THC2543909	ribosomal protein L29 pseudogene 2	Homo sapiens ribosomal protein L29 pseudogene 2 (RPL29P2), non-coding RNA [NR_002778]			118432	RPL29P2	ribosomal protein L29 pseudogene 2			17	+	7657637	7658286	NA	hs|17p13.1	ref|NR_002778|ens|ENST00000498671|gb|AF085886|tc|THC2543909	non-coding RNA	agilent G3 V2
oebiotech_15292	1.3e-07	8.83035	up	5.3667	2.47139	5.31252	2.08974	5.61814	2.22615	5.27415	2.21435	P	A	P	A	P	P	P	A	BC037849	CACCCAGGTTTTCTGTTAAGGATGTAATCATTCATTCAAGAAAGAACAATTGGCAAGAAA					Hs.21816	BC037849	NA		Protein phosphatase 1, regulatory (inhibitor) subunit 9A			NA	NA	NA			7	+	94924143	94925727	NA	NA	NA	non-coding RNA	NONCODE
oebiotech_11431	0.00424631	2.65494	up	15.5791	13.5882	14.6905	13.984	15.7539	13.6551	14.5645	13.7261	P	P	P	P	P	P	P	P	M28424	ACAGGATGCAGAAGGAGATCACTGCCCTGGCACCCAGCACAATGAAGATCAAGGTGGGTG					Hs.520640	M28424	NA		Actin, beta			NA	NA	NA			7	-	5567623	5567835	NA	NA	NA	non-coding RNA	H-inv
oebiotech_21058	0.00100817	3.49304	up	10.6111	7.89677	9.2431	7.89341	9.72818	7.95384	9.46488	8.08534	P	P	P	P	P	P	P	P	NR_024350	CCTCTTGCTGTCTAATAGAAGCTTACTTTTTGCTATATCAGCATTTGTTACAGCCAATAT				NR_024350			NA	Homo sapiens basic transcription factor 3-like 4 (BTF3L4), transcript variant 3, non-coding RNA				NA	NA	NA			1	+	52521856	52554090	NA	NA	NA	non-coding RNA	RefSeq
oebiotech_18241	0.00032	4.41896	up	9.56221	6.67087	8.71627	6.42704	8.7977	6.7124	8.25644	6.94749	P	P	P	P	P	P	P	P	ENST00000542112	AAATGGAATCTGTCTTGGAGGACATCAGAAGGTGAATTTTCCAAGTTCTTGGACAACCTA			ENST00000542112				NA		small nucleolar RNA host gene 1 (non-protein coding) [Source:HGNC Symbol;Acc:32688]			NA	NA	NA			11	-	62619729	62623386	NA	NA	NA	non-coding RNA	ENSEMBL
oebiotech_21583	0.000252	3.52382	up	12.0736	9.71012	11.4795	10.1301	12.3038	10.038	11.4739	10.184	P	P	P	P	P	P	P	P	NR_029406	TTCACTGTGGATGTTAAAGCCAACAAGCACCAGATCAGACAGGCTGTGAAGAAGGTCTAT		uc021ufy.1	ENST00000425566	NR_029406			NA	Homo sapiens ribosomal protein L23a pseudogene (FLJ43681), non-coding RNA				NA	NA	NA			17	+	81174665	81188573	NA	NA	NA	non-coding RNA	RefSeq
A_21_P0014907	0.00179091	3.05732	down	6.16541	8.04669	6.95216	8.81403	6.4202	8.15453	7.26634	8.23794	P	P	P	P	P	P	P	P	Hs.667843	GGAATTATCTGTATTTCTAGCTATGATCTTAGCTTCCTCAAGTCCATTTCATTGCAAGAA				XR_132874	Hs.667843	XR_132874		uncharacterized LOC100653033	PREDICTED: Homo sapiens hypothetical LOC100653033 (LOC100653033), miscRNA [XR_132874]			NA	LOC100653033	uncharacterized LOC100653033			c6_QB	+	30589615	30594353	NA	hs|6p21.33	ref|XR_132874|ref|XR_132907|ref|XR_132910|ref|XR_132912	non-coding RNA	agilent G3 V2
oebiotech_26924	0.00160652	2.97184	down	3.76804	5.96086	4.65511	5.59641	4.06384	6.27734	4.83561	5.77341	P	P	P	P	P	P	P	P	TCONS_l2_00018349	CCTTCAAGGACCAGGTGGCTGCTCTATCCTGGGTCCAGAAGAACATCGAGTTCTTCGGTG	TCONS_l2_00018349						NA					NA	NA	NA			22	-	23715835	23719258	NA	NA	NA	non-coding RNA	UCSC
A_21_P0011669	0.0016343	11.1715	down	2.98572	5.44787	3.62501	7.62777	2.04388	5.94678	3.68005	7.23925	P	P	P	P	A	P	P	P	NR_002931	TGCAACACCTGCGCAAGGTTCAGGGCTACTCGTGGGTGGACTGAGTCCCACTCAGCTTCA				NR_002931	Hs.568222	NR_002931	THC2608838	C-type lectin domain family 4, member G pseudogene 1	Homo sapiens C-type lectin domain family 4, member G pseudogene 1 (CLEC4GP1), non-coding RNA [NR_002931]			NA	CLEC4GP1	C-type lectin domain family 4, member G pseudogene 1			19	+	7852369	7855898	NA	hs|19p13.2	ref|NR_002931|gb|AK090689|gb|AX746576|gb|AK123140	non-coding RNA	agilent G3 V2
A_21_P0012940	0.000449	3.2986	up	12.3273	9.75048	11.7233	10.1808	11.7438	9.94877	11.2684	10.2953	P	P	P	P	P	P	P	P	TCONS_l2_00023383	GTCTGATGATGCATGGGCTTTGGTCTTTTTTGACAAAATCTCTTTTGTAACATGTTCAAT	TCONS_l2_00023383		ENST00000511991				THC2720556		Q7Z612_HUMAN (Q7Z612) Acidic ribosomal phosphoprotein P1, partial (50%) [THC2720556]			NA	XLOC_l2_011566				5	+	43336265	43348818	NA	hs|5p12	ens|ENST00000511991|tc|THC2720556|linc|TCONS_l2_00023383	non-coding RNA	agilent G3 V2
A_24_P606538	0.00167433	2.45659	down	7.11325	8.47312	6.83224	8.04301	6.98638	8.9194	7.49849	8.18144	P	P	P	P	P	P	P	P	NR_028361	ATCCACAGACACAGTGGGTTTCCTGGAGTCGGAGTTGAAGAAGCTTCTGGGAATGCAGCA			ENST00000374458	NR_028361	Hs.582973	NR_028361	NP1241537	gametogenetin binding protein 1	Homo sapiens gametogenetin binding protein 1 (GGNBP1), non-coding RNA [NR_028361]			449520	GGNBP1	gametogenetin binding protein 1			6	+	33551475	33556803	NA	hs|6p21.31	ref|NR_028361|ens|ENST00000374458|gb|AY383626|gb|AY383627	non-coding RNA	agilent G3 V2
oebiotech_10589	0.000362	2.77029	down	4.20036	5.09	4.32689	5.96575	3.95456	5.72698	4.17053	5.74976	P	P	P	P	P	P	P	P	OTTHUMT00000024223	ACTAGCTCTCAGACTGCATGTTTTGAAAACAAAGTATATGCTAGGCATTGATTCGGCGAG			ENST00000424725				NA			OTTHUMT00000024223		NA	NA	NA			1	+	60011054	60027108	NA	NA	NA	non-coding RNA	NONCODE
oebiotech_28426	0.000245	2.3519	up	10.5454	9.4534	10.3265	8.78169	10.3443	9.25236	10.2289	9.02223	P	P	P	P	P	P	P	P	uc.475+	CTCCATGCCTGAATCTTCTGTCTTGTGGCTTCAGAAACAGCTTAAAATAATTTTATTTAC							NA		intronic			NA	NA	NA			X	+	70766055	70766451	NA	NA	NA	non-coding RNA	UCR
oebiotech_18835	0.000286	2.18418	up	7.04767	5.94366	7.175	5.68131	7.07884	5.83946	6.55558	5.88428	P	P	P	P	P	P	P	P	uc001qwd.1	AGTCCTGGTTTGGGATTTATCTTAAAGGTCTAGAAAGGCAACATTTTACTTCAGCAAAAC		uc001qwd.1	ENST00000537668	NR_002814			NA					NA	NA	NA			12	+	9786014	9811008	NA	NA	NA	non-coding RNA	UCSC
oebiotech_21256	0.00734672	2.11104	down	5.87736	6.95381	6.67863	7.39512	5.85969	7.32168	5.68085	6.73772	P	P	P	P	P	P	P	P	NR_026892	ACGCCACGGGGGGCTTTTTACCCTTGAGCTGTTGAAATAAACATATAAGAACATTAAAAA		uc003gkd.4		NR_026892			NA	Homo sapiens AFAP1 antisense RNA 1 (AFAP1-AS1), antisense RNA				NA	NA	NA			4	+	7755816	7780654	NA	NA	NA	non-coding RNA	RefSeq
oebiotech_03258	0.00619131	4.28993	down	2.51001	3.77763	1.61171	4.59572	3.28126	4.12764	2.18973	5.49554	P	P	P	P	P	P	P	P	ENST00000504429	CCTAAAAGGGATTAGGACCTTGGCTCAAAATGTGGTCAACGCAGTGTTCAAATTAGGAGG			ENST00000504429				NA			OTTHUMT00000364287.1		NA	NA	NA			4	+	174452695	174458510	NA	NA	NA	non-coding RNA	Gencode v13
oebiotech_15986	0.00411876	2.64991	up	10.3385	8.11632	9.31687	8.09826	9.63109	8.13293	8.85071	8.16588	P	P	P	P	P	P	P	P	D83986	AAGGACTTCACCAAGCAGAAATACCCGGAGCACGCCATCCACAAGGTGCTGCAGCTCATG					Hs.517582	D83986	NA		Minichromosome maintenance complex component 5			NA	NA	NA			22	+	35796127	35820494	NA	NA	NA	non-coding RNA	NONCODE
oebiotech_03241	0.00142108	2.35259	down	2.79253	4.07022	3.46095	4.40732	3.03931	4.24578	3.3282	4.83466	P	P	P	P	P	P	P	P	ENST00000504081	CTGCTGGAATTTATGATCTCCTACCAAAACTGAAGTAACTGTAACTCTTACTATGGGGAA			ENST00000504081				NA			OTTHUMT00000370725.1		NA	NA	NA			5	-	110613214	110638265	NA	NA	NA	non-coding RNA	Gencode v13
oebiotech_04921	0.00014	8.18859	up	4.90526	1.57955	4.66754	2.13235	5.56204	1.67697	3.96765	1.57916	P	A	P	A	P	A	P	A	ENST00000533002	AGGTGGCATGTCATTTGACCCAATGGCTTTTTTAGTCATTTATCTTCCTAACACCTATGA			ENST00000533002				NA			OTTHUMT00000387000.1		NA	NA	NA			11	-	13022636	13030706	NA	NA	NA	non-coding RNA	Gencode v13
oebiotech_23976	0.00025	2.29601	down	3.89678	5.11737	4.00792	5.01239	3.62113	5.42024	4.12221	4.89455	P	P	P	P	P	P	P	P	TCONS_00011352	AGCTATCTGTAATTGTGAAGTGAAGAGGATGTGACTGCCAGGTAATGCTAACCCCGAATC	TCONS_00011352						NA					NA	NA	NA			6	+	109072857	109090321	NA	NA	NA	non-coding RNA	UCSC
A_24_P902052	0.00725021	5.91603	up	10.4302	5.49011	8.69578	7.4389	9.36942	6.92378	9.59823	7.98228	P	P	P	P	P	P	P	P	NR_024031	GGTATTTCAATTGACTTAAGCCAACTATCCCTTCAGTTACAATAGGAAAGTGCCTCTAAT				NR_024031	Hs.17719	NR_024031	THC2515301	small nucleolar RNA host gene 13 (non-protein coding)	Homo sapiens small nucleolar RNA host gene 13 (non-protein coding) (SNHG13), non-coding RNA [NR_024031]			57291	SNHG13	small nucleolar RNA host gene 13 (non-protein coding)			4	+	53578620	53580305	NA	hs|4q12	ref|NR_024031|gb|D28589|gb|BC045566|gb|BC015222	non-coding RNA	agilent G3 V2
oebiotech_08335	0.00109567	2.97706	down	7.04033	8.78092	7.78066	9.34931	7.40856	8.66967	7.76494	9.49014	P	P	P	P	P	P	P	P	AF252279	ATTTGTCCTTGCATTCAGATTGCCTTTTCTGACTCCCAGCTTCCACGGAGAGATTAACTC						AF252279	NA	Homo sapiens SCA8 gene, partial sequence; and Kelch-like 1 protein (KLHL1) gene, partial cds				NA	NA	NA			13	+	70681309	70713684	NA	NA	NA	non-coding RNA	NONCODE
A_33_P3628481	0.000442	2.60006	up	6.10325	4.15652	5.94	4.72008	6.00675	4.46427	5.86672	5.06167	P	P	P	P	P	P	P	P	Hs.552129	GTTGAATTGCAAACAGGTTGGATAGAAGAGTCAGCAAAAATCAACAAAAGCATTCTGTAA				XR_108807	Hs.552129	XR_108807	THC2531243	uncharacterized protein MGC27345	PREDICTED: Homo sapiens hypothetical protein MGC27345 (MGC27345), miscRNA [XR_108807]			157247	MGC27345	uncharacterized protein MGC27345			7	-	127731467	127734021	NA	hs|7q32.1	ref|XR_108807|ref|XR_110742|ref|XR_113057|gb|BC024231	non-coding RNA	agilent G3 V2
A_21_P0011843	0.00226196	8.1533	up	8.6926	5.40404	8.98142	6.31999	10.766	7.17117	9.02564	6.46092	P	P	P	P	P	P	P	P	TCONS_l2_00013919	TAACTTCAAGATTGGACGACTGATTATTGGACAGAATGGCATCTTGTCGACACCTGCGGT	TCONS_l2_00013919				Hs.679759	BU567215		Similar to phosphoglucomutase 5	AGENCOURT_10404302 NIH_MGC_82 Homo sapiens cDNA clone IMAGE:6613751 5', mRNA sequence [BU567215]			NA	LOC729468	putative PGM5-like protein 1			2	+	114298972	114320886	NA		gb|BU567215|linc|TCONS_l2_00013919	non-coding RNA	agilent G3 V2
A_21_P0012041	0.0094741	2.39014	down	4.79129	6.75387	4.50728	5.50037	4.69421	6.19462	4.75269	5.32499	P	P	P	P	P	P	P	P	NR_001557	TCATTCTGAAATTTCAGACCAATTCCTAAGCGCTCTCGAAGATTTCCCAGTCACAATACC			ENST00000502600	NR_001557		NR_001557	THC2619514	aldehyde oxidase 2 pseudogene	Homo sapiens aldehyde oxidase 2 pseudogene (AOX2P), non-coding RNA [NR_001557]			NA	AOX2P	aldehyde oxidase 2 pseudogene			2	+	201560445	201658941	NA	hs|2q33.1	ref|NR_001557|ens|ENST00000502600|ens|ENST00000472376|tc|THC2619514	non-coding RNA	agilent G3 V2
A_21_P0009769	0.000779	2.45199	up	5.84258	4.95551	5.78815	4.44277	6.54824	4.87344	5.99895	4.73039	P	P	P	P	P	P	P	P	TCONS_00027368	ACATCTGAAAGCTAAAGTCCAGGTGATGCCTTGATTACCTAGCTTTGGCTTCTCTGAACT	TCONS_00027368								BROAD Institute lincRNA (XLOC_013350), lincRNA [TCONS_00027368]			NA	XLOC_013350				19	-	44387819	44405949	NA	hs|19q13.31	linc|TCONS_00027368|linc|TCONS_00027367|linc|TCONS_00027759	non-coding RNA	agilent G3 V2
A_32_P36143	0.000305	4.21528	up	7.11183	3.96568	6.4554	4.72433	6.79499	4.9251	6.57704	5.02164	P	P	P	P	P	P	P	P	Hs.416013	TGTCTGAATCTGCCAAGAAGAAACTGCATCTTTCAGCTAAATTCTTTTCACTGATCAGGG				XR_112950	Hs.416013	XR_112950	THC2591459	uncharacterized LOC729088	PREDICTED: Homo sapiens hypothetical LOC729088 (LOC729088), miscRNA [XR_112950]			729088	LOC729088	uncharacterized LOC729088			6	+	169866854	169868091	NA	hs|6q27	ref|XR_112950|gb|CR602569|tc|THC2591459|tc|THC2496887	non-coding RNA	agilent G3 V2
oebiotech_17686	0.00804869	3.41678	up	7.28646	5.13093	7.0833	4.96647	8.22419	5.88	6.35068	5.87668	P	P	P	P	P	P	P	P	ENST00000508590	CTGACATAATTACCTGCTGGAGTCTGTAAATACACATTTAAGACAGTGAGGATGTGAATA			ENST00000508590				NA		EPB41L4A antisense RNA 1 (non-protein coding) [Source:HGNC Symbol;Acc:30749]			NA	NA	NA			5	+	111496630	111498008	NA	NA	NA	non-coding RNA	ENSEMBL
oebiotech_24232	9.92e-05	3.22522	down	4.14219	5.98687	4.66939	6.01947	4.69674	6.12784	4.43496	6.56669	P	P	P	P	P	P	P	P	TCONS_00014599	ATTTATTCAACGACATATTACTAAGGAACCTCCTTAAGCCGGGATGCTGAACGTGGAAAA	TCONS_00014599						NA					NA	NA	NA			8	+	9009253	9014393	NA	NA	NA	non-coding RNA	UCSC
A_21_P0013735	0.000812	4.18655	up	6.01561	3.45862	5.28686	2.74731	4.70832	3.12993	4.80434	3.21623	P	P	P	A	P	P	P	A	TCONS_l2_00030014	TTTCAATAGTCCAGACAGCTTCCAACCAAAGATGTGGAGGCACAATCTTTGCCTGGTAGA	TCONS_l2_00030014		ENST00000433644						BROAD Institute lincRNA (XLOC_l2_015295), lincRNA [TCONS_l2_00030014]			NA	XLOC_l2_015295				9	-	98177780	98189078	NA	hs|9q22.32	ens|ENST00000433644|linc|TCONS_l2_00030014	non-coding RNA	agilent G3 V2
oebiotech_25456	1.31e-05	20.436	up	9.16446	5.46409	10.6755	5.68818	10.1912	5.79834	10.2637	5.93213	P	P	P	P	P	P	P	P	TCONS_00090088_MEG3	ATCCTTCTTTGTCTGCGAAGGAAAAACACACTGATTATCATAATGAGCAGGTTCCCAGTG	TCONS_00090088_MEG3						NA					NA	NA	NA			14	+	101292445	101327368	NA	NA	NA	non-coding RNA	UCSC
A_23_P256059	0.00103404	3.24207	up	9.40723	7.02925	8.92271	8.00606	9.70479	7.45964	9.24606	7.99817	P	P	P	P	P	P	P	P	NR_029406	ACAAAATTGGGATCACCTAAACTGAGTCCAGCTGGCTAACTCTAAATATATGTGTATCTT				NR_029406	Hs.541177	NR_029406	THC2520989	ribosomal protein L23a pseudogene	Homo sapiens ribosomal protein L23a pseudogene (FLJ43681), non-coding RNA [NR_029406]			388574	FLJ43681	ribosomal protein L23a pseudogene			17	+	81174665	81188573	NA	hs|17q25.3	ref|NR_029406|ref|NR_026981|ref|NR_026982|ref|NR_024528	non-coding RNA	agilent G3 V2
A_21_P0004271	0.00451387	6.15542	up	5.79235	3.41242	5.02252	3.61236	7.09168	3.83282	7.51955	4.08107	P	P	P	P	P	P	P	P	ENST00000508366	GAAATGGATACAATGACTACAGCCCATCATAGAACCTCATGTTTAGAGGACCAAATTTCC			ENST00000508366	XR_108587	Hs.364045	XR_108587	THC2481900	ATPase, H+ transporting, lysosomal accessory protein 1-like	PREDICTED: Homo sapiens hypothetical LOC645079 (FLJ41309), miscRNA [XR_108587]			NA	ATP6AP1L	ATPase, H+ transporting, lysosomal accessory protein 1-like			5	+	81604677	81682796	NA	hs|5q14.2	ens|ENST00000508366|ref|XR_108587|ref|XR_112744|gb|AK123303	non-coding RNA	agilent G3 V2
oebiotech_27889	0.00240493	3.5373	up	11.4975	8.67936	10.3261	9.08961	11.4716	9.21747	10.3414	9.35951	P	P	P	P	P	P	P	P	TCONS_l2_00030166	AACTAAGGTGTCTACCATGATTATTTTTCTAAGCTGGTCGGTTAATAAACAGTACCTGCA	TCONS_l2_00030166						NA					NA	NA	NA			X	+	26704160	26706126	NA	NA	NA	non-coding RNA	UCSC
oebiotech_10979	0.00285666	2.27855	up	3.73742	3.12338	4.6037	2.78799	4.66134	3.19293	4.21743	3.36312	P	P	P	A	P	P	P	A	AF086431	GAAGAGATACCAGGAGATAGAGGTGAAGTGCAGTACTTTTATTCTTTAAGAATATAGTCT					Hs.705806	AF086431	NA		Full length insert cDNA clone ZD79H10			NA	NA	NA			1	+	24865206	24865735	NA	NA	NA	non-coding RNA	H-inv
oebiotech_11998	0.00950556	2.06988	up	8.09268	6.58044	7.17535	6.35228	8.0712	6.67863	7.12048	6.65018	P	P	P	P	P	P	P	P	CR609392	ATTAGCCTCAGACTCTTCTTTTATTGTTTTTCTTTTGTAAATAAAAAGCACCAGGTTCCA					Hs.25313	CR609392	NA		Microspherule protein 1			NA	NA	NA			12	-	49952085	49952514	NA	NA	NA	non-coding RNA	H-inv
oebiotech_03767	0.000776	4.86958	down	5.94089	7.32423	5.82812	9.03003	5.6488	7.81338	5.66611	8.05146	P	P	P	P	P	P	P	P	ENST00000514260	GCAGCATCCCCATGAGGGTCTCTTTCTTCTGTGATATAAGCAAGAAATAAATGAATTGTG			ENST00000514260				NA					NA	NA	NA			4	+	66536248	66559104	NA	NA	NA	non-coding RNA	ensembl
oebiotech_06711	0.00856382	4.39327	up	5.12574	1.71257	4.59653	2.75644	4.56967	1.48946	3.76514	3.55742	P	A	P	A	P	A	P	P	ENST00000562313	CAAGCTATTTGTAAATCAAGCTACACAAAGTATGTGGCCATAATTTCCAAAAGGCAAATG			ENST00000562313				NA			OTTHUMT00000431518.1		NA	NA	NA			1	-	159994742	159996584	NA	NA	NA	non-coding RNA	Gencode v13
A_32_P28402	0.00482303	2.63236	up	5.6036	3.86483	6.21015	4.44458	6.09691	4.28446	5.24876	4.98014	P	P	P	P	P	P	P	P	NR_015341	CACATTGGAGATAGTGGTTGTTGTGATAGATAACCTTAATTGTGTTTTCTTCCAAAACAG			ENST00000417404	NR_015341	Hs.568209	NR_015341	THC2477640	leucine rich repeat containing 37B pseudogene 1	Homo sapiens leucine rich repeat containing 37B pseudogene 1 (LRRC37BP1), non-coding RNA [NR_015341]			147172	LRRC37BP1	leucine rich repeat containing 37B pseudogene 1			17	+	28903482	28964484	NA	hs|17q11.2	ref|NR_015341|ens|ENST00000417404|gb|AL713754|tc|THC2477640	non-coding RNA	agilent G3 V2
oebiotech_10833	0.000764	3.07273	down	6.2076	8.17072	7.3321	8.6023	6.66494	8.19054	6.82236	8.54153	P	P	P	P	P	P	P	P	AK311114	ATAAAAAAGAAAGAGAGAGAGAAAATGTACTCTTCCTCACATCTGGCACCCGAAGGGCTG						AK311114	NA	Homo sapiens cDNA, FLJ18156				NA	NA	NA			6	-	136686990	136847798	NA	NA	NA	non-coding RNA	H-inv
oebiotech_27379	0.0030129	3.13274	down	7.66467	10.4805	8.33859	9.60453	8.56534	10.1408	8.26119	9.19364	P	P	P	P	P	P	P	P	TCONS_l2_00025443	AAGACTTCTTCAAGGAGGTGCTCAAGCCATGTTTTGGAAAAGAGAACTCAAGGTCTGGCA	TCONS_l2_00025443						NA					NA	NA	NA			6	-	107165867	107235306	NA	NA	NA	non-coding RNA	UCSC
A_21_P0004332	0.00251945	2.36126	down	2.948	4.21394	3.74838	4.75732	3.15523	4.42555	2.77635	4.18938	P	P	P	P	P	P	P	P	TCONS_00010168	TGGAAGGAAAGGATGGTGAAATTAGACCCATTACATCTTCTGGAGAAACTGGAAGGGGCT	TCONS_00010168								BROAD Institute lincRNA (XLOC_004631), lincRNA [TCONS_00010168]			NA	XLOC_004631				5	+	171919655	171935321	NA	hs|5q35.1	linc|TCONS_00010168	non-coding RNA	agilent G3 V2
oebiotech_11300	0.00387178	2.46553	up	7.65276	5.34875	6.77426	5.95863	7.26889	5.70908	6.77524	6.24712	P	P	P	P	P	P	P	P	BC035463	GAACTGCTTTTTATTGACTAGTAAAAGTTACTGCCTATGCTTTTTACCTTAGGCTTACAG					Hs.435326	BC035463	NA		Actin-like 6A			NA	NA	NA			3	+	179305990	179306208	NA	NA	NA	non-coding RNA	H-inv
A_21_P0008744	6.2e-05	10.5476	down	5.28811	8.99238	5.27676	8.18525	4.91083	8.59795	6.04166	9.33716	P	P	P	P	P	P	P	P	TCONS_00023687	TCGCCGATGCTTCTAGCACTTGCAATCAGTCCTGTGTCCAGACTCTGAATCATAGGCTGC	TCONS_00023687								BROAD Institute lincRNA (XLOC_011486), lincRNA [TCONS_00023687]			NA	XLOC_011486				15	-	58572414	58576475	NA	hs|15q21.3	linc|TCONS_00023687	non-coding RNA	agilent G3 V2
oebiotech_19176	5.57e-05	5.10347	up	12.4261	9.42717	11.7859	9.49256	12.2122	9.72591	11.4888	9.86153	P	P	P	P	P	P	P	P	uc002jsa.1	CAGAGAGTAATGCTTAACCCCAGTTACACAGGATGCCGTCTTGTGTTTCCTCTTGTTTAG		uc002jsa.1					NA					NA	NA	NA			17	+	74553856	74559835	NA	NA	NA	non-coding RNA	UCSC
oebiotech_15059	0.000691	6.04385	up	9.7315	6.43149	8.90307	6.10696	9.74168	6.96613	9.22116	7.71094	P	P	P	P	P	P	P	P	AF086011	ATTCTGGAAGAAATGTGTATGGCATGTTGTGACTGCTATGTCTCATGAAATATTTACGTT					Hs.655148	AF086011	NA		KCNQ1 overlapping transcript 1			NA	NA	NA			11	-	2696555	2696935	NA	NA	NA	non-coding RNA	NONCODE
oebiotech_14541	0.00434691	3.43436	up	8.61353	6.16326	7.44319	5.18033	7.4547	6.49786	7.54139	6.09118	P	P	P	P	P	P	P	P	CR610181	ATTTCATAGTGAATCCCAGTTTAGCAAATTAGCAACAAATAGACTTGAAAGATGACTGCG					Hs.663111	CR610181	NA		Full-length cDNA clone CS0DM006YA12 of Fetal liver of Homo sapiens (human)			NA	NA	NA			4	-	141071317	141072903	NA	NA	NA	non-coding RNA	NONCODE
A_21_P0011260	0.000471	6.54281	down	2.24373	5.65529	2.61043	4.46222	1.82542	5.20669	1.90702	4.10204	P	P	P	P	P	P	A	P	TCONS_l2_00007928	CAGCTGCAACATATTTTTCAAATTTAGGAACCCAACTTAACCATCTGAACATCCTTCTTA	TCONS_l2_00007928				Hs.592320	BI821606	THC2662262		603036639F1 NIH_MGC_115 Homo sapiens cDNA clone IMAGE:5177672 5', mRNA sequence [BI821606]			NA	XLOC_l2_004318				14	+	103673867	103675204	NA	hs|14q32.32	gb|BI821606|tc|THC2662262|linc|TCONS_l2_00007928	non-coding RNA	agilent G3 V2
oebiotech_11932	0.00338152	2.77347	up	12.355	9.87662	11.7421	10.2451	11.7425	10.2661	10.9704	10.5355	P	P	P	P	P	P	P	P	CR542189	AAGACAGTGACAGCGATGGATGTGGTCTACGCGCTGAAGAGACAGGGACGCACTCTTTAC					Hs.662174	CR542189	NA		Histone cluster 1, H4e			NA	NA	NA			6	+	26204873	26205181	NA	NA	NA	non-coding RNA	H-inv
oebiotech_06286	0.00233198	16.6913	up	6.33155	0.861027	5.2522	0.648958	5.28113	0.990969	2.58213	0.701942	P	A	P	A	P	A	P	A	ENST00000559432	CGTTGGTCTTTGAAATTTCCTGTGATGTGTTTCAATCTAGATGCAAAGAACATGGAAAAA			ENST00000559432				NA		colorectal neoplasia differentially expressed (non-protein coding) [Source:HGNC Symbol;Acc:37078]	OTTHUMT00000417435.1		NA	NA	NA			16	-	54952977	54962628	NA	NA	NA	non-coding RNA	Gencode v13
oebiotech_23553	0.00938791	4.19594	up	4.78229	3.08866	4.22814	1.03499	4.60123	2.75793	4.94466	3.39877	P	P	P	A	P	A	P	P	TCONS_00006171	ACTGTCACTGTGAAATAGACTGGTTGTATGAAAAGTTGCATATCAAGCCTTTGGCAAATT	TCONS_00006171						NA					NA	NA	NA			3	+	119814171	119819230	NA	NA	NA	non-coding RNA	UCSC
oebiotech_01378	0.000964	2.57724	up	6.31596	4.25596	6.26855	4.80947	6.03245	4.79852	5.52515	4.81484	P	P	P	P	P	P	P	P	ENST00000433131	ACCACCCATGTGGCAGACACTCAAAATCTGTTGTATTTGCTAAATAAATTAATATGGACA			ENST00000433131				NA			OTTHUMT00000099203.1		NA	NA	NA			1	-	236703393	236713580	NA	NA	NA	non-coding RNA	Gencode v13
A_19_P00315625	0.00552633	8.20237	up	7.26574	3.2211	6.06991	2.1728	6.4286	2.90802	4.13648	3.45465	P	P	P	A	P	P	P	A	TCONS_00011933	AACAACGTGACTTTGACCTTCAGACTGAGATATAGCTGGAGGCTGCTTTGACCTTCTTTC	TCONS_00011933						THC2686343		BROAD Institute lincRNA (XLOC_005441), lincRNA [TCONS_00011933]			NA	XLOC_005441				6	+	114736765	114777802	NA	hs|6q22.1	tc|THC2686343|linc|TCONS_00011933	non-coding RNA	agilent G3 V2
oebiotech_25112	0.000393	4.17661	up	3.3086	1.26101	3.69395	1.1515	3.62315	0.90167	2.68207	1.74427	P	A	P	A	P	A	P	A	TCONS_00026179	AATGTGTGTCAAATATGATGGGACTGAATGCAAATGAAAGTGGGTCAAGGAGATATTCAG	TCONS_00026179						NA					NA	NA	NA			18	+	74240612	74271783	NA	NA	NA	non-coding RNA	UCSC
oebiotech_21387	8.79e-06	18.2658	up	5.38948	0.681791	5.71736	1.4417	4.60838	1.30421	5.21934	0.742586	P	A	P	A	P	A	P	A	NR_027433	AAGTTCTTAATGAAGTAATGTTGAGAGCGTCCATTAAAAATGCAATGCTGGGAGATCAAA		uc002ugd.2		NR_027433			NA	Homo sapiens uncharacterized LOC440925 (LOC440925), non-coding RNA				NA	NA	NA			2	-	171568948	171571077	NA	NA	NA	non-coding RNA	RefSeq
A_21_P0003091	0.00388987	2.2275	up	8.81936	7.23611	8.71448	7.48925	9.10199	7.85604	8.9095	8.34223	P	P	P	P	P	P	P	P	TCONS_00006378	GGAGCTGGTATTGGTGTTTCTAGTTGAGGGTCGTGGTATTTCCAGGGTTTCACAGAGGCC	TCONS_00006378						THC2503819		BC010854 amyloid beta A4 precursor protein-binding, family B, member 1, isoform delta E9 {Homo sapiens} (exp=-1; wgp=0; cg=0), partial (22%) [THC2503819]			NA	XLOC_002996				3	+	195374325	195376288	NA	hs|3q29	tc|THC2503819|linc|TCONS_00006378|linc|TCONS_00007074|linc|TCONS_00006377	non-coding RNA	agilent G3 V2
A_21_P0002483	0.0051309	2.30583	up	5.16925	3.26274	4.40228	3.1506	4.33496	3.46698	3.87719	3.08221	P	P	P	P	P	P	P	A	Hs.594921	ACTATAGTTGACAAGAACAAAGCTGTGGGGAACCAACAAACACTGCAATGCCTGGCATTG				XR_109933	Hs.594921	XR_109933	THC2607659	uncharacterized LOC100506473	PREDICTED: Homo sapiens hypothetical LOC100506473 (LOC100506473), miscRNA [XR_109933]			NA	LOC100506473	uncharacterized LOC100506473			2	-	105316915	105320364	NA	hs|2q12.1	ref|XR_109933|ref|XR_133305|gb|AK058000|tc|THC2607659	non-coding RNA	agilent G3 V2
A_21_P0011712	0.00104136	2.96648	up	10.3156	8.08017	10.0932	8.34655	9.50172	8.21093	9.19142	8.18934	P	P	P	P	P	P	P	P	TCONS_l2_00012696	CATCTGCAGTGTAGAGGCTGGTGGAGCTGCTCCAGCTGAGGAGAAGAAAGTGGAAGCAAA	TCONS_l2_00012696								BROAD Institute lincRNA (XLOC_l2_006815), lincRNA [TCONS_l2_00012696]			NA	XLOC_l2_006815				19	+	54278777	54279108	NA	hs|19q13.42	linc|TCONS_l2_00012696	non-coding RNA	agilent G3 V2
oebiotech_14939	0.00143632	2.71455	up	6.26602	5.25584	6.692	5.13629	6.86958	5.18673	6.02395	4.50984	P	P	P	P	P	P	P	P	AK129642	CACCTGGTAGTTTGAAATGTCATCTTTTCTTGTGCTCAGTCGAGAGTCAAATTTTCCTTC					Hs.679016	AK129642	NA		CDNA FLJ26131 fis, clone TMS03431			NA	NA	NA			17	+	55731046	55732651	NA	NA	NA	non-coding RNA	NONCODE
oebiotech_06346	0.00106021	2.0872	down	5.66111	7.09784	6.0071	6.43634	5.57772	7.00262	5.94188	6.89729	P	P	P	P	P	P	P	P	ENST00000559914	CCTGATTAAGACCTTTGGAGGCCCTAAAATTATAAGACCCACTATCTCCATCAATGTAAT			ENST00000559914				NA		long intergenic non-protein coding RNA 277 [Source:HGNC Symbol;Acc:26596]	OTTHUMT00000416779.1		NA	NA	NA			15	+	69365277	69367206	NA	NA	NA	non-coding RNA	Gencode v13
A_21_P0010386	0.00426358	2.14522	down	5.4981	6.7705	6.46908	7.235	5.62614	6.94685	5.69913	6.74461	P	P	P	P	P	P	P	P	TCONS_00029729	AACAGTGTCATAAGGTAAAATAAGGCTGTTGTAGAATCTGCTCAGCCAGGGAGGGGAAAG	TCONS_00029729			NR_027036		NR_027036		uncharacterized LOC100271722	Homo sapiens uncharacterized LOC100271722 (LOC100271722), non-coding RNA [NR_027036]			NA	LOC100271722	uncharacterized LOC100271722			22	-	46436200	46440738	NA	hs|22q13.31	ref|NR_027036|gb|BC037213|linc|TCONS_00029729|linc|TCONS_00029927	non-coding RNA	agilent G3 V2
oebiotech_26897	0.00162888	2.02654	down	3.94084	4.88432	4.50715	5.31826	3.91716	5.28887	3.93715	4.88694	P	P	P	P	P	P	P	P	TCONS_l2_00018164	GGGAGGGGGCATGAAATCAAAAGGAAACAGGAAATATGTGTCATATTGGATTTGGTCTTT	TCONS_l2_00018164						NA					NA	NA	NA			22	+	20341808	20345074	NA	NA	NA	non-coding RNA	UCSC
oebiotech_21511	0.00789388	20.4831	down	4.81086	11.2102	7.54542	10.1989	3.88768	10.8143	6.3568	7.8027	P	P	P	P	P	P	P	P	NR_028290	ACAGATATGTGCATTACTGAAGTGTCAAACCACTGACCTGGAAACGTGTGGAGAACCTGT		uc011ecm.2		NR_028290			NA	Homo sapiens vanin 3 (VNN3), transcript variant 3, non-coding RNA				NA	NA	NA			6	-	133043925	133055904	NA	NA	NA	non-coding RNA	RefSeq
A_21_P0000414	8.31e-05	12.9337	up	8.88344	6.07081	9.98644	5.07548	9.88655	6.24294	9.81352	6.40848	P	P	P	P	P	P	P	P	NR_003210	CAAATGGTGGCATTGGAGTTATGGACGATGAATGATATGTGTCTGAAACTCTGAGGTCCA				NR_003210		NR_003210		small nucleolar RNA, C/D box 114-17	Homo sapiens small nucleolar RNA, C/D box 114-17 (SNORD114-17), small nucleolar RNA [NR_003210]			NA	SNORD114-17	small nucleolar RNA, C/D box 114-17			14	+	101441142	101441216	NA	hs|14q32.31	ref|NR_003210	non-coding RNA	agilent G3 V2
A_21_P0009900	0.0014477	2.29675	down	4.04542	5.58967	4.0928	4.72066	3.92254	5.48926	3.88222	4.94175	P	P	P	P	P	P	P	P	TCONS_00028041	TTACTATGTCTTTTTGTAGCAACTTAGGGAGGAGGGCAAGATCAGTGTTGTTGCCACTTT	TCONS_00028041		ENST00000433587						BROAD Institute lincRNA (XLOC_013729), lincRNA [TCONS_00028041]			NA	XLOC_013729				20	-	34674173	34676114	NA	hs|20q11.23	ens|ENST00000433587|linc|TCONS_00028041	non-coding RNA	agilent G3 V2
A_21_P0002657	0.00256312	2.1793	down	4.91761	5.82226	4.72424	5.8362	4.97961	6.58792	5.3642	6.23473	P	P	P	P	P	P	P	P	TCONS_00005127	TATTGGACTACAGCATCAAAATACTACAGCCCTGTGGACGATGAATCAGAGCATCTCCCT	TCONS_00005127								BROAD Institute lincRNA (XLOC_002040), lincRNA [TCONS_00005127]			NA	XLOC_002040				2	-	30515649	30523357	NA	hs|2p23.1	linc|TCONS_00005127|linc|TCONS_00005126	non-coding RNA	agilent G3 V2
oebiotech_03003	0.00295531	3.96706	up	4.3359	2.20894	4.31597	0.9161	3.53271	2.38223	3.53807	2.26309	P	A	P	A	P	P	P	A	ENST00000494221	AGATAAAGAACAAGTGTCTGGATGGATGGCATTGCTATGAAGATAAGGAAAGCTGAGCCT			ENST00000494221				NA			OTTHUMT00000354217.1		NA	NA	NA			7	-	99712836	99724762	NA	NA	NA	non-coding RNA	Gencode v13
oebiotech_16703	0.000295	5.10553	up	8.79817	5.91698	7.90342	5.44296	8.0413	5.77749	7.36307	5.56029	P	P	P	P	P	P	P	P	ENST00000422207	ACTGTGTATTGTCCCTTAATTTCAGGACTCAGAATTCATGATTGAAGAAATGCAGGTTAG			ENST00000422207				NA		growth arrest-specific 5 (non-protein coding) [Source:HGNC Symbol;Acc:16355]			NA	NA	NA			1	-	173833041	173834044	NA	NA	NA	non-coding RNA	ENSEMBL
oebiotech_21288	0.00138711	3.36737	up	2.20987	0.715716	2.57175	0.81912	2.65149	1.42099	3.49417	0.964973	P	A	P	A	P	A	P	A	NR_026973_5	ATATCTCTACATATAAATATATCTAGAGAGCAATTATTGGATTGCTTTCTACATGTATTT				NR_026973_5			NA	Homo sapiens HLA-F antisense RNA 1 (HLA-F-AS1), transcript variant 2, non-coding RNA				NA	NA	NA			6	-	1210562	1233001	NA	NA	NA	non-coding RNA	RefSeq
oebiotech_27240	0.00889511	2.06649	down	6.22084	7.48341	7.27594	8.00136	6.32947	7.78807	6.65551	7.39764	P	P	P	P	P	P	P	P	TCONS_l2_00022780	AGAAGAAAATAAATAATGGCACTAACCCTCAGACAACCACTTCTGGGGGGTTGCCATTCA	TCONS_l2_00022780						NA					NA	NA	NA			5	-	7300378	7307305	NA	NA	NA	non-coding RNA	UCSC
A_21_P0006327	0.00261709	2.16211	down	5.52239	6.76737	6.26954	7.0824	5.37608	6.78655	5.58396	6.5654	P	P	P	P	P	P	P	P	TCONS_00016490	ATAGGAGACCTGTAAATGGGGTGGCGGGGGGAGCAGGAGGAATTTTCTGATCTCACACAC	TCONS_00016490		ENST00000454408				THC2720901		BROAD Institute lincRNA (XLOC_007867), lincRNA [TCONS_00016490]			NA	XLOC_007867				9	-	132208935	132213600	NA	hs|9q34.11	ens|ENST00000454408|tc|THC2720901|linc|TCONS_00016490|linc|TCONS_00015889	non-coding RNA	agilent G3 V2
oebiotech_26994	0.000742	2.71821	up	7.20364	5.65947	7.54098	6.24181	7.85436	5.81265	7.02736	6.14179	P	P	P	P	P	P	P	P	TCONS_l2_00019664	ACTGCAATACATGTAAACAAGGCATCAGTAAAACAAGCATGAGTGAAGAGACCAGTAACC	TCONS_l2_00019664						NA					NA	NA	NA			3	-	192873422	192875018	NA	NA	NA	non-coding RNA	UCSC
oebiotech_08640	0.00746414	2.46564	down	3.00588	4.5272	4.07542	5.16417	3.25581	4.6892	2.99568	4.16006	P	P	P	P	P	P	P	P	OTTHUMT00000051737	CTGGTCCCACGTTCTAGAGTGGGGGTCTAGTGCTGTAGAAGCACAGAGAAGGGAGAAGCA			ENST00000428006				NA			OTTHUMT00000051737		NA	NA	NA			9	+	13436524	13477510	NA	NA	NA	non-coding RNA	NONCODE
oebiotech_12843	0.00133597	2.3952	down	3.89913	5.90506	4.40567	5.59088	4.21022	5.17831	4.15582	5.03718	P	P	P	P	P	P	P	P	BC029440	CATTGTTGGAAACAACGTTATTAGGAATTTCCCTTGAGCATAGTCTAATCACTTAGCAAA					Hs.683437	BC029440	NA		Homo sapiens, clone IMAGE:4612205, mRNA			NA	NA	NA			15	-	60831921	60833416	NA	NA	NA	non-coding RNA	NONCODE
A_21_P0004389	0.00427781	3.39696	down	2.6877	5.27493	3.14521	5.12742	3.27232	5.22266	3.1834	3.72061	P	P	P	P	P	P	P	P	TCONS_00010337	TTCCTCAGCTGGGTTCACTGACTTGTGTACCTCAAAATGCTATGTTTTGCTGTCTCTTCC	TCONS_00010337								BROAD Institute lincRNA (XLOC_004826), lincRNA [TCONS_00010337]			NA	XLOC_004826				5	-	54895898	54899362	NA	hs|5q11.2	linc|TCONS_00010337	non-coding RNA	agilent G3 V2
oebiotech_22854	0.00214291	5.4907	down	4.06617	7.46921	5.08398	8.33113	5.09763	7.24874	5.56809	6.59476	P	P	P	P	P	P	P	P	NR_047680	TATTGAAGCAACAAAACAATATGCCTTGGGCAGAAAGAAAAATGGTGAAGAGTACTTTGG				NR_047680			NA	Homo sapiens B-cell linker (BLNK), transcript variant 6, non-coding RNA				NA	NA	NA			10	-	97951454	98031273	NA	NA	NA	non-coding RNA	RefSeq
oebiotech_02424	0.00120154	5.18517	down	5.51165	8.32182	5.3252	7.57297	6.5447	8.40465	6.35623	8.9359	P	P	P	P	P	P	P	P	ENST00000452591	ACTGTCAGCACAGACAGTGCAGCTGAGCCACTAGCACATGGAGTCACCTCTGGCCTTCAA			ENST00000452591				NA			OTTHUMT00000051134.1		NA	NA	NA			10	-	135159257	135164230	NA	NA	NA	non-coding RNA	Gencode v13
A_21_P0010016	0.00409012	2.35465	down	7.5467	9.46281	8.26598	9.81242	8.48502	9.43545	8.58438	9.11343	P	P	P	P	P	P	P	P	TCONS_00028335	CTAATGGGGAGAGAGCTTTACTACTTTTAGCACCATTGCTAATTATTGGAGCAAAGAAAG	TCONS_00028335			NR_001558		NR_001558	THC2710077	long intergenic non-protein coding RNA 261	Homo sapiens long intergenic non-protein coding RNA 261 (LINC00261), non-coding RNA [NR_001558]			NA	LINC00261	long intergenic non-protein coding RNA 261			20	-	22544287	22547483	NA	hs|20p11.21	ref|NR_001558|tc|THC2710077|linc|TCONS_00028335|linc|TCONS_00027846	non-coding RNA	agilent G3 V2
A_21_P0014865	0.000204	8.08023	up	6.53691	3.73191	7.71082	4.73131	7.8013	4.43124	6.93139	4.02837	P	P	P	P	P	P	P	P	Hs.630883	GGAGGGACAGGACAGCTGGCCCAGGACCTGCTAATTATAGCTGCTCAAGTATTTGAATAG				XR_132757	Hs.630883	XR_132757	THC2524938	esophagus cancer-related gene-2 interaction susceptibility protein	PREDICTED: Homo sapiens esophagus cancer-related gene-2 interaction susceptibility protein (LOC100288160), miscRNA [XR_132757]			NA	LOC100288160	esophagus cancer-related gene-2 interaction susceptibility protein			14	+	100429018	100430399	NA	hs|14q32.2	ref|XR_132757|ref|XR_133062|gb|AF422192|tc|THC2524938	non-coding RNA	agilent G3 V2
oebiotech_13541	0.00663964	3.5548	down	4.70734	6.49066	4.41604	7.39358	5.69105	6.92627	6.07761	7.40061	P	P	P	P	P	P	P	P	S57283	CATATGGCCAAAGGAATACAGTTTATAGCAAAACATGGGTATGCTGTAGCTAACTTTATA					Hs.82002	S57283	NA		Endothelin receptor type B			NA	NA	NA			13	-	78469615	78549664	NA	NA	NA	non-coding RNA	NONCODE
A_21_P0000702	0.00336128	2.42422	up	3.53997	2.71341	3.88591	2.98472	4.64705	2.60936	3.73166	2.38701	P	A	P	A	P	P	P	A	NR_037888	CTGCATCTTTTTTGTTCTTTCTGCTGTGAAAATAATTTTGTCGGAAAATGTAACCAGTGC				NR_037888	Hs.276795	NR_037888	THC2500037	uncharacterized LOC100507266	Homo sapiens uncharacterized LOC100507266 (LOC100507266), non-coding RNA [NR_037888]			NA	LOC100507266	uncharacterized LOC100507266			4	+	4543857	4712664	NA	hs|4p16.2	ref|NR_037888|gb|BC025734|tc|THC2500037	non-coding RNA	agilent G3 V2
oebiotech_19642	0.00531619	2.16456	down	2.38497	3.33036	2.29505	3.44685	2.48502	4.20618	3.06981	3.70777	A	P	A	P	P	P	P	P	uc003kbm.2	AACTGTCAGGAAGACAGATGAAATGATTTGCCTGAGGCCGTATCATCAAACAAGAAATTC		uc003kbm.2					NA					NA	NA	NA			5	+	70671611	70681819	NA	NA	NA	non-coding RNA	UCSC
oebiotech_00068	4.18e-05	2.49179	up	7.82627	6.30779	7.84804	6.71979	8.0671	6.45632	7.73177	6.72055	P	P	P	P	P	P	P	P	ENST00000366185	CAACAAGTCTACAATCCAGTGCTGATATCAGATACAAGCTTCAAGGACAACTTTCTGTGT			ENST00000366185				NA			OTTHUMT00000056728.1		NA	NA	NA			X	+	53123338	53171889	NA	NA	NA	non-coding RNA	Gencode v13
oebiotech_25245	0.00234437	2.9924	up	3.62669	2.30616	3.51159	1.556	4.44954	2.40438	3.51815	2.51421	P	A	P	A	P	P	P	A	TCONS_00028015	CCTGTGAACATGTTTGTGCAGGTTTCCAGTCAGTACATGGATATCCCTCAAGCCTTTGAA	TCONS_00028015						NA					NA	NA	NA			20	-	21074199	21086975	NA	NA	NA	non-coding RNA	UCSC
A_33_P3330179	0.00388948	2.27794	down	4.80245	6.09441	5.79013	6.70479	5.30322	6.50309	4.91138	6.25581	P	P	P	P	P	P	P	P	XR_110620	TGTCTACAACTTCCTGTGAAATGCATCCAATAAAATAAGATGGGTTGACGGAGGGGTGGG				XR_110620	Hs.704272	XR_110620	THC2728758	uncharacterized LOC100131372	PREDICTED: Homo sapiens hypothetical LOC100131372 (LOC100131372), miscRNA [XR_110620]			100131372	LOC100131372	uncharacterized LOC100131372					NA	NA	NA	hs|7p22.3	ref|XR_110620|ref|XR_112955|ref|XR_108721|gb|AK126634	non-coding RNA	agilent G3 V2
A_21_P0011256	5.76e-06	14.4392	up	7.07433	3.89095	8.12792	3.45149	7.5175	3.50735	7.15952	3.62179	P	P	P	P	P	P	P	P	Hs.301755	TCAAAAGACTCCAGAATCTTCTCGGTTCTCAGAGAAGGCTGAATCCACCTATGACCTAGT			ENST00000452349		Hs.301755	XR_111467	THC2568986					NA	XLOC_l2_004306				14	+	101536248	101539271	NA	hs|14q32.31	ens|ENST00000452349|ens|ENST00000429368|ens|ENST00000444846|ens|ENST00000554016	non-coding RNA	agilent G3 V2
oebiotech_15066	0.00255926	2.16376	down	4.44448	5.87235	5.3626	6.10484	4.83626	6.27783	4.88068	5.72315	P	P	P	P	P	P	P	P	AK058146	AAACAAACATCAAATGAGCATCTACATATTAGGATTCTAGATAGGGGTGTGGGGTCAGTG					Hs.586725	AK058146	NA		CDNA clone IMAGE:4826791			NA	NA	NA			11	+	6384028	6386492	NA	NA	NA	non-coding RNA	NONCODE
oebiotech_04936	0.00233414	2.09469	down	5.89559	6.9089	6.14503	6.84377	5.48029	6.80049	5.29228	6.52699	P	P	P	P	P	P	P	P	ENST00000533327	AACAAACCAAACTTTACAAAGGGAGGAAGAACGAGGTGCCCCAAATTATGGAGACACAGG			ENST00000533327				NA		ANO1 antisense RNA 2 (non-protein coding) [Source:HGNC Symbol;Acc:33275]	OTTHUMT00000393507.1		NA	NA	NA			11	-	69918845	69921454	NA	NA	NA	non-coding RNA	Gencode v13
oebiotech_11333	0.0004	2.64704	up	8.1472	6.45662	7.45065	5.98213	7.43975	6.2553	7.70605	6.43208	P	P	P	P	P	P	P	P	D16475	AAATTACTTGACGGTTCAGGTTACTTTGCAACACTTTCAAACGATGCAATGTAACTGGCT					Hs.436973	D16475	NA		Zinc finger protein 516			NA	NA	NA			18	-	74072540	74072944	NA	NA	NA	non-coding RNA	H-inv
oebiotech_15485	0.00317733	2.10857	up	3.65266	3.02437	3.55321	2.35081	4.14602	2.43338	3.80538	3.04364	P	P	P	A	P	P	P	A	BC039099	GATTCCAGATCTCCTGTGTTTGACCAAAGTTCTTGACCAAAGTTCTTAATATCTTATTTG					Hs.535913	BC039099	NA		CDNA clone IMAGE:4824737			NA	NA	NA			8	-	86088033	86089291	NA	NA	NA	non-coding RNA	NONCODE
oebiotech_05718	1.23e-06	22.0171	up	10.3048	5.8533	10.6061	5.53605	10.7072	6.19688	9.92498	6.11464	P	P	P	P	P	P	P	P	ENST00000554369	AAGGCTATGTTGCCTCTGTGTTAGGCCAATGGTTGATGTTCATGGGTGATTGATCATCCT			ENST00000554369				NA			OTTHUMT00000414509.1		NA	NA	NA			14	+	101417780	101426516	NA	NA	NA	non-coding RNA	Gencode v13
oebiotech_19944	0.00583661	7.39332	up	5.59108	4.83189	7.9833	4.31626	8.79749	4.72151	7.47332	4.43063	P	P	P	P	P	P	P	P	uc004abd.1	AAACCATGCTATGAATTCCTACACTACCATTGTAACTTTTGGAAGAATGATACCACTTAC		uc004abd.1	ENST00000424993				NA					NA	NA	NA			9	-	38566269	38567982	NA	NA	NA	non-coding RNA	UCSC
oebiotech_21248	0.00752598	2.10876	up	6.52416	5.19092	6.38256	4.9003	6.35032	5.05734	5.3741	5.17699	P	P	P	P	P	P	P	P	NR_026867	ACTGTATGTGGGAAGGCCTTCATCCAGAAGTCCCAACTCACTGTACATCAGAGAATTCAT		uc003ltb.3		NR_026867			NA	Homo sapiens zinc finger protein 300 pseudogene 1 (ZNF300P1), non-coding RNA				NA	NA	NA			5	-	150309997	150326146	NA	NA	NA	non-coding RNA	RefSeq
oebiotech_13583	0.00170512	3.36111	up	4.80769	2.33535	4.06855	2.1173	4.68502	3.12414	4.17741	3.16612	P	A	P	A	P	P	P	P	AK057710	ATTTGCAACAACACGTGAATCATATTGAGAGGAGGCCAGTCTGAATTATATTTTTTATGG					Hs.597376	AK057710	NA		CDNA FLJ33148 fis, clone UTERU2000238			NA	NA	NA			2	-	53889615	53891963	NA	NA	NA	non-coding RNA	NONCODE
A_32_P84454	0.00218328	3.89915	up	4.58454	2.1371	4.90707	2.07981	4.01024	2.7876	4.82461	3.46931	P	P	P	A	P	P	P	P	NR_033240	CAAGTTGCCTGTGTTATGTAGGAGAGATATAAGATTGTGAAATTTTCCAAAAATACCTGC				NR_033240	Hs.601579	NR_033240	THC2601951	uncharacterized LOC100129794	Homo sapiens uncharacterized LOC100129794 (LOC100129794), non-coding RNA [NR_033240]			100129794	LOC100129794	uncharacterized LOC100129794			14	+	37641230	37642998	NA	hs|14q13.3	ref|NR_033240|gb|AK057476|gb|BC040167|gb|BC053597	non-coding RNA	agilent G3 V2
oebiotech_26020	0.002706	2.39876	up	10.4575	8.32775	10.0518	8.79164	9.78371	8.57817	9.43798	8.98435	P	P	P	P	P	P	P	P	TCONS_l2_00007244	AGAGAGTTGTCCCAAATGCATTAGAGGAACTGTAAAAATCTGCCACAGAAGGAACAATGA	TCONS_l2_00007244						NA					NA	NA	NA			13	-	66361679	66362786	NA	NA	NA	non-coding RNA	UCSC
A_21_P0014807	0.000199	2.16268	down	5.25604	6.66799	5.37671	6.11595	5.1561	6.56644	5.40842	6.29815	P	P	P	P	P	P	P	P	Hs.673583	TGCCTTATGGGGGATCATTATCCTGGGGCAGGGGAAGCCTTGAACTGGGTCAAAGGATGG				XR_132628	Hs.673583	XR_132628	THC2624306	uncharacterized LOC100652861	PREDICTED: Homo sapiens hypothetical LOC100652861 (LOC100652861), miscRNA [XR_132628]			NA	LOC100652861	uncharacterized LOC100652861			17	-	18283169	18292298	NA	hs|17p11.2	ref|XR_132628|gb|AL512762|tc|THC2624306	non-coding RNA	agilent G3 V2
oebiotech_00558	0.00319433	5.1144	up	3.21564	1.23347	4.48722	1.22483	4.31597	2.30426	2.97808	0.816095	P	A	P	A	P	P	P	A	ENST00000418402	AACGTGATTCTAAACGGAAGCGCTCTACATGGTGTGAGCCTGTTACCAAGAATACATCTC			ENST00000418402				NA			OTTHUMT00000096662.1		NA	NA	NA			1	-	245778074	245778447	NA	NA	NA	non-coding RNA	Gencode v13
oebiotech_14466	0.00899625	2.01683	down	5.78988	6.91849	6.80675	7.52494	5.94136	7.32118	6.15162	6.97336	P	P	P	P	P	P	P	P	AK093668	ATAAGAATGTGTTTAGAGTGGTCATTTCTAGAGTGGAAATGGGGGCTCTGGGGTCTTTTG					Hs.679256	AK093668	NA		CDNA FLJ36349 fis, clone THYMU2007095			NA	NA	NA			10	+	98134350	98136449	NA	NA	NA	non-coding RNA	NONCODE
oebiotech_07245	0.00154847	2.27844	down	6.61631	8.33451	6.40445	7.9362	6.81873	7.75449	6.85372	7.42021	P	P	P	P	P	P	P	P	ENST00000565401	AGGTCTGCATAGCTCTGAATTGATTTTGGAAGAAACCGCCCTGAACTGTTTTTCTCACTG			ENST00000565401				NA			OTTHUMT00000420782.1		NA	NA	NA			16	-	1046318	1047907	NA	NA	NA	non-coding RNA	Gencode v13
oebiotech_12184	0.00711081	2.11914	up	9.29521	7.82651	8.68623	7.13037	8.32593	7.79714	8.42875	7.6482	P	P	P	P	P	P	P	P	X87197	AAGAACCCGCAGTTCGTGTTCGACATCCACAAGAACAGCATCACGGATGCCTGCCTGTCG					Hs.632839	X87197	NA		Plexin A3			NA	NA	NA			X	+	153698929	153699663	NA	NA	NA	non-coding RNA	H-inv
oebiotech_02702	0.00297132	3.95608	up	3.63649	1.93799	3.45963	1.36761	3.95177	1.21423	2.33064	0.922404	P	A	P	A	P	A	P	A	ENST00000457852	ATGGTCCAGTATCATTGTACAACTAAACAGTGATTTTTCTTAACTCATCTTGCTGGCAGT			ENST00000457852				NA			OTTHUMT00000106400.1		NA	NA	NA			1	+	183107513	183110439	NA	NA	NA	non-coding RNA	Gencode v13
oebiotech_01352	0.000142	10.6496	up	5.97724	1.93768	6.2656	2.0795	6.13473	3.0181	4.88885	2.58023	P	A	P	A	P	A	P	A	ENST00000432751	AATGGAGGGATAATTACCAGCTCGAAAGCCACTCTGTAATTTAGTTCTTACTGTCACCAC			ENST00000432751				NA			OTTHUMT00000040515.2		NA	NA	NA			6	-	41491642	41515286	NA	NA	NA	non-coding RNA	Gencode v13
A_33_P3299811	0.00116019	6.70452	up	4.9251	3.18013	6.09876	2.28491	4.96756	2.98534	4.95875	1.51925	P	P	P	A	P	P	P	A	NR_027286	AAGGAAGCAAGTTTATTGGAATCTACTCCGTTAGAGAGTGCAAGTCCTCAGACTGCAGGA				NR_027286	Hs.552649	NR_027286	THC2687281	FLVCR1 antisense RNA 1 (non-protein coding)	Homo sapiens FLVCR1 antisense RNA 1 (non-protein coding) (FLVCR1-AS1), transcript variant 2, non-coding RNA [NR_027286]			642946	FLVCR1-AS1	FLVCR1 antisense RNA 1 (non-protein coding)			1	-	213029945	213031480	NA	hs|1q32.3	ref|NR_027286|ref|NR_027285|gb|AY030239|gb|DJ031139	non-coding RNA	agilent G3 V2
oebiotech_10761	0.000748	24.1123	up	7.44574	3.08049	6.26092	1.43761	5.50307	2.19681	8.4169	2.54492	P	P	P	A	P	P	P	A	AM998489	AATGCATGAGGAACTGGAATAATCAGTAACATTTCTCCCAGACAGAGCTGCTCTAAGCTG						AM998489	NA	Homo sapiens partial mRNA for zinc finger and BTB domain containing 7C (ZBTB7C gene), 5'-UTR variant u1-394.3				NA	NA	NA			18	-	45567279	45691702	NA	NA	NA	non-coding RNA	H-inv
oebiotech_08301	0.0015374	2.31286	down	3.34443	4.93112	3.53972	4.24638	3.41459	5.05953	3.35823	4.25865	P	P	P	P	P	P	P	P	ENST00000576808	AAGTAAGTACAGCGTGTGTCCCAGGAGGATCTAGGATCCAGTCAGGACAGGAGCTGGAGC			ENST00000576808				NA			OTTHUMT00000437838.1		NA	NA	NA			17	+	78289450	78290433	NA	NA	NA	non-coding RNA	Gencode v13
oebiotech_16680	0.00210948	5.93241	up	6.32305	2.89675	5.24145	2.67639	5.6833	3.24907	4.15045	2.30157	P	P	P	A	P	P	P	A	ENST00000420908	CCATAAGCATAGGGAAAGGAAAACGGGTCATGTTTTGTTCAGAATCTTATTTGAGAAAAA		uc002bgz.3	ENST00000420908				NA		ubiquitin-conjugating enzyme E2Q family member 2 pseudogene 2 [Source:HGNC Symbol;Acc:37440]			NA	NA	NA			15	+	82647353	82707815	NA	NA	NA	non-coding RNA	ENSEMBL
A_21_P0013715	0.000236	53.0092	up	7.17849	0.665286	5.44905	0.692741	5.00969	0.667874	8.14067	0.839318	P	A	P	A	P	A	P	A	TCONS_l2_00029897	TTTTGCTGTACAGGCTGGAGCTAGGACAGTTTATGCAGTTGAAGCCAGTTCAGTACAGTA	TCONS_l2_00029897		ENST00000515723		Hs.641285	DB086766		Transcribed locus, strongly similar to XP_851820.1 PREDICTED: similar to coactivator-associated arginine methyltransferase 1 [Canis familiaris]	DB086766 TESTI4 Homo sapiens cDNA clone TESTI4034476 5', mRNA sequence [DB086766]			NA	XLOC_l2_015101				9	-	2992061	3014177	NA	hs|9p24.2	ens|ENST00000515723|gb|DB086766|linc|TCONS_l2_00029897	non-coding RNA	agilent G3 V2
oebiotech_27672	0.00548668	4.34064	up	8.36991	5.06421	8.28853	6.95405	8.96002	6.07634	7.91198	6.96422	P	P	P	P	P	P	P	P	TCONS_l2_00028151	AATATGAGAATACAGACAGTGCAAGATTGATGAGAAAGCTGTGGACTCACAGATTTTACC	TCONS_l2_00028151						NA					NA	NA	NA			8	-	33716885	33717718	NA	NA	NA	non-coding RNA	UCSC
A_21_P0004676	0.000618	2.22983	down	4.45526	5.94055	4.45	5.43017	4.23974	5.80121	4.72089	5.32168	P	P	P	P	P	P	P	P	NR_033376	ATCTGTAATTGTGAAGTGAAGAGGATGTGACTGCCAGGTAATGCTAACCCCGAATCCTTG			ENST00000444910	NR_033376	Hs.520310	NR_033376	THC2756358	long intergenic non-protein coding RNA 222	Homo sapiens long intergenic non-protein coding RNA 222 (LINC00222), non-coding RNA [NR_033376]			NA	LINC00222	long intergenic non-protein coding RNA 222			6	+	109072856	109091145	NA	hs|6q21	ref|NR_033376|ens|ENST00000444910|ens|ENST00000417773|ens|ENST00000416890	non-coding RNA	agilent G3 V2
oebiotech_12481	0.00370756	3.54932	down	7.86056	9.24166	6.91069	9.64981	7.11172	9.01517	6.84089	8.12739	P	P	P	P	P	P	P	P	DQ438902	AGTCTTTGGCGTCCACGACCTTGAGTCTGACGGAAAGTCAGTCGGCCTCAAGCATGAAGC					Hs.677552	DQ438902	NA		GLIS family zinc finger 3			NA	NA	NA			9	-	4118745	4299594	NA	NA	NA	non-coding RNA	H-inv
A_21_P0003211	0.000921	2.20567	up	8.48965	6.83563	8.36105	7.15689	8.23369	7.11781	8.28932	7.69852	P	P	P	P	P	P	P	P	Hs.660513	CTTCAGTTAAATTTGTGCTTCTGAGTGCTTGTATTGTAGGTGAAACCGCACTGAGAAGGT			ENST00000512335		Hs.660513	AK126102	THC2523097	CDNA FLJ30565 fis, clone BRAWH2005008				NA	XLOC_003406				3	-	195676059	195679566	NA	hs|5p15.33	ens|ENST00000512335|ens|ENST00000507841|gb|AK126102|gb|AK055127	non-coding RNA	agilent G3 V2
oebiotech_14945	0.00378612	3.26443	up	4.84242	3.78948	5.88419	3.70171	6.31449	3.934	5.8209	4.60949	P	P	P	P	P	P	P	P	AK090885	AGTGCAGGCAGAACGCAGTCATTTGTGTTTATCTGAGAGGAGCTTTGGGATATAAATAGT					Hs.584916	AK090885	NA		Homo sapiens, clone IMAGE:5215917, mRNA			NA	NA	NA			17	+	56402810	56430647	NA	NA	NA	non-coding RNA	NONCODE
oebiotech_15228	1.01e-05	9.48893	up	4.40797	1.1023	4.81924	1.55006	4.46295	1.35221	4.02856	0.729174	P	A	P	A	P	A	P	A	AK123586	AGGTAAGAATTGTGAAAGACTTTGCAGTGTGCCATAAAAAGGATTACTGAGTGTCTCATC					Hs.654888	AK123586	NA		CDNA FLJ41592 fis, clone CTONG2022601			NA	NA	NA			7	+	4029592	4032608	NA	NA	NA	non-coding RNA	NONCODE
oebiotech_03658	0.000174	2.81231	down	3.09234	4.39438	2.86394	4.65687	3.15478	4.14417	3.0519	4.93456	P	P	P	P	P	P	P	P	ENST00000512209	AAATATTGAAGAATCTCTAACCAGGGACACCAGTCCCTACGAAGACCTTGGGCGATTTTG			ENST00000512209				NA			OTTHUMT00000362318.1		NA	NA	NA			4	+	174451625	174505787	NA	NA	NA	non-coding RNA	Gencode v13
oebiotech_10512	0.00308076	2.12461	down	3.26727	4.36373	3.42772	4.01417	3.18508	5.0238	3.58502	4.41219	P	P	P	P	P	P	P	P	OTTHUMT00000029905	CAGAACTAGCAGAAGCCAATTAGTTATTTAGTTCACTCGCACATTTAAGCGTGATATTTG			ENST00000444327				NA			OTTHUMT00000029905		NA	NA	NA			1	+	101588192	101628447	NA	NA	NA	non-coding RNA	NONCODE
oebiotech_18605	0.00053	2.43957	down	3.71678	4.84758	3.77239	4.76617	3.62146	5.33244	4.08821	5.39915	P	P	P	P	P	P	P	P	uc001dja.1	AATATACAGGAAAAACATTCCCCAGCAACTCAAAGTACGTAAAAGCATTTAGGCCTCATT		uc001dja.1	ENST00000457273				NA					NA	NA	NA			1	-	84267442	84326229	NA	NA	NA	non-coding RNA	UCSC
A_21_P0007850	0.00271726	2.26376	up	3.36232	2.51915	3.37328	1.90937	4.08455	2.64107	3.56212	2.59781	P	P	P	A	P	A	P	A	TCONS_00021206	CTTGGTTGAGGAATGAGTATGTGACATTTTCATGTGGGCACATTTTGATACTACTTTAAA	TCONS_00021206				Hs.572150	AK092411	THC2501133	CDNA FLJ35092 fis, clone PLACE6006077	BROAD Institute lincRNA (XLOC_009869), lincRNA [TCONS_00021206]			NA	XLOC_009869				12	+	106643486	106646559	NA	hs|12q23.3	gb|AK092411|tc|THC2501133|linc|TCONS_00021206|linc|TCONS_00021207	non-coding RNA	agilent G3 V2
oebiotech_13397	0.00198158	10.9931	up	7.88219	3.96221	9.42153	6.40832	8.39211	4.51441	7.6293	4.60605	P	P	P	P	P	P	P	P	AK074383	AATTCTTTGAGCCAGCAAACTCCATCCAGTACATTCTTTCTTCTTTCATGAAAGAGCTTG					Hs.159711	AK074383	NA		Guanine nucleotide binding protein (G protein), gamma 4			NA	NA	NA			1	-	235710984	235712998	NA	NA	NA	non-coding RNA	NONCODE
oebiotech_11904	0.0073853	2.32236	down	5.14038	6.44554	6.00834	6.84865	5.21726	6.67258	4.80204	6.06361	P	P	P	P	P	P	P	P	BC071806	AATTTTGGGGGGAAATCTGGACAGACGAATTTGACCAATCTATGAGGCTAATTATAGAAA					Hs.690167	BC071806	NA		CDNA clone IMAGE:6386503			NA	NA	NA			18	-	60818319	60818553	NA	NA	NA	non-coding RNA	H-inv
oebiotech_06848	0.00123938	2.18854	down	4.66585	5.93482	5.36272	6.07667	4.6192	6.16097	4.73659	5.73177	P	P	P	P	P	P	P	P	ENST00000563046	AAGAGGTGTCTGGGAACTAAGGGTGGGAGGGGGCCAGGGTAGAAAATGTCAGTTCAAGTA			ENST00000563046				NA			OTTHUMT00000431592.1		NA	NA	NA			10	+	47656083	47657233	NA	NA	NA	non-coding RNA	Gencode v13
A_21_P0013477	0.00264327	2.53133	up	10.1744	8.04889	9.23016	8.29089	9.31664	7.7904	9.20762	8.43905	P	P	P	P	P	P	P	P	TCONS_l2_00027751	TGACAAAGATACAAATCTCTTAAGGAGGTGGACCCCAAGTTCCCGAGGAACATACGCTTT	TCONS_l2_00027751						THC2513598		Q5T1D1_HUMAN (Q5T1D1) OTTHUMP00000017090 (Fragment), partial (95%) [THC2513598]			NA	XLOC_l2_014197				8	+	49293755	49297737	NA	hs|8q11.21	tc|THC2513598|linc|TCONS_l2_00027751|linc|TCONS_l2_00027748|linc|TCONS_l2_00027750	non-coding RNA	agilent G3 V2
A_21_P0006748	0.00851316	3.54378	up	4.30733	3.49161	5.88761	2.87445	5.99221	3.89133	5.50964	4.13825	P	P	P	P	P	P	P	P	TCONS_00017954	ATAGACGAGTGTGTAACCAGTTGGTGGGCAGCAGTTTTTAGGAAGCTGAATCTCAAAGGT	TCONS_00017954		ENST00000432530						BROAD Institute lincRNA (XLOC_008781), lincRNA [TCONS_00017954]			NA	XLOC_008781				10	-	38064133	38065275	NA	hs|10p11.1	ens|ENST00000432530|linc|TCONS_00017954|linc|TCONS_00018905|linc|TCONS_00018904	non-coding RNA	agilent G3 V2
oebiotech_05899	3.93e-06	20.7033	up	9.66503	5.30307	9.95473	4.84644	10.0105	5.62866	9.05079	5.41569	P	P	P	P	P	P	P	P	ENST00000556099	ATCATTTTGCTGTGATCAAGGCTATGTTGCCTCTGTGTTAGGCCAATAATGGACAGACCC			ENST00000556099				NA			OTTHUMT00000414505.1		NA	NA	NA			14	+	101402830	101423248	NA	NA	NA	non-coding RNA	Gencode v13
oebiotech_18985	0.00311668	13.8566	up	5.80008	1.29034	7.18081	1.53473	4.79684	1.02025	3.80765	2.57007	P	A	P	A	P	A	P	A	uc001yvf.2	GTGCTATTTCTTCCTTAAGCATTTGGAAAGAATTCACTTATTAAGCCATGTGAGACTGTA		uc001yvf.2	ENST00000557922	NR_040057			NA					NA	NA	NA			15	-	23094330	23115254	NA	NA	NA	non-coding RNA	UCSC
oebiotech_26083	0.00789727	3.4746	up	10.4616	8.23315	9.30243	7.01289	9.62141	8.03167	8.67457	7.5949	P	P	P	P	P	P	P	P	TCONS_l2_00008411	AAGATGATGTTGTCTACAGACCAGGAGACTGTGTGTATATCGAGAGTTGGAGGCCAAACA	TCONS_l2_00008411						NA					NA	NA	NA			15	+	22546271	22585389	NA	NA	NA	non-coding RNA	UCSC
oebiotech_20590	0.00429202	2.37136	up	2.69895	2.0622	3.3463	2.10614	3.66504	1.44703	2.74608	1.85816	P	A	P	A	P	A	P	A	uc011fvc.1	AAGAAGTGTGATGGGCCTGGATTATGAAGGGCTTCAAAAATTGGCAGATGAACTTCAACT		uc011fvc.1	ENST00000468687	NR_024240			NA					NA	NA	NA			6	+	1267559	1270487	NA	NA	NA	non-coding RNA	UCSC
oebiotech_01819	0.000272	6.36578	down	4.17389	6.36795	4.83466	7.13049	3.81682	7.66518	4.63653	6.97963	P	P	P	P	P	P	P	P	ENST00000441110	AAATATCTCGATGCTATGGAGGCCTGTCAGCTCTTTGAAGTATCTGGGCAATATCAAGAT			ENST00000441110				NA			OTTHUMT00000325846.2		NA	NA	NA			7	+	11236933	11361951	NA	NA	NA	non-coding RNA	Gencode v13
oebiotech_28072	0.00540018	2.11448	down	5.22812	6.37897	6.12709	7.04082	5.38326	6.72637	5.46412	6.37764	P	P	P	P	P	P	P	P	uc.155+	TTAAAAAGGGGGCTTCTTGCATTATAATGTCCTTTAGAGAGACGGGGAGGTGCTTAACAG							NA		exonic			NA	NA	NA			5	+	76934364	76934570	NA	NA	NA	non-coding RNA	UCR
A_19_P00805593	5.01e-05	2.05411	down	4.72008	6.00921	5.06679	5.84938	4.7647	5.94632	4.81019	5.7109	P	P	P	P	P	P	P	P	TCONS_00017720	TTATTTGCCATTAGCTAAGAAGATGAAGTGCCGTATGGTCCCTTATGGTGGGGATAGGCA	TCONS_00017720				Hs.637239	CR607950	THC2604153	Full-length cDNA clone CS0DD008YJ14 of Neuroblastoma Cot 50-normalized of Homo sapiens (human)	full-length cDNA clone CS0DD008YJ14 of Neuroblastoma Cot 50-normalized of Homo sapiens (human) [CR607950]			NA	XLOC_008652				10	+	125115956	125277984	NA	hs|10q26.13	gb|CR607950|tc|THC2604153|linc|TCONS_00017720	non-coding RNA	agilent G3 V2
oebiotech_20166	0.000352	2.46721	up	9.9599	8.33942	9.40648	8.29917	9.96886	8.38912	9.29552	8.39153	P	P	P	P	P	P	P	P	uc010aos.2	ACAGGCATTGCCTATGCTCCTCACCTGTATTTTGTAATCAGGATCAAATTACTTTTAAAG		uc010aos.2					NA					NA	NA	NA			14	+	56232962	56234434	NA	NA	NA	non-coding RNA	UCSC
oebiotech_25572	0.000188	4.20187	up	11.4286	8.48801	10.3734	8.65449	10.8388	8.75919	10.549	9.00393	P	P	P	P	P	P	P	P	TCONS_l2_00001418	CTTGCATAGGCTCTTAAGCAGCATGGAAAAATGGTTGATGGAAAATAAACATCAGTTTCT	TCONS_l2_00001418						NA					NA	NA	NA			1	-	102251817	102252854	NA	NA	NA	non-coding RNA	UCSC
oebiotech_19159	0.00627235	3.1699	up	5.56485	3.63311	6.42872	4.43546	6.57954	4.35914	5.17873	4.66638	P	P	P	P	P	P	P	P	uc002ijk.3	AGCTGTTCTGTAGGCACTTTGAGAAGAGGAAGAGTAGCATCTCGGTTTTAATAAAAGAAA		uc002ijk.3					NA					NA	NA	NA			17	+	43716340	43719669	NA	NA	NA	non-coding RNA	UCSC
A_33_P3780505	0.00815656	6.5181	down	0.728073	3.34654	0.763688	4.93802	0.791823	2.73664	2.58689	4.66708	A	P	A	P	A	P	P	P	NR_027781	CCCATTTACTATGTCTGTTTTCTTAAATGAAATATGGGAATGATAATAAACATTGTTGGC				NR_003658	Hs.679600	NR_003658	THC2562126	metallothionein 1D, pseudogene	Homo sapiens metallothionein 1D, pseudogene (MT1DP), transcript variant 1, non-coding RNA [NR_003658]			326343	MT1DP	metallothionein 1D, pseudogene			16	+	56677598	56678853	NA	hs|16q12.2	ref|NR_003658|ref|NR_027781|gb|BG181336|tc|THC2562126	non-coding RNA	agilent G3 V2
oebiotech_16716	0.00321763	2.36025	up	9.84037	8.61728	9.25684	8.51898	10.3951	8.46089	9.40538	8.34478	P	P	P	P	P	P	P	P	ENST00000423536	AATTTGTAGCTGTCGTTCACTTTTTACCCACCCATTCAATAAACCTTACAGAATTGCTCC			ENST00000423536				NA					NA	NA	NA			20	-	37049234	37059709	NA	NA	NA	non-coding RNA	ENSEMBL
oebiotech_17598	0.00699065	5.31008	up	4.32656	2.53859	6.33548	3.876	6.08397	3.40642	6.57435	3.86442	P	A	P	P	P	P	P	P	ENST00000504063	AATGGATCTCAATATGAACCTATAGGCGGACGTTGAGCATCATGGAAGCCACGATGTAGA		uc004aww.1	ENST00000504063				NA					NA	NA	NA			9	-	99883187	99893292	NA	NA	NA	non-coding RNA	ENSEMBL
oebiotech_11051	0.00319711	4.90152	up	4.34624	0.606039	3.52212	1.12514	4.06889	1.72565	3.19833	2.50584	P	A	P	A	P	A	P	A	AF195656	ACAGAAAATAATTCCATATGGGAACTGATCCATACGAAGTCAGAAATAGAAGGACGGCCA					Hs.586279	AF195656	NA		T-cell lymphoma invasion and metastasis 2			NA	NA	NA			6	+	155569225	155575172	NA	NA	NA	non-coding RNA	H-inv
oebiotech_01447	0.00105076	3.54225	up	4.9586	2.39559	4.84335	2.96714	4.86448	3.20902	5.07135	3.86735	P	P	P	P	P	P	P	P	ENST00000434223	ATTCTTTCTAAGTTGGAGGTGGACACTTTATCTACCTGCACAGGTGGAAGATATGTGGGT			ENST00000434223				NA			OTTHUMT00000418183.1		NA	NA	NA			15	-	38363827	38364884	NA	NA	NA	non-coding RNA	Gencode v13
oebiotech_19030	0.00322915	5.04554	up	12.775	8.97563	11.0461	9.42423	12.0088	9.24221	10.6444	9.49215	P	P	P	P	P	P	P	P	uc002avl.1	CAAGATCTCTGGCAGTGGAGGAAGTCTCTTTAAGAAAATCGTTTGAACAATTTGTTAAAA		uc002avl.1					NA					NA	NA	NA			15	-	73191424	73192691	NA	NA	NA	non-coding RNA	UCSC
oebiotech_24281	0.00341875	6.5183	up	6.42909	2.27777	5.74995	3.5535	4.74975	2.76155	4.42111	1.9391	P	A	P	P	P	P	P	A	TCONS_00015354	ACATGAGTTTTCTTTCTATCCTGTCTGCAGGACTTCGCAGGTGAGCAGTAACGGAAATCA	TCONS_00015354						NA					NA	NA	NA			8	+	128867394	128944934	NA	NA	NA	non-coding RNA	UCSC
oebiotech_20144	0.00641166	2.37398	down	3.12477	4.41929	3.37589	4.69223	2.29482	3.9135	3.20684	3.96654	P	P	P	P	P	P	P	P	uc009yyz.1	ACAGGCTCATTGAGAGAAAACAACTTAGTATTATGTTAACGTACAGACCCCAAAACCTTG		uc009yyz.1					NA					NA	NA	NA			11	+	114578109	114579041	NA	NA	NA	non-coding RNA	UCSC
A_33_P3775741	0.00151098	2.92634	up	13.5558	11.143	12.4793	11.4351	13.3087	11.5457	12.6516	11.6751	P	P	P	P	P	P	P	P	NR_003111	CTGCCCTCAGATCCCTTGTGAAGCCCAAGATCGTCAAAAAGAGAACCAAGAAATTCATCC			ENST00000515866	NR_003111	Hs.652423	NR_003111	THC2559264	ribosomal protein L32 pseudogene 3	Homo sapiens ribosomal protein L32 pseudogene 3 (RPL32P3), non-coding RNA [NR_003111]			132241	RPL32P3	ribosomal protein L32 pseudogene 3			3	-	129101676	129118282	NA	hs|3q21.3	ref|NR_003111|ens|ENST00000515866|ens|ENST00000506593|ens|ENST00000507287	non-coding RNA	agilent G3 V2
oebiotech_13566	0.00161493	2.30302	up	11.6283	9.99994	11.3694	10.7506	11.8061	10.0359	11.2039	10.4073	P	P	P	P	P	P	P	P	CR623536	CTGCCCAGCCATGCCTCATGGAGAGTGAATGTTTAAAAATCAGAAGGTCATTCAAGACTG					Hs.439022	CR623536	NA		Full-length cDNA clone CS0DC029YB21 of Neuroblastoma Cot 25-normalized of Homo sapiens (human)			NA	NA	NA			2	+	45195013	45195901	NA	NA	NA	non-coding RNA	NONCODE
A_21_P0010899	0.00163202	3.29328	up	10.1103	7.26632	9.08254	7.98802	9.58292	7.67249	8.87379	7.84464	P	P	P	P	P	P	P	P	TCONS_l2_00003732	ATCATCAACATTGTTTGACAGAGGCGTCACCAATCTTTAGCCAGAGAACTCTCTGGAACC	TCONS_l2_00003732								BROAD Institute lincRNA (XLOC_l2_002076), lincRNA [TCONS_l2_00003732]			NA	XLOC_l2_002076				10	-	99069332	99071581	NA	hs|10q24.1	linc|TCONS_l2_00003732	non-coding RNA	agilent G3 V2
oebiotech_08091	0.00863163	4.27464	up	4.13298	1.86637	4.16744	1.01465	2.68003	0.737966	2.26797	1.24621	P	A	P	A	P	A	P	A	ENST00000572706	ACGCATCTCAAAATTTGGCGTGGATGCAGATCACCTACAGAGTATGATTATTCATCTTTA			ENST00000572706				NA			OTTHUMT00000436784.1		NA	NA	NA			16	-	11438207	11439054	NA	NA	NA	non-coding RNA	Gencode v13
A_21_P0013576	0.00851336	2.98579	up	6.40022	4.96868	5.69426	4.01065	7.12339	5.34631	6.14606	4.72585	P	P	P	P	P	P	P	P	TCONS_l2_00028782	GAATTGGGCACATTTCTGAGATATTCTGCTGCAATTGTGTAAGATTTGTCTGCAAGCCTT	TCONS_l2_00028782						THC2552206		FRG1_HUMAN (Q14331) FRG1 protein (FSHD region gene 1 protein), partial (7%) [THC2552206]			NA	XLOC_l2_014827				9	+	68726860	68749642	NA	hs|9q21.11	tc|THC2552206|linc|TCONS_l2_00028782	non-coding RNA	agilent G3 V2
oebiotech_13465	0.00292025	9.05933	up	4.16296	0.741591	5.28243	0.828857	4.2488	3.25308	4.7945	0.947537	P	A	P	A	P	P	P	A	AF086407	AAGGCTCTTGGAAATATAACTTATGGGGCTTAAGGCTAATTTGAGTTGAAGGGTATTTGT					Hs.652489	AF086407	NA		Full length insert cDNA clone ZD76G03			NA	NA	NA			2	+	14779846	14780645	NA	NA	NA	non-coding RNA	NONCODE
oebiotech_16337	0.00533389	2.27237	up	7.32958	6.42371	7.1023	5.31309	7.33058	6.27777	6.81873	5.82982	P	P	P	P	P	P	P	P	AL833059	CTTAAGACTGTGTTTAAGCTTTCTTTCACTTTTACTCTATCCCTTGGAAGTTAATTGGGA					Hs.657664	AL833059	NA		MRNA; cDNA DKFZp666M079 (from clone DKFZp666M079)			NA	NA	NA			9	+	115390749	115391983	NA	NA	NA	non-coding RNA	NONCODE
A_21_P0004485	3.69e-05	9.63074	down	0.855653	4.15666	0.704852	4.28052	1.46446	4.99996	1.14501	3.80342	A	P	A	P	P	P	A	P	TCONS_00010613	GTGTTCTATCACACTATTCTGTGTTTACTCAAGCTCGTTAATTGATATTCAAATCCCTGT	TCONS_00010613								BROAD Institute lincRNA (XLOC_004271), lincRNA [TCONS_00010613]			NA	XLOC_004271				5	+	6585904	6589334	NA	hs|5p15.31	linc|TCONS_00010613	non-coding RNA	agilent G3 V2
A_24_P932875	1.01e-05	13.6887	up	5.22922	0.907088	4.64086	1.92145	4.86512	0.916965	5.0857	0.975747	P	A	P	A	P	A	P	A	Hs.526966	ATTGGGACTGATCGGAATTCGGAATCCTTTTAATCTCCAAAGGAGCAAACTCACTTCCGC				XR_110047	Hs.526966	XR_110047		uncharacterized LOC389102	PREDICTED: Homo sapiens hypothetical LOC389102 (YPLR6490), miscRNA [XR_110047]			389102	YPLR6490	uncharacterized LOC389102			3	-	32833120	32833626	NA	hs|3p22.3	ref|XR_110047|ref|XR_112468|gb|AY358209	non-coding RNA	agilent G3 V2
oebiotech_06708	0.00385241	2.3047	up	7.20193	6.19283	7.48981	5.9219	6.40352	5.77285	7.25441	5.64377	P	P	P	P	P	P	P	P	ENST00000562298	CTGTGATCCTTTGTGCAGCGGCTGCTGGCCTCTCAAACTTAATGTGTTCATTGCGGAACT			ENST00000562298				NA			OTTHUMT00000422514.1		NA	NA	NA			16	+	89782935	89784572	NA	NA	NA	non-coding RNA	Gencode v13
A_21_P0011906	0.00465747	3.44762	down	5.14856	6.67437	5.46704	7.06482	4.84099	6.95202	6.13711	8.04489	P	P	P	P	P	P	P	P	TCONS_l2_00014465	ACTCCTAGCTGCATAGGAGAGTCTGAGCCGGGCAGGGACAGAGCTGTCGGGGAGTCACTA	TCONS_l2_00014465		ENST00000449391						BROAD Institute lincRNA (XLOC_l2_007928), lincRNA [TCONS_l2_00014465]			NA	XLOC_l2_007928				2	-	20790534	20792308	NA	hs|2p24.1	ens|ENST00000449391|linc|TCONS_l2_00014465|linc|TCONS_l2_00015737	non-coding RNA	agilent G3 V2
oebiotech_03973	0.00279381	3.41306	up	3.56164	1.43124	3.43947	1.14224	4.02373	2.56889	3.12566	1.92387	P	A	P	A	P	A	P	A	ENST00000518507	ATTAATCTTTTTTCATTTTCCACTAGATGTGGCAACTACATAGTTGGAAGAAATGTGGCG			ENST00000518507				NA			OTTHUMT00000377947.1		NA	NA	NA			8	-	52808516	52808934	NA	NA	NA	non-coding RNA	Gencode v13
oebiotech_05284	0.00205057	4.65179	down	5.00179	7.41878	6.31744	8.37174	5.65304	7.11219	5.45985	8.40057	P	P	P	P	P	P	P	P	ENST00000545372	AATAGGAACAGGTTACAGCTGACCCAGTTTCACTCCCAGCTTCAGAAGATGAATCACGAT			ENST00000545372				NA			OTTHUMT00000398078.1		NA	NA	NA			10	-	5559331	5568204	NA	NA	NA	non-coding RNA	Gencode v13
oebiotech_06916	0.000839	2.27006	up	6.85981	5.3612	6.84089	5.41849	6.74228	5.76404	6.16627	5.33459	P	P	P	P	P	P	P	P	ENST00000563449	AAGTGTAGAAAGGCCTCTGGATTTTTGAAACGGCAACAACAGATGATGTAATACAAAGAC			ENST00000563449				NA			OTTHUMT00000435688.1		NA	NA	NA			16	-	2604060	2606539	NA	NA	NA	non-coding RNA	Gencode v13
oebiotech_11451	0.00376085	2.51438	up	7.07195	5.90545	7.89202	6.13691	7.26257	5.82615	6.58616	5.6234	P	P	P	P	P	P	P	P	M61867	AAACAGCACAAAGGAGATTATAGTGGACTTAACCAATGTTTGAAAACTACCTTGAGCAAA					Hs.250693	M61867	NA		Zinc finger protein 117			NA	NA	NA			7	-	64439556	64442405	NA	NA	NA	non-coding RNA	H-inv
A_33_P3362063	2.24e-06	12.2829	up	4.90635	1.329	5.00907	0.914185	4.29999	1.2972	5.10601	1.30671	P	A	P	A	P	A	P	A	NR_027433	CCTGGAAAAAGTTCTTAATGAAGTAATGTTGAGAGCGTCCATTAAAAATGCAATGCTGGG			ENST00000409786	NR_027433	Hs.668461	NR_027433	THC2479837	uncharacterized LOC440925	Homo sapiens uncharacterized LOC440925 (LOC440925), non-coding RNA [NR_027433]			440925	LOC440925	uncharacterized LOC440925			2	-	171568948	171571077	NA	hs|2q31.1	ref|NR_027433|gb|AK123485|ens|ENST00000409786|tc|THC2479837	non-coding RNA	agilent G3 V2
oebiotech_05160	0.000298	2.10049	down	2.3851	3.38593	1.96659	3.47012	2.53606	3.54376	2.51365	3.2845	P	P	P	P	P	P	P	P	ENST00000540912	AAACCTGCAGGGTCAGAATCATTACTCCATTTTACGGATGCCGGATGTCTTCTCAGCTAA			ENST00000540912				NA			OTTHUMT00000397128.1		NA	NA	NA			11	+	72354280	72370451	NA	NA	NA	non-coding RNA	Gencode v13
A_21_P0009325	0.00926783	2.04979	down	5.73312	6.89023	6.39687	7.36739	5.35698	6.87117	6.20744	6.70754	P	P	P	P	P	P	P	P	TCONS_00025634	TGCTAGGTCCTACACAGAGTCCGGGGGGCGCATTTCGCATATAGCAGCTCTAATCATCAC	TCONS_00025634								BROAD Institute lincRNA (XLOC_012471), lincRNA [TCONS_00025634]			NA	XLOC_012471				17	-	38691115	38695010	NA	hs|17q21.2	linc|TCONS_00025634	non-coding RNA	agilent G3 V2
oebiotech_26148	0.00713302	5.14909	up	13.8013	9.95774	11.9411	10.0455	12.6775	10.0899	11.0121	9.88155	P	P	P	P	P	P	P	P	TCONS_l2_00008829	AGAGTGAGAACTTTCCCTACCGTGTTTGATAAATGTTGTCTAGGTTCCATTGCCAAGAAT	TCONS_l2_00008829						NA					NA	NA	NA			15	+	92829081	92830420	NA	NA	NA	non-coding RNA	UCSC
A_21_P0000427	3.03e-05	13.5651	up	8.16588	4.44057	9.21854	4.8739	9.05937	4.96265	8.06992	5.18929	P	P	P	P	P	P	P	P	NR_003223	AATCATGACTACTGGTATTGGATGGGTCTTCGTCAGTGAATGCCTATCTGGAACTCTGAG				NR_003223		NR_003223		small nucleolar RNA, C/D box 114-30	Homo sapiens small nucleolar RNA, C/D box 114-30 (SNORD114-30), small nucleolar RNA [NR_003223]			NA	SNORD114-30	small nucleolar RNA, C/D box 114-30			14	+	101458255	101458326	NA	hs|14q32.31	ref|NR_003223	non-coding RNA	agilent G3 V2
oebiotech_28315	0.00856922	3.32111	up	4.02026	2.43941	4.39605	1.16357	3.49025	1.93476	3.62077	3.06293	P	A	P	A	P	A	P	A	uc.375+	CAAGAACTAAGATGTGGGAAAAAGAAGAATTGACACACTAATAATGTACATCTTTGCTGC							NA		possibly exonic			NA	NA	NA			14	+	37777220	37777519	NA	NA	NA	non-coding RNA	UCR
A_32_P76811	0.00027	3.36376	up	10.343	8.10163	9.866	8.43068	10.616	8.42592	9.73987	8.60635	P	P	P	P	P	P	P	P	NR_026973	CAGATCAAACAGGCTGTGAAGAAGTTTGTGACATTGATGTGGCCAAAGTCAACACTCTGA			ENST00000383511	NR_026972	Hs.646985	NR_026972	THC2560132	HLA-F antisense RNA 1 (non-protein coding)	Homo sapiens HLA-F antisense RNA 1 (non-protein coding) (HLA-F-AS1), transcript variant 1, non-coding RNA [NR_026972]			285830	HLA-F-AS1	HLA-F antisense RNA 1 (non-protein coding)			6	-	29694377	29716826	NA	hs|6p22.1	ref|NR_026972|ref|NR_026973|ens|ENST00000383511|ens|ENST00000383625	non-coding RNA	agilent G3 V2
A_21_P0011536	0.000147	2.39363	up	6.36703	4.9111	6.37657	4.77278	6.39184	5.13693	5.96633	5.24416	P	P	P	P	P	P	P	P	NR_015341	GGAAAGAAGCAGGGGAAAAGCGTTACAAACAGCTTTTGTTCTACAGCATTTTAAAATATA			ENST00000398849	NR_015341	Hs.730627	NR_015341	THC2569535	leucine rich repeat containing 37B pseudogene 1	Homo sapiens leucine rich repeat containing 37B pseudogene 1 (LRRC37BP1), non-coding RNA [NR_015341]			NA	LRRC37BP1	leucine rich repeat containing 37B pseudogene 1			17	+	28903482	28964484	NA	hs|17q11.2	ref|NR_015341|ens|ENST00000398849|gb|BC051283|gb|CR936721	non-coding RNA	agilent G3 V2
A_23_P501538	9.41e-06	19.6044	up	4.5242	1.09748	5.59282	0.818498	5.89983	1.3192	5.35332	0.962576	P	A	P	A	P	A	P	A	NM_153631	TAATTCCTTTAAACGGTAACGATGCAATAAAACCAGAGAAGATCCAGCTTTTGAAAACAG			ENST00000317201	NM_153631	Hs.659337	NM_153631	THC2476230	Homeobox A3	Homo sapiens homeobox A3 (HOXA3), transcript variant 2, mRNA [NM_153631]			3200	HOXA3	homeobox A3			7	-	27145808	27166639	NA	hs|7p15.2	ref|NM_153631|ref|NM_030661|ens|ENST00000317201|ens|ENST00000396350	non-coding RNA	agilent G3 V2
oebiotech_20968	1.32e-05	20.6146	up	8.26709	3.15928	8.83301	3.98126	8.15123	4.239	8.11325	4.52267	P	P	P	P	P	P	P	P	NR_023847	CTTAAGACTGTGGAATCTGCACATTCGGTCTCTTTTCAATCTGAGTTTAGAGATGTTAAG		uc010ets.2		NR_023847			NA	Homo sapiens PEG3 antisense RNA 1 (PEG3-AS1), antisense RNA				NA	NA	NA			19	+	57323847	57325161	NA	NA	NA	non-coding RNA	RefSeq
oebiotech_04764	0.00999086	2.25328	down	2.43529	3.91041	2.58505	3.38003	2.88417	4.33572	3.40833	4.37479	P	P	P	P	P	P	P	P	ENST00000529777	AATATAAAACATTGAGGACTAAAAGGAACATTTTGGTCTGGGCAGGAAGAAGAGCACTGC			ENST00000529777				NA			OTTHUMT00000382746.1		NA	NA	NA			11	-	76835716	76837201	NA	NA	NA	non-coding RNA	Gencode v13
oebiotech_17090	0.00225842	5.03874	down	4.69077	6.60927	4.75346	5.86927	3.57939	6.68783	3.05916	6.24867	P	P	P	P	P	P	P	P	ENST00000446891	ATTTCAAGAAATAGATAATATCAAGGACATCAGGACACCGGGAGTGGGAGAGATTGGACT			ENST00000446891				NA					NA	NA	NA			12	-	24366275	24715421	NA	NA	NA	non-coding RNA	ENSEMBL
oebiotech_11912	0.00783467	2.62363	down	6.28734	6.91796	6.40315	8.09309	5.73502	7.28861	6.50599	8.1981	P	P	P	P	P	P	P	P	CR407615	ATTTCATCTTCTCAGATACAGCGGTGCTTCTGTTTGATTTCTGGAGTGTCCACAGTCCTG					Hs.24030	CR407615	NA		Solute carrier family 31 (copper transporters), member 2			NA	NA	NA			9	+	115920001	115925194	NA	NA	NA	non-coding RNA	H-inv
A_33_P3233499	0.00103484	5.05056	down	4.23103	7.00262	5.02797	7.25106	4.01956	7.08937	4.53544	5.81672	P	P	P	P	P	P	P	P	NR_026773	ACTTCAGACTTCCCTTATGGAAGGAGTTGCCAGATAGAGCAAGTAAAATACAGTGTGCCA			ENST00000495520	NR_026773	Hs.520583	NR_026773	THC2485325	chromosome 6 open reading frame 123	Homo sapiens chromosome 6 open reading frame 123 (C6orf123), non-coding RNA [NR_026773]			26238	C6orf123	chromosome 6 open reading frame 123			6	-	168185218	168197539	NA	hs|6q27	ref|NR_026773|ens|ENST00000495520|gb|AB016901|gb|BC027853	non-coding RNA	agilent G3 V2
oebiotech_05373	0.000644	4.04913	down	1.89999	3.19929	1.28732	3.78372	1.60984	4.01767	2.3355	4.20242	A	P	A	P	A	P	P	P	ENST00000547656	AAGGAGAGATTTGCTGCTGAGTCTTGGAGTGACTTTTCTACAGTTTATGTGATGTGTGTG			ENST00000547656				NA			OTTHUMT00000404433.1		NA	NA	NA			12	+	70913970	70932279	NA	NA	NA	non-coding RNA	Gencode v13
oebiotech_19762	0.00438398	2.3617	up	6.1392	4.51217	6.72307	4.71237	5.70326	4.94184	5.82624	5.26607	P	P	P	P	P	P	P	P	uc003tad.3	ACATGGGAGGAGCCATAAAAGTAGTCTATCTATCATCAGTTACATATCTAATGAACTGTC		uc003tad.3					NA					NA	NA	NA			7	-	29685538	29724754	NA	NA	NA	non-coding RNA	UCSC
A_21_P0014306	0.00247211	2.51051	up	6.12962	4.39539	6.41213	5.26894	6.30678	4.51481	6.00203	5.3595	P	P	P	P	P	P	P	P	XR_109234	GATAAAGCAAAAGCGTGTGATCTCTTTTCTCACCAAGGAATAAAACGTCTCTGAATACCA				XR_109234		XR_109234	THC2606891	uncharacterized LOC100507047	PREDICTED: Homo sapiens hypothetical LOC100507047 (LOC100507047), miscRNA [XR_109234]			NA	LOC100507047	uncharacterized LOC100507047			16	+	577748	589858	NA	hs|16p13.3	ref|XR_109234|ref|XR_133112|gb|BC032648|tc|THC2606891	non-coding RNA	agilent G3 V2
oebiotech_13380	0.00223801	2.61446	up	5.63961	4.00031	6.25547	4.38405	5.77794	4.192	5.14613	4.69674	P	P	P	P	P	P	P	P	AL049973	CATTAGACTTTTTTGTATATGTGTGTGGTCATTTTAGTCTTCCTGAAAGTGGTTAAGACC						AL049973	NA	Homo sapiens mRNA; cDNA DKFZp564B192 (from clone DKFZp564B192)				NA	NA	NA			1	+	232000351	232002422	NA	NA	NA	non-coding RNA	NONCODE
oebiotech_19020	0.00129361	2.53187	up	9.97034	8.14242	9.34286	7.74322	8.95316	8.19573	9.26744	8.09163	P	P	P	P	P	P	P	P	uc001zqs.1	AGTATATGAGGAGCTGGATCTGCCGGCCATGTTCTTGCAATAATAGGAAGACAGTTACAG		uc001zqs.1					NA					NA	NA	NA			15	-	43432318	43433465	NA	NA	NA	non-coding RNA	UCSC
oebiotech_28250	0.00498335	2.16583	down	3.49342	4.5854	3.52195	3.8186	2.79128	4.67866	3.29676	4.48043	P	P	P	P	P	P	P	P	uc.315+	GGTTTGCAGAAAGCGAAGCTGTTATGACACTAGAAATTGCTTTATTGATAGCCTCGCCTC							NA		non exonic		with a Known Enhancer Activity【pubmed/21298224】	NA	NA	NA			6	+	124852615	124852849	NA	NA	NA	non-coding RNA	UCR
oebiotech_20961	0.00343674	2.15658	up	4.11913	2.94435	4.13201	3.45159	4.46367	3.49531	4.16965	2.55822	P	A	P	P	P	P	P	P	NR_023356	CACTGCAATTCACATTATATTGGAATGAACAATTCACATGTCTACCACAAGTCTGTAAAC				NR_023356			NA	Homo sapiens myotubularin related protein 2 (MTMR2), transcript variant 4, non-coding RNA				NA	NA	NA			11	-	95566043	95657371	NA	NA	NA	non-coding RNA	RefSeq
A_21_P0011436	0.00655125	4.90002	up	6.01934	3.5484	5.1137	3.40486	7.47178	4.51388	6.39343	4.35995	P	P	P	P	P	P	P	P	TCONS_l2_00009698	CTGCTGGAGGCGTTTTGTTTTTTGTCTCTAAATATGTTATTTAGCCATAGGTTGATGAAT	TCONS_l2_00009698								BROAD Institute lincRNA (XLOC_l2_005194), lincRNA [TCONS_l2_00009698]			NA	XLOC_l2_005194				16	+	33573556	33582964	NA	hs|16p11.2	linc|TCONS_l2_00009698	non-coding RNA	agilent G3 V2
oebiotech_27661	0.00056	2.34278	up	9.32006	7.72637	9.27509	8.47043	9.32637	8.04489	9.01671	7.78366	P	P	P	P	P	P	P	P	TCONS_l2_00027830	AGTAATAGATCCTTGATGTGATGTTCTTTTGCATATTTCCCTGGCCGGCTTTCACCGGTG	TCONS_l2_00027830						NA					NA	NA	NA			8	+	70041903	70043442	NA	NA	NA	non-coding RNA	UCSC
A_21_P0001072	0.0021261	2.3704	down	4.46107	6.19621	5.11024	5.82365	4.44829	5.99813	4.40082	5.38293	P	P	P	P	P	P	P	P	TCONS_00000416	CCTCCTGATGAGCAACTGGTAATGCTTAAATTTAAAATGTAATTTGGCAGAGCAATTTCT	TCONS_00000416								BROAD Institute lincRNA (XLOC_000610), lincRNA [TCONS_00000416]			NA	XLOC_000610				1	+	231464487	231467017	NA	hs|1q42.2	linc|TCONS_00000416	non-coding RNA	agilent G3 V2
oebiotech_07685	0.00038	2.02362	up	5.62034	5.07326	6.03946	4.77679	5.68826	4.80648	5.9798	4.6036	P	P	P	P	P	P	P	P	ENST00000568363	CTGTTGTGTATGGCTATAAATAGATACACGCCAAGGTGACCACATACTCTGTGGTTCCTG			ENST00000568363				NA		long intergenic non-protein coding RNA 338 [Source:HGNC Symbol;Acc:33099]	OTTHUMT00000436188.1		NA	NA	NA			17	+	75082797	75089844	NA	NA	NA	non-coding RNA	Gencode v13
oebiotech_05732	3.74e-06	22.7323	up	10.5612	6.26239	10.6265	5.32579	10.61	6.02726	9.81306	5.9686	P	P	P	P	P	P	P	P	ENST00000554485	AGACCATGGTTGATTTAATCAGTCTCTGCTGATGAAGATCTTGGCTGTTACCTTTGTGTG			ENST00000554485				NA			OTTHUMT00000414508.1		NA	NA	NA			14	+	101405264	101411497	NA	NA	NA	non-coding RNA	Gencode v13
oebiotech_16542	0.00193439	2.86033	up	7.56487	6.23041	7.19212	5.07834	7.4244	5.89659	6.84	5.75134	P	P	P	P	P	P	P	P	ENST00000412685	CACATTTGGGTAAACTGTATACTAACATCTGATGGCATTTTTCCACTGTTTGTTGCTTTT			ENST00000412685				NA		HLA complex group 18 (non-protein coding) [Source:HGNC Symbol;Acc:31337]			NA	NA	NA			6	-	30258782	30294628	NA	NA	NA	non-coding RNA	ENSEMBL
oebiotech_13697	0.00350611	2.33715	up	6.2237	5.14856	6.19557	4.3963	6.59389	5.08358	6.04642	5.53214	P	P	P	P	P	P	P	P	AK055302	AATGACTTAAAACAGTTGAAAAGGAGGAAAATCAACTCCAGTCCACACATACAGTCATGT					Hs.609017	AK055302	NA		MRNA; cDNA DKFZp564E143 (from clone DKFZp564E143)			NA	NA	NA			2	+	166543820	166545916	NA	NA	NA	non-coding RNA	NONCODE
A_21_P0002791	0.00693868	2.20048	down	4.41411	5.76242	3.75298	4.93044	3.66448	4.87329	3.95724	4.77395	P	P	P	P	P	P	P	P	TCONS_00005644	CAAGAAAATCTGACTGAAAAAAGATTGACTGAGATGGGCGCTGGAGTATAAGCCAGAGTT	TCONS_00005644		ENST00000498413						BROAD Institute lincRNA (XLOC_002904), lincRNA [TCONS_00005644]			NA	XLOC_002904				3	+	167110583	167126307	NA	hs|3q26.1	ens|ENST00000498413|linc|TCONS_00005644	non-coding RNA	agilent G3 V2
A_32_P22501	0.00839179	2.06076	up	7.0221	5.64603	7.4642	6.18931	7.48527	6.53237	7.36499	6.79613	P	P	P	P	P	P	P	P	NR_034171	TGGTTGAAACTGAAGTTGGAGAGAGCAAGTGGCATTTGCTGAAGTGCATTTCCGGTAGAA			ENST00000313807	NR_034170	Hs.594287	NR_034170	THC2534498	uncharacterized LOC645212	Homo sapiens uncharacterized LOC645212 (LOC645212), transcript variant 1, non-coding RNA [NR_034170]			645212	LOC645212	uncharacterized LOC645212			15	-	44826702	44829098	NA	hs|15q21.1	ref|NR_034170|ref|NR_034171|ens|ENST00000313807|gb|BC042851	non-coding RNA	agilent G3 V2
oebiotech_19202	0.00648456	10.2725	down	3.42803	5.58942	1.10915	5.15925	1.08737	5.71717	4.00543	6.607	P	P	A	P	A	P	P	P	uc002lcc.1	AGGCTGCAGCACTTCATTTTTCAGTTATCTGGGTGACTATCAGTTAGCTTCTTGGCAGCA		uc002lcc.1					NA					NA	NA	NA			18	+	43914681	43917090	NA	NA	NA	non-coding RNA	UCSC
A_21_P0006083	0.00516325	2.22874	down	3.31397	4.51312	2.92586	3.79897	3.52972	4.87939	3.45652	4.65949	P	P	P	P	P	P	P	P	TCONS_00015839	TTTCATAATTACTCTTTACTCCAAGTGTTGTGGATTCATGATGCAAATTTACCCATTCCC	TCONS_00015839		ENST00000397864						BROAD Institute lincRNA (XLOC_007750), lincRNA [TCONS_00015839]			NA	XLOC_007750				9	-	83484672	83486210	NA	hs|9q21.31	ens|ENST00000397864|linc|TCONS_00015839	non-coding RNA	agilent G3 V2
A_21_P0001756	0.000259	2.25463	down	4.2453	5.36221	3.90841	5.17319	4.44991	5.67139	4.23711	5.32551	P	P	P	P	P	P	P	P	TCONS_00002581	GATTTCAAAAGTGGACTATAGGCTGCCAGTTGGTGTTAGAGTTCAGAGAATCCCTGGACT	TCONS_00002581								BROAD Institute lincRNA (XLOC_001195), lincRNA [TCONS_00002581]			NA	XLOC_001195				1	-	212808799	212811197	NA	hs|1q32.3	linc|TCONS_00002581	non-coding RNA	agilent G3 V2
oebiotech_20440	0.000427	2.44055	up	10.4383	8.95292	10.5253	8.77553	9.99122	8.78725	9.9135	9.20384	P	P	P	P	P	P	P	P	uc010wjo.1	AACCGGTGCATTTCTTGTCTGCATCATGTTTGCCCTAATCAGATATCGCCTTATTTCCAT		uc010wjo.1					NA					NA	NA	NA			17	+	43580624	43582619	NA	NA	NA	non-coding RNA	UCSC
A_21_P0000401	1.32e-05	16.5149	up	6.93216	2.55752	7.42612	3.15884	7.42495	3.55634	6.48703	2.81481	P	P	P	P	P	P	P	P	NR_003196	AAACTGGTGGCATAGAAGTCAAGGATGCTGAATAATGTGTGTCTAGAACTCTGAGGTTCA				NR_003196	Hs.651071	NR_003196		Small nucleolar RNA, C/D box 114-4	Homo sapiens small nucleolar RNA, C/D box 114-4 (SNORD114-4), small nucleolar RNA [NR_003196]			NA	SNORD114-4	small nucleolar RNA, C/D box 114-4			14	+	101420680	101420784	NA	hs|14q32.31	ref|NR_003196	non-coding RNA	agilent G3 V2
A_21_P0006268	0.000564	2.56841	up	7.19415	5.42646	6.47229	5.63418	7.21794	5.35921	6.77426	5.79529	P	P	P	P	P	P	P	P	TCONS_00016322	GCGGGGTTTACATACTCTGAAATCGGACACATATTCTCTGAAATCTGTAATATACCTCAA	TCONS_00016322								BROAD Institute lincRNA (XLOC_007696), lincRNA [TCONS_00016322]			NA	XLOC_007696				9	-	44136620	44145101	NA	hs|9p11.2	linc|TCONS_00016322	non-coding RNA	agilent G3 V2
oebiotech_08230	0.00886192	2.14242	down	5.51156	6.76648	6.54082	7.26087	5.50325	7.02971	5.68573	6.58127	P	P	P	P	P	P	P	P	ENST00000575424	AAACCACAGTGACACGTGGATAAAACTCACGTTGTTGGGGGGAGAAGAGCAAAACATATG			ENST00000575424				NA			OTTHUMT00000436616.1		NA	NA	NA			16	-	14103136	14109873	NA	NA	NA	non-coding RNA	Gencode v13
oebiotech_14191	0.00790293	2.518	up	6.06476	4.75505	5.422	3.76997	6.34709	4.73954	5.80673	5.04692	P	P	P	P	P	P	P	P	AF075028	GTGGTTTCCATTGTCTTAACACCTGTCTTAAAACGGGTATGTTGTTTGCACTGAACCCTC					Hs.602484	AF075028	NA		Full length insert cDNA YI38B04			NA	NA	NA			3	+	180699980	180700537	NA	NA	NA	non-coding RNA	NONCODE
A_19_P00320625	0.00112685	2.08807	up	6.8036	5.26801	6.43393	5.24184	6.5431	5.45311	6.32527	5.89426	P	P	P	P	P	P	P	P	TCONS_00029579	ACTTGACAGATCCAAGTATTTATTAAGCTAGAGGTCATGGTCACTGAAATTACTTTCCAA	TCONS_00029579			NR_002323		NR_002323	THC2533843		Homo sapiens taurine upregulated 1 (non-protein coding) (TUG1), non-coding RNA [NR_002323]			NA	TUG1				22	+	31368030	31375337	NA	hs|22q12.2	ref|NR_002323|tc|THC2533843|linc|TCONS_00029579|linc|TCONS_00029580	non-coding RNA	agilent G3 V2
oebiotech_19465	0.00615328	2.84789	up	8.12132	6.94416	8.981	7.23335	9.08449	7.51913	9.52083	7.97143	P	P	P	P	P	P	P	P	uc003bnr.1	ATAAGGGAGAAATGTTTAAATCTGTCTATGCCATATGTGCCTCTGGCTTATTGCCCAATT		uc003bnr.1	ENST00000494075	NR_026982			NA					NA	NA	NA			22	+	51222224	51227781	NA	NA	NA	non-coding RNA	UCSC
A_33_P3330712	0.00117047	3.18096	up	6.09794	3.92767	5.42682	3.92335	5.50316	3.35929	4.90526	4.04502	P	P	P	P	P	P	P	P	NR_024504	CTCTACTTAAGTACATTGAAACTCTTAACGTTTCCGGAGCTGTTGTTTTGTTTTGTTTTG				NR_024504	Hs.684179	NR_024504	NP1459770	DEAH (Asp-Glu-Ala-His) box polypeptide 9 pseudogene	Homo sapiens DEAH (Asp-Glu-Ala-His) box polypeptide 9 pseudogene (LOC646813), non-coding RNA [NR_024504]			646813	LOC646813	DEAH (Asp-Glu-Ala-His) box polypeptide 9 pseudogene			11	+	50368317	50379802	NA	hs|11p11.12	ref|NR_024504|gb|AB231715|gb|AB231716|gb|AB231717	non-coding RNA	agilent G3 V2
A_23_P59888	0.00323518	3.7826	up	7.17283	4.52191	7.10466	5.68092	7.9191	5.07561	6.59758	5.8382	P	P	P	P	P	P	P	P	NR_002182	GCTATTATGGAATTAACAATGTAACCATCTGAAAGCAACTTTTTTGGTGTCTCAGATGAG			ENST00000419462	NR_002182	Hs.567608	NR_002182	THC2490918	nascent-polypeptide-associated complex alpha polypeptide pseudogene 1	Homo sapiens nascent-polypeptide-associated complex alpha polypeptide pseudogene 1 (NACAP1), non-coding RNA [NR_002182]			83955	NACAP1	nascent-polypeptide-associated complex alpha polypeptide pseudogene 1			8	+	102381120	102381823	NA	hs|8q22.3	ref|NR_002182|ens|ENST00000419462|gb|BC074958|gb|BC074959	non-coding RNA	agilent G3 V2
A_21_P0010108	0.00465616	4.40047	up	5.80144	5.17319	6.02379	4.12063	7.28478	4.49033	7.47518	4.25041	P	P	P	P	P	P	P	P	TCONS_00028615	TCAGTGTGACTGGAGAAAGATACCTATGGAGAGGGAATGTGTTTGAAGCCCTCACTCATT	TCONS_00028615								BROAD Institute lincRNA (XLOC_013649), lincRNA [TCONS_00028615]			NA	XLOC_013649				20	-	10298533	10299368	NA	hs|20p12.2	linc|TCONS_00028615	non-coding RNA	agilent G3 V2
oebiotech_08213	0.00183868	2.15323	up	5.68676	4.84168	5.8031	4.03877	5.32551	4.68636	5.50205	4.3246	P	P	P	P	P	P	P	P	ENST00000574939	AGCTCAATGCTCAACAGATAAGTTAAATTTATCCGTCACGAAATCTATCCCTGAATCCAT			ENST00000574939				NA			OTTHUMT00000437935.1		NA	NA	NA			9	+	35772159	35780595	NA	NA	NA	non-coding RNA	Gencode v13
oebiotech_06555	0.000169	8.1062	up	4.4633	1.33388	4.0325	0.7038	4.25173	0.893954	2.96266	0.70246	P	A	P	A	P	A	P	A	ENST00000561392	AGCAATGGACATAGCTCTCATACGAACCTTTTCAGCTAACACCGGATAAGCCAGCTTTCT			ENST00000561392				NA			OTTHUMT00000417288.1		NA	NA	NA			15	-	30297645	30338051	NA	NA	NA	non-coding RNA	Gencode v13
oebiotech_20365	0.00222338	2.65146	up	6.91663	4.75525	6.86313	5.73803	6.96688	5.23748	6.43085	5.81958	P	P	P	P	P	P	P	P	uc010ptz.1	CTGTGTAGATTCTTCAGAAAGTGAACTTGGCATTTTAGATGTCATTCAAGTATTTGTGGA		uc010ptz.1	ENST00000432577				NA					NA	NA	NA			1	-	214655881	214656819	NA	NA	NA	non-coding RNA	UCSC
oebiotech_14252	0.00106619	2.33426	down	4.87966	6.40093	4.68087	5.88078	5.33117	6.55003	5.14351	6.09533	P	P	P	P	P	P	P	P	AL832590	AAATGAACCTAACACTTAAAAACCCAGCAGTAAATCCTAGGGTGTTTTGGGGCTTGGGGG					Hs.684030	AL832590	NA		MRNA; cDNA DKFZp451L2016 (from clone DKFZp451L2016)			NA	NA	NA			18	+	13514518	13522887	NA	NA	NA	non-coding RNA	NONCODE
oebiotech_19513	0.00114259	3.50542	up	14.0321	11.1316	12.9916	11.8933	13.7732	11.7233	13.2213	12.0315	P	P	P	P	P	P	P	P	uc003eme.1	AGAACCAAGAAATTCATCCGGCACCAGTCAGACCGATATGTCAAAATCAAGCGTAACTGG		uc003eme.1	ENST00000506593	NR_003111			NA					NA	NA	NA			3	-	129115059	129116797	NA	NA	NA	non-coding RNA	UCSC
oebiotech_12784	0.00388271	2.31237	up	5.61538	4.4927	6.10251	4.30985	6.09627	4.68643	5.91747	5.40517	P	P	P	P	P	P	P	P	BC066970	GCAATGGCAATGGAGAAGAAGAAACCAACTTGAGAAATATTTAAAGGTCATTGTCAATGG					Hs.594287	BC066970	NA		CDNA FLJ35228 fis, clone PROST2001283			NA	NA	NA			15	-	44826702	44829121	NA	NA	NA	non-coding RNA	NONCODE
A_21_P0007231	0.00156596	4.19096	down	1.37561	3.61582	1.78035	3.65336	2.54632	3.56648	1.59303	4.72877	A	P	A	P	P	P	A	P	TCONS_00019372	ATTAAGAATCTGAAAACCCTCCTATGGAAACTGGATGTCCATGGATTCTGTTGGAGGAAA	TCONS_00019372								BROAD Institute lincRNA (XLOC_009196), lincRNA [TCONS_00019372]			NA	XLOC_009196				11	+	69911594	69920017	NA	hs|11q13.3	linc|TCONS_00019372	non-coding RNA	agilent G3 V2
A_21_P0012255	0.00119026	3.01149	up	4.3469	2.55555	4.42222	3.13165	4.85143	2.66802	4.73797	3.64139	P	P	P	P	P	P	P	P	TCONS_l2_00017632	AGAGGGTGGCGAAGTTCTTCTGTGTTGTGCAGGCGGAGCTGAACCATTGCAACAGCATGG	TCONS_l2_00017632								BROAD Institute lincRNA (XLOC_l2_009316), lincRNA [TCONS_l2_00017632]			NA	XLOC_l2_009316				22	+	22012076	22012712	NA	hs|22q11.21	linc|TCONS_l2_00017632	non-coding RNA	agilent G3 V2
A_21_P0001446	0.00476035	2.06805	down	6.08785	7.40602	6.37096	6.56934	5.63418	7.11103	5.76404	6.96372	P	P	P	P	P	P	P	P	TCONS_00001349	ATTTCTTTGTTGATTTAACCAACTCTGAAGCCTAAAAGACACGTGTGAGGCCCTGTGAGG	TCONS_00001349								BROAD Institute lincRNA (XLOC_000641), lincRNA [TCONS_00001349]			NA	XLOC_000641				1	+	245293032	245295590	NA	hs|1q44	linc|TCONS_00001349	non-coding RNA	agilent G3 V2
oebiotech_27459	0.000582	3.8696	up	6.35328	4.04907	5.72453	3.62096	6.47303	4.19619	5.87818	4.75407	P	P	P	P	P	P	P	P	TCONS_l2_00026016	ATCGGAGGATTCTGGTTATGGGATGGAGACGCTGACAGCCAAGGCCATTGGCATCTCGGA	TCONS_l2_00026016						NA					NA	NA	NA			7	+	75796051	75806326	NA	NA	NA	non-coding RNA	UCSC
oebiotech_23220	0.00169618	4.57261	up	2.87615	1.35961	3.66119	1.27828	3.99289	2.26118	3.83417	0.69326	P	A	P	A	P	P	P	A	TCONS_00002639	AAGAAGGCTAGCAGCAAGAATGGTTATTGCATCCTAGAGGCATTTAGTGGAGGAGAAAAC	TCONS_00002639						NA					NA	NA	NA			2	+	20068615	20084807	NA	NA	NA	non-coding RNA	UCSC
oebiotech_18902	0.00345932	2.52481	up	8.80837	6.29763	8.15335	7.09134	7.91852	6.93614	7.9983	7.20872	P	P	P	P	P	P	P	P	uc001vec.2	AAGTATCTTTCCAGCATGTTTCTCCCATTTAGAATATCTAGCATGTAAGGCCTTTCAATA		uc001vec.2					NA					NA	NA	NA			13	+	50656413	50679431	NA	NA	NA	non-coding RNA	UCSC
oebiotech_25804	0.00256449	2.35399	down	2.79449	4.36447	3.73597	4.45424	3.25744	4.5911	3.63255	4.95108	P	P	P	P	P	P	P	P	TCONS_l2_00003650	AGAACTTGACTGAGGATGGCACATCCAAAGGAGGAATTTATCTTCAATCTACCAGCCCCT	TCONS_l2_00003650						NA					NA	NA	NA			10	-	81629875	81633837	NA	NA	NA	non-coding RNA	UCSC
oebiotech_08270	0.00437267	4.67812	up	6.90707	4.6778	6.43946	3.60608	7.7029	5.07412	6.83092	5.61863	P	P	P	P	P	P	P	P	ENST00000576245	AAGAGTGGACTTGGTATCCGTCTGATTATATTTTCTTTGTTGGTAAAGAGCCTCTTTTTT			ENST00000576245				NA					NA	NA	NA			HSCHR5_1_CTG1	-	69054485	69055468	NA	NA	NA	non-coding RNA	ensembl
oebiotech_04666	0.00351614	2.89764	up	5.64207	3.63455	5.96275	4.13256	5.45205	3.95494	4.519	3.7143	P	P	P	P	P	P	P	P	ENST00000527543	AGAGGCCATGTGCTATATTCCATGAGATATTTCACACTCAAAGAAGACTTCTTTTATACT			ENST00000527543				NA			OTTHUMT00000394105.1		NA	NA	NA			11	-	67702033	67707245	NA	NA	NA	non-coding RNA	Gencode v13
oebiotech_04250	6.31e-06	19.2053	up	11.1672	7.71592	12.4604	7.48292	12.1945	7.81987	12.0528	7.80236	P	P	P	P	P	P	P	P	ENST00000521812	CGTTAATGAGGTTAGCTGCTGGATTCCAGTATTCGTCGCATAAGGATCCTTCTTTGTCTG			ENST00000521812				NA		maternally expressed 3 (non-protein coding) [Source:HGNC Symbol;Acc:14575]	OTTHUMT00000381139.1		NA	NA	NA			14	+	101298400	101302560	NA	NA	NA	non-coding RNA	Gencode v13
oebiotech_22325	0.00242409	5.12451	up	5.06537	3.54561	5.82945	2.1326	6.17039	3.47492	5.55808	4.04049	P	P	P	A	P	P	P	P	NR_038410	AATCGGAGCCTAGCCTCTGATAACATAAATAATTTACTTCTCTTGATGTAGAAAGAGATG		uc021uan.1	ENST00000578025	NR_038410			NA	Homo sapiens BZRAP1 antisense RNA 1 (BZRAP1-AS1), transcript variant 1, non-coding RNA				NA	NA	NA			17	+	56402810	56431088	NA	NA	NA	non-coding RNA	RefSeq
oebiotech_00892	0.00338807	2.77381	up	3.00098	1.83545	3.07739	1.37634	4.01784	2.28602	3.51228	2.22321	P	P	P	A	P	P	P	P	ENST00000424154	ACCTAATAACAGTTACACCATTACAGCTCCGATTCTACAGAACAATACATATCCAGTTCT			ENST00000424154				NA			OTTHUMT00000053440.1		NA	NA	NA			9	+	104230720	104243784	NA	NA	NA	non-coding RNA	Gencode v13
A_21_P0010742	0.00183995	2.5372	up	5.87905	4.65568	5.91114	3.81655	5.58749	4.29871	5.111	4.3448	P	P	P	P	P	P	P	P	ENST00000457955	CTGTTACTGGGAATACTTGACTTACTAAGCTTTTACTGAACACTTTAATTTTGGGAGTAC			ENST00000439440				THC2505528		Q482S5_COLP3 (Q482S5) Succinate dehydrogenase, flavoprotein subunit , partial (5%) [THC2505528]			NA	XLOC_l2_000636				1	+	222988388	223010571	NA	hs|1q41	ens|ENST00000439440|ens|ENST00000457955|ens|ENST00000435378|tc|THC2505528	non-coding RNA	agilent G3 V2
A_21_P0003275	0.000636	2.12609	up	8.06992	6.40943	7.62587	6.68848	7.66448	6.56204	7.68005	7.02757	P	P	P	P	P	P	P	P	TCONS_00007073	TAAAAATTATTACGGTGAACAGTCTTGTTCCAGTGGTTCATCGGTGACTTCTGTGGCTTC	TCONS_00007073						THC2523097		ALU7_HUMAN (P39194) Alu subfamily SQ sequence contamination warning entry, partial (23%) [THC2523097]			NA	XLOC_002996				3	+	195367105	195377054	NA		tc|THC2523097|linc|TCONS_00007073	non-coding RNA	agilent G3 V2
oebiotech_13042	0.00252253	2.2887	up	5.87214	4.13936	5.24803	3.80463	5.069	4.17459	4.81914	4.1116	P	P	P	P	P	P	P	P	BC041977	AGCCTTGCAATTCTCTCCACAAGCCATTAGTGGTAATGGTTTCTTGGAAATATTTTCAGA					Hs.639372	BC041977	NA		CDNA clone IMAGE:5303042			NA	NA	NA			1	+	94312729	94314495	NA	NA	NA	non-coding RNA	NONCODE
A_21_P0012676	0.0032372	2.56875	down	8.2553	9.8949	9.06303	10.3635	8.04845	9.76808	8.87645	9.66098	P	P	P	P	P	P	P	P	NR_026575	ACAAGCAGACATTCTGTATATTCCAGTAGTGAAGCCCTTGATGCCCGAAACCACTGCATT				NR_026575	Hs.654557	NR_026575		glycerol kinase 3 pseudogene	Homo sapiens glycerol kinase 3 pseudogene (GK3P), non-coding RNA [NR_026575]			NA	GK3P	glycerol kinase 3 pseudogene			4	-	166198943	166201175	NA	hs|4q32.3	ref|NR_026575|gb|X78711|gb|BC066960|gb|AK225740	non-coding RNA	agilent G3 V2
A_23_P427703	0.00145071	10.2926	down	11.7785	15.7445	11.7803	15.62	11.1211	15.3048	13.8643	15.3292	P	P	P	P	P	P	P	P	NR_001447	CTGCTGTGCCTGATGTGGGGACAGACCTGCTCCCAGATGTAAACAGAGCAACCTGCACAA				NR_001447	Hs.647358	NR_001447	THC2477025	metallothionein 1L (gene/pseudogene)	Homo sapiens metallothionein 1L (gene/pseudogene) (MT1L), non-coding RNA [NR_001447]			4500	MT1L	metallothionein 1L (gene/pseudogene)			16	+	56651372	56652730	NA	hs|16q12.2	ref|NR_001447|gb|X97261|gb|BC070351|gb|AF348998	non-coding RNA	agilent G3 V2
oebiotech_24180	0.00161986	2.99312	up	7.25918	5.42508	7.69297	5.21171	6.92052	5.70487	7.11767	6.32207	P	P	P	P	P	P	P	P	TCONS_00013953	AATAGAAAGAGGATGTGTTTGGTTTCAGACAGACCGAGTGACTGGTGACAACAGGAAAGC	TCONS_00013953						NA					NA	NA	NA			7	-	129246527	129251436	NA	NA	NA	non-coding RNA	UCSC
oebiotech_20472	0.00306863	3.00342	up	6.40369	4.3433	5.11148	3.97308	5.91595	3.99401	6.01561	4.78991	P	P	P	P	P	P	P	P	uc010yta.1	ACAGTGGGACCCTAAGAAATGCACTTCAGTTTCCTTTTATGTAAAATGGTGGTAAAATTA		uc010yta.1		NR_026984			NA					NA	NA	NA			2	-	86247338	86250991	NA	NA	NA	non-coding RNA	UCSC
oebiotech_00967	0.000109	7.70399	down	4.55773	8.1972	4.44709	7.60215	5.2393	8.16931	4.98988	7.04776	P	P	P	P	P	P	P	P	ENST00000425669	AACAGAAACTTTGGTTATAAGAAGCACTTCTGGGTTCTGACAGACAGTGAACCTGCTGGA			ENST00000425669				NA			OTTHUMT00000047064.1		NA	NA	NA			10	-	18802043	18834580	NA	NA	NA	non-coding RNA	Gencode v13
oebiotech_05329	0.00237136	2.04926	up	6.89186	5.83274	6.88572	5.84953	7.01278	5.75436	6.21627	5.4296	P	P	P	P	P	P	P	P	ENST00000546609	CTTCCCAGTTGAGACTGCTGGAGCTGAGACACAGTACTCTCTTAAAGAAGGTGCAGGGCG			ENST00000546609				NA			OTTHUMT00000409259.1		NA	NA	NA			12	-	58158793	58162769	NA	NA	NA	non-coding RNA	Gencode v13
oebiotech_03720	0.000169	2.16219	up	3.90393	2.7386	4.18139	3.13013	4.305	3.00433	3.86641	2.93371	P	P	P	P	P	P	P	P	ENST00000513358	CAGAATGAAAACGAGATACTTTTCCCCAATCTATGTACGTTGTTCTTAAGAATGTACACT			ENST00000513358				NA			OTTHUMT00000398625.1		NA	NA	NA			12	+	3150602	3154116	NA	NA	NA	non-coding RNA	Gencode v13
A_24_P196384	0.0034669	2.21194	up	7.35954	5.28064	6.63715	6.17467	6.78789	5.70478	6.88683	5.93008	P	P	P	P	P	P	P	P	Hs.6734	AACAGAATTAATGTTTCCAAAAATGTTGAAAATTATATAGTTCTCTTAATTCCCCACCTC				XR_132594	Hs.6734	XR_132594	THC2473738	uncharacterized LOC100129502	PREDICTED: Homo sapiens hypothetical LOC100129502 (LOC100129502), miscRNA [XR_132594]			100129502	LOC100129502	uncharacterized LOC100129502			15	-	90373831	90437574	NA	hs|15q26.1	ref|XR_132594|ref|XR_133085|gb|AK055252|gb|CK904470	non-coding RNA	agilent G3 V2
oebiotech_16399	0.000896	2.33851	up	7.37262	5.68964	6.85097	5.4086	7.02391	6.06588	6.92083	6.10185	P	P	P	P	P	P	P	P	NR_002323	AAGCTAGAGGTCATGGTCACTGAAATTACTTTCCAAAGTGGAAGACAAAATGAAACAGGA		uc003ajf.1	ENST00000519077	NR_002323			NA	Homo sapiens taurine upregulated 1 (non-protein coding) (TUG1), non-coding RNA	TUG1	Multiple Tug1 isoforms, with a main 6.7kb transcript in mouse. Spliced (Young (2005) - http://www.ncbi.nlm.nih.gov/pubmed/15797018).		NA	NA	NA			22	+	31365633	31375381	NA	NA	NA	non-coding RNA	lncRNAdb
oebiotech_12869	0.00259371	5.95475	up	6.83859	4.9312	7.93414	4.86965	8.75209	4.73979	7.4681	6.15612	P	P	P	P	P	P	P	P	CR601260	ATCATAGTGTAACTGGATGAATACCAGCAACAGCACCTGCTAAAGCAAACAGCCTGTTCA					Hs.291319	CR601260	NA		MRNA; cDNA DKFZp779M2422 (from clone DKFZp779M2422)			NA	NA	NA			X	-	131503381	131505193	NA	NA	NA	non-coding RNA	NONCODE
oebiotech_08866	0.00139355	2.07708	up	5.13292	3.95324	5.14173	4.51834	5.66181	4.05264	5.02981	4.22384	P	P	P	P	P	P	P	P	OTTHUMT00000317439	AAAGTGCTGCTTCTGTAGGACTATCAGAATAAGATTTAGTTGGACTATTCCAGCCATCCC			ENST00000448744	NR_033376			NA	Homo sapiens long intergenic non-protein coding RNA 222 (LINC00222), non-coding RNA	long intergenic non-protein coding RNA 222 [Source:HGNC Symbol;Acc:21560]	OTTHUMT00000317439		NA	NA	NA			6	+	109179551	109197838	NA	NA	NA	non-coding RNA	NONCODE
oebiotech_06232	0.0018487	12.8396	up	7.17788	3.16287	6.62962	1.83529	6.49614	2.90945	4.37449	2.04042	P	P	P	A	P	P	P	A	ENST00000558952	CCTCTTCTAGTGCCATGGACTGCATTGGTAGAGCTGAGAAATATCATTTAGCCATACTCA			ENST00000558952				NA		colorectal neoplasia differentially expressed (non-protein coding) [Source:HGNC Symbol;Acc:37078]	OTTHUMT00000417437.1		NA	NA	NA			16	-	54957192	54962798	NA	NA	NA	non-coding RNA	Gencode v13
oebiotech_20000	7.97e-06	8.79865	up	5.94417	2.36943	5.85858	3.24859	6.13964	2.77054	6.20495	3.20965	P	A	P	P	P	P	P	A	uc004bdy.1	AAGAGACAGAACTACAGCCAAAAGTCAGGCTCTGGTTTCTGAGGTAGGAATAACAAGAAG		uc004bdy.1					NA					NA	NA	NA			9	-	111922745	111923757	NA	NA	NA	non-coding RNA	UCSC
oebiotech_01973	2.34e-06	11.2937	down	0.742097	4.05775	0.713293	4.07088	0.942117	4.87927	0.929906	4.30929	A	P	A	P	A	P	A	P	ENST00000443901	GTTCTCTTAAAATTACATAAGAAGGGAAAGTGACACCGTGGGAAGTGGAAACTTCTCTGG			ENST00000443901				NA			OTTHUMT00000332538.1		NA	NA	NA			2	-	155552973	155554329	NA	NA	NA	non-coding RNA	Gencode v13
oebiotech_22850	0.00317919	4.54078	up	4.0556	1.55608	4.74596	1.82598	3.36979	0.927367	3.06768	2.19784	P	A	P	A	P	A	P	A	NR_047672	CCTGTTCTTTGAGAATGTGATGTACTCAGTTCAGTGCGTTAATTCTTGACAACTGCCTGG				NR_047672			NA	Homo sapiens solute carrier family 4, sodium bicarbonate cotransporter, member 8 (SLC4A8), transcript variant 6, non-coding RNA				NA	NA	NA			12	+	51818593	51834963	NA	NA	NA	non-coding RNA	RefSeq
A_21_P0011491	0.000749	3.78437	up	13.3901	10.5924	12.4715	10.9867	13.2912	11.0887	12.2846	11.0893	P	P	P	P	P	P	P	P	TCONS_l2_00010291	GGCCAGCTGAGGCTACAAAAACTAACCCTGGATCCTACTCTCTTATTAAAATGATTTTGG	TCONS_l2_00010291								BROAD Institute lincRNA (XLOC_l2_005557), lincRNA [TCONS_l2_00010291]			NA	XLOC_l2_005557				16	-	76268917	76269528	NA	hs|16q23.1	linc|TCONS_l2_00010291|linc|TCONS_l2_00010290	non-coding RNA	agilent G3 V2
oebiotech_17045	0.00662349	2.86319	down	4.86794	7.0125	5.81651	7.37627	5.14386	7.25638	5.91255	6.16619	P	P	P	P	P	P	P	P	ENST00000443623	CTGAGCAACTTTCTTCTTTGTGCTCCAGGAACCTACGCACTATATATATAAATAAAGCTT			ENST00000443623				NA					NA	NA	NA			7	-	130628926	130668868	NA	NA	NA	non-coding RNA	ENSEMBL
oebiotech_19550	0.00942416	3.40805	up	10.7633	8.45346	10.9182	9.38289	11.4805	8.41789	9.7752	9.60714	P	P	P	P	P	P	P	P	uc003gms.2	AGTGCCTTGAGCTCTTCACTGAGCTGGTGGAAGACAAGGAGAATTACAAGAAATTCTATG		uc003gms.2					NA					NA	NA	NA			4	+	13335036	13339924	NA	NA	NA	non-coding RNA	UCSC
A_19_P00322655	0.000146	2.14901	down	2.93776	3.85212	3.00419	4.3557	2.98119	4.0833	2.79435	3.84106	P	P	P	P	P	P	P	P	NR_036444	AATAACTGAAACCCAGGGGGACAGCAGAGCTTGGGTGACCATACATTCTAGGAAAGAAAA				NR_036444		NR_036444	THC2601352	uncharacterized LOC400550	Homo sapiens uncharacterized LOC400550 (LOC400550), transcript variant 2, non-coding RNA [NR_036444]			NA	LOC400550	uncharacterized LOC400550			16	-	86521270	86542466	NA	hs|16q24.1	ref|NR_036444|gb|AK097312|gb|BX538111|gb|AL833740	non-coding RNA	agilent G3 V2
oebiotech_13466	6.91e-05	6.26918	up	3.9764	1.44808	4.93917	1.55188	4.03906	2.12437	4.22912	1.4663	P	A	P	A	P	P	P	A	AK025063	AACTGGCTTTGGCCATAATACTTGCTGTCCAACAAAATCACAGCTGTTAATATGCAATTG					Hs.260855	AK025063	NA		Family with sequence similarity 84, member A			NA	NA	NA			2	-	14776708	14778354	NA	NA	NA	non-coding RNA	NONCODE
oebiotech_05270	0.00112232	2.07107	down	5.48645	6.68609	5.52398	6.78277	5.18075	6.41152	5.57023	6.08256	P	P	P	P	P	P	P	P	ENST00000544925	AAATTTTGCTCTTGCTCTGGGAAGTTTACCAAGATTCTAAACTAGCCCCGGCAAACAGGG			ENST00000544925				NA			OTTHUMT00000398949.1		NA	NA	NA			11	-	114081337	114227293	NA	NA	NA	non-coding RNA	Gencode v13
oebiotech_12065	0.00212841	4.34166	up	16.0751	12.9752	15.732	14.2471	16.6732	13.8643	15.5497	14.4705	P	P	P	P	P	P	P	P	X03689	ATATCTCCTTGTGGAAATTTGAGACCAGCAAGTACTATGTGACTATCATTGATGCCCCAG					Hs.586423	X03689	NA		Eukaryotic translation elongation factor 1 alpha 1			NA	NA	NA			6	-	74229102	74229803	NA	NA	NA	non-coding RNA	H-inv
oebiotech_19884	0.000883	3.90249	up	12.7092	9.65907	11.7967	10.4143	12.5477	10.2712	11.8575	10.7089	P	P	P	P	P	P	P	P	uc003wwa.2	ATCATGACCTGAGAGGTGCAGACAAATGACTTGAAAGAAGTGGTCAATAAATTGATTCCA		uc003wwa.2					NA					NA	NA	NA			8	-	12427801	12428644	NA	NA	NA	non-coding RNA	UCSC
oebiotech_08815	0.000807	2.52758	down	2.49939	3.72809	2.73681	3.65324	2.39346	3.45149	1.89567	4.04354	P	P	P	P	P	P	P	P	OTTHUMT00000042474	ACTGGGAACCAGACAGGTAAGCCTGAGATCTGACTATATGGGGTTGGTGGCAATGACCTC			ENST00000446458				NA			OTTHUMT00000042474		NA	NA	NA			6	+	140449511	140456495	NA	NA	NA	non-coding RNA	NONCODE
A_21_P0013222	0.00164395	2.16339	up	8.67394	7.10562	8.68146	7.32805	8.02507	7.17078	8.38653	7.70936	P	P	P	P	P	P	P	P	TCONS_l2_00025956	CGCAAGGCTGGAAAACATCATTCAAGTGGGCAATCGAATTAAATTTCTTATTAAAAGGTT	TCONS_l2_00025956								BROAD Institute lincRNA (XLOC_l2_013457), lincRNA [TCONS_l2_00025956]			NA	XLOC_l2_013457				7	+	64552274	64566941	NA	hs|7q11.21	linc|TCONS_l2_00025956|linc|TCONS_l2_00025958	non-coding RNA	agilent G3 V2
A_21_P0014541	8.31e-07	13.2243	up	9.36233	5.86917	9.96544	5.78815	9.86003	5.86033	9.30113	6.07081	P	P	P	P	P	P	P	P	XR_110249	AGAATAGTCACTGGTCTTGGGCTAAATGGTGACTTCAAGTGTAGTGGCTGCATAGGTGTT				XR_110249		XR_110249		uncharacterized LOC100507226	PREDICTED: Homo sapiens hypothetical LOC100507226 (LOC100507226), miscRNA [XR_110249]			NA	LOC100507226	uncharacterized LOC100507226					NA	NA	NA	hs|14q32.2	ref|XR_110249|ref|XR_111469	non-coding RNA	agilent G3 V2
A_19_P00318831	0.00250686	2.16306	up	9.13219	8.08159	8.9618	7.46177	9.10221	7.9739	8.4014	7.62803	P	P	P	P	P	P	P	P	NR_024053	CAAAAGGACAGACTACCTTGTGGAACCTAGCATTGTTCTCCTTCTGCAGCACTAAGTAAC			ENST00000422389	NR_024052	Hs.485041	NR_024052	THC2531152	HLA complex group 18 (non-protein coding)	Homo sapiens HLA complex group 18 (non-protein coding) (HCG18), non-coding RNA [NR_024052]			NA	HCG18	HLA complex group 18 (non-protein coding)			6	-	30255173	30294927	NA	hs|6p22.1	ref|NR_024052|ref|NR_024053|ens|ENST00000422389|ens|ENST00000436536	non-coding RNA	agilent G3 V2
A_21_P0006823	0.00207379	2.71978	up	4.71906	3.18722	4.27053	3.15555	3.89465	3.14043	5.02271	2.64979	P	P	P	A	P	P	P	A	TCONS_00017776	CCAGCATAAAACTAGTCAGTCCAAGTATTTCTAAAGATCCACAGACACAGTTCTCCTGGA	TCONS_00017776								BROAD Institute lincRNA (XLOC_008370), lincRNA [TCONS_00017776]			NA	XLOC_008370				10	+	6622360	6627665	NA	hs|10p14	linc|TCONS_00017776|linc|TCONS_00018102	non-coding RNA	agilent G3 V2
oebiotech_16306	0.00356117	124.053	up	7.03359	3.17702	6.54648	1.46972	12.1676	3.12162	10.8671	1.02719	P	P	P	A	P	P	P	A	AK130538	ATGAACAGCCAGAACTGCAGAAGAAACAGTTGTGCTCTTTCGAGATCTACGAAGTTCCCT						AK130538	NA	Homo sapiens cDNA FLJ27028 fis, clone SLV07506				NA	NA	NA			7	-	151973009	151974416	NA	NA	NA	non-coding RNA	NONCODE
oebiotech_18025	0.00412558	4.46307	down	4.36716	6.64447	3.96946	7.13284	4.1253	5.95433	3.66383	5.02625	P	P	P	P	P	P	P	P	ENST00000532168	AAACTGTAAATACCTTGAGGCAGGAGTGAGGTTTTTATCTTTTAAAGGACAGGCCCCTAC			ENST00000532168				NA					NA	NA	NA			11	+	112151208	112162495	NA	NA	NA	non-coding RNA	ENSEMBL
oebiotech_00950	0.000539	5.47915	up	4.19993	0.714919	3.2211	1.6995	4.41845	1.62067	3.86791	1.85648	P	A	P	A	P	A	P	A	ENST00000425364	AGATGAATTGTCATGATCAAGTGGGTGTCATCAAGTACTTAGAAAGGTTTCATTTTGTTC			ENST00000425364				NA			OTTHUMT00000041830.1		NA	NA	NA			6	-	111548949	111580237	NA	NA	NA	non-coding RNA	Gencode v13
oebiotech_10326	0.00775593	2.43087	up	4.3692	2.6715	3.91387	1.9802	3.42318	2.34424	3.0767	2.66112	P	P	P	A	P	P	P	A	OTTHUMT00000091110	ACTGGCTGCTTTAACCTTTTCATAAAAAGAGGTTTTTATTGTTCAGATTGCTTTTCCCAC			ENST00000412445				NA			OTTHUMT00000091110		NA	NA	NA			1	-	220153612	220218488	NA	NA	NA	non-coding RNA	NONCODE
oebiotech_12877	0.00267842	2.35649	up	5.07774	3.41823	4.89494	3.25645	5.09381	3.73389	4.27718	3.98853	P	P	P	P	P	P	P	P	AK125879	AATCAGAGGGGTTGAGGATATAAAAGACCCTTGCACAAGAGTTGGTATTTACCCTGTCAG					Hs.656677	AK125879	NA		CDNA: FLJ22073 fis, clone HEP11868			NA	NA	NA			1	+	36391432	36395210	NA	NA	NA	non-coding RNA	NONCODE
A_21_P0009611	0.00999284	2.47654	down	5.47383	7.62944	5.95383	7.07917	5.34672	7.26754	6.26815	6.29969	P	P	P	P	P	P	P	P	TCONS_00026635	TGACAAAGTTCAGAATCCCATTCTTCCATCCTAGATGGGAAACATCAACTTTCCTGATGA	TCONS_00026635				Hs.633706	AV726231	THC2659942		AV726231 HTC Homo sapiens cDNA clone HTCAOH09 5', mRNA sequence [AV726231]			NA	XLOC_012709				18	+	68002572	68007118	NA	hs|18q22.2	gb|AV726231|tc|THC2659942|linc|TCONS_00026635|linc|TCONS_00026634	non-coding RNA	agilent G3 V2
oebiotech_19276	0.00578853	2.25993	up	5.36951	3.24116	5.09273	4.38085	4.8657	3.68623	4.80396	4.11856	P	P	P	P	P	P	P	P	uc002rxj.1	AGAGATTCCTAAAAGATAATTAGTGCACCCAAATAAGAAGGTATGTAGGCCTACACAAAT		uc002rxj.1					NA					NA	NA	NA			2	-	53990097	53992017	NA	NA	NA	non-coding RNA	UCSC
oebiotech_00433	0.000259	4.09315	up	4.89721	2.01665	3.90293	2.30559	4.5792	2.33283	3.96568	2.55711	P	A	P	A	P	P	P	A	ENST00000416028	ATGAGAAGGAATTTGGTTCAATTCATTTACTTCAGAGGACTGTTCTGGACCTTCATTAGC			ENST00000416028				NA			OTTHUMT00000048353.1		NA	NA	NA			10	-	70451420	70452698	NA	NA	NA	non-coding RNA	Gencode v13
A_21_P0006912	0.00168871	2.22359	down	2.46061	4.43188	2.75251	3.72997	3.00752	3.97632	3.11135	3.80538	P	P	P	P	P	P	P	P	TCONS_00018334	TGTGATTGCTCCAAAGTTGGCAGTTCATCCTCACTTTACAGATAAAGTTGACCTGTAGAA	TCONS_00018334								BROAD Institute lincRNA (XLOC_008611), lincRNA [TCONS_00018334]			NA	XLOC_008611				10	+	112306237	112307703	NA	hs|10q25.2	linc|TCONS_00018334|linc|TCONS_00018333	non-coding RNA	agilent G3 V2
oebiotech_19751	0.00788522	2.21534	up	6.71168	4.8944	5.5209	5.17084	6.59081	4.97627	6.24325	5.43501	P	P	P	P	P	P	P	P	uc003slb.2	AAAGAGAAGTATCCAAAGTCTCTGGAATTTGAAACACTTTGCATAACGTATTAAAGCCTG		uc003slb.2					NA					NA	NA	NA			7	+	1654105	1656327	NA	NA	NA	non-coding RNA	UCSC
oebiotech_00756	5.89e-05	2.06371	up	6.88296	5.77049	6.73681	5.84727	7.17859	5.84715	6.82096	5.97345	P	P	P	P	P	P	P	P	ENST00000421829	AGGCATTTTCTCAGGAAATCACCTGTGAAATATTTTGCAGCTAACCACCTACCTGTGCCC			ENST00000421829				NA			OTTHUMT00000078448.1		NA	NA	NA			20	+	25612845	25655538	NA	NA	NA	non-coding RNA	Gencode v13
A_21_P0011725	0.00632733	2.18181	down	4.94571	5.76422	4.20562	5.06363	3.84617	5.58042	4.27715	5.36849	P	P	P	P	P	P	P	P	TCONS_l2_00012894	TTCTGTATTTTACAACTACAAGGCCCCAAAGGACATTCCACACAAAGCTCAGGACACAGG	TCONS_l2_00012894						THC2750782		Q7R1K8_GIALA (Q7R1K8) GLP_28_72799_73185, partial (8%) [THC2750782]			NA	XLOC_l2_006944				19	-	17502023	17502873	NA	hs|19p13.11	tc|THC2750782|linc|TCONS_l2_00012894	non-coding RNA	agilent G3 V2
oebiotech_11312	0.00327758	2.18006	up	8.35628	7.07526	7.76303	6.79675	8.46482	6.81672	7.51277	6.91069	P	P	P	P	P	P	P	P	BC039188	ACACATCCACGATGGAGCGTCTTGTCGCCCGTGGGACCTTCCCAGTACTAGTGCGCACCA					Hs.106070	BC039188	NA		Cyclin-dependent kinase inhibitor 1C (p57, Kip2)			NA	NA	NA			11	-	2905958	2906995	NA	NA	NA	non-coding RNA	H-inv
oebiotech_12400	0.00585773	6.97995	down	5.43571	7.0835	2.87825	6.79	5.51923	7.73207	3.84803	7.28852	P	P	P	P	P	P	P	P	AY829433	AGAATTCATCTCAGGATGAAGCTGCAAGGGCAAAGGAGAAGTACTTGTGACACAAGCAAA					Hs.655792	AY829433	NA		ADP-ribosyltransferase 4 (Dombrock blood group)			NA	NA	NA			12	-	14996035	14996382	NA	NA	NA	non-coding RNA	H-inv
oebiotech_15512	0.00526792	3.55288	down	7.41351	9.5449	6.65117	8.71375	7.18627	9.11786	6.58605	7.77646	P	P	P	P	P	P	P	P	AF147437	AACATGGTGCTTAATATATTGTCAGAAACCACATTTTCCAGTGCATATGGTGCAGTTTTT					Hs.655748	AF147437	NA		Full length insert cDNA clone YP87D03			NA	NA	NA			8	-	119047208	119047786	NA	NA	NA	non-coding RNA	NONCODE
A_21_P0012564	0.000867	2.63447	up	11.2072	9.23063	10.3106	8.93497	10.5468	9.33171	10.3402	9.31744	P	P	P	P	P	P	P	P	TCONS_l2_00020322	CTCCCACTGCTCAGGCCACTGAAGGGTGTGTTTTAGAACCCTGTGAAATGCACCACTGAA	TCONS_l2_00020322		ENST00000445739						BROAD Institute lincRNA (XLOC_l2_010508), lincRNA [TCONS_l2_00020322]			NA	XLOC_l2_010508				3	-	196710760	196713813	NA	hs|3q29	ens|ENST00000445739|linc|TCONS_l2_00020322	non-coding RNA	agilent G3 V2
A_21_P0000417	7.06e-06	19.9628	up	10.388	6.26188	10.8078	5.37734	10.5317	6.61528	10.2494	6.44537	P	P	P	P	P	P	P	P	NR_003213	TGACTACTGGTGGCGTATGAGTCATCTACAGTGAATACGTCTCTGGAACTCTGAGGTCTG				NR_003213		NR_003213		small nucleolar RNA, C/D box 114-20	Homo sapiens small nucleolar RNA, C/D box 114-20 (SNORD114-20), small nucleolar RNA [NR_003213]			NA	SNORD114-20	small nucleolar RNA, C/D box 114-20			14	+	101447340	101447411	NA	hs|14q32.31	ref|NR_003213	non-coding RNA	agilent G3 V2
oebiotech_11152	0.00414824	2.253	down	7.4836	8.70109	6.78366	8.17795	7.1106	8.72345	7.42296	7.88572	P	P	P	P	P	P	P	P	AY046564	AGTTGTTCTAGGAACCCAGCCATGGTGAACGAAGCCAGAGGAAACAGCAGCCTCAACCCC					Hs.214142	AY046564	NA		5,10-methylenetetrahydrofolate reductase (NADPH)			NA	NA	NA			1	-	11863085	11865993	NA	NA	NA	non-coding RNA	H-inv
A_21_P0012767	0.0017665	2.26735	up	7.50929	5.82568	6.71504	5.55389	6.58399	5.62554	6.73177	5.81094	P	P	P	P	P	P	P	P	ENST00000532750	TCATGAAAAAGTAACCTGAAGATTTCACCGTAGACGTGCTGTATTGCCCAGAAGCCATCG			ENST00000511488			BC094682	THC2572778	Family with sequence similarity 86, member D				NA	XLOC_l2_011027				8	-	12042945	12051554	NA	hs|4p16.3	ens|ENST00000511488|ens|ENST00000491583|ens|ENST00000532750|ens|ENST00000525822	non-coding RNA	agilent G3 V2
A_19_P00319890	0.00313516	3.62417	down	5.67831	7.85892	5.52614	8.21047	5.31512	7.49931	6.2947	6.67616	P	P	P	P	P	P	P	P	TCONS_00028948	AGATGAAACCAACAGCGGCGATTGCCCCAGAAAGAACTTGGCGCTGCTAAGGCAATGGCG	TCONS_00028948			NR_026863		NR_026863	THC2481601	long intergenic non-protein coding RNA 313	Homo sapiens long intergenic non-protein coding RNA 313 (LINC00313), non-coding RNA [NR_026863]			NA	LINC00313	long intergenic non-protein coding RNA 313			21	-	44881991	44884696	NA	hs|21q22.3	ref|NR_026863|gb|AF426261|tc|THC2481601|linc|TCONS_00028948	non-coding RNA	agilent G3 V2
oebiotech_03553	0.00453048	2.09046	up	4.18128	2.77526	4.07075	2.95935	3.43721	2.3877	3.91976	3.2314	P	A	P	P	P	P	P	P	ENST00000510066	CAGTCCCATCTGTTATTTGCTCTCAGCTTTGCTTACTGATAAAACAGGAAGGACAGCTTG			ENST00000510066				NA		SLC7A11 antisense RNA 1 (non-protein coding) [Source:HGNC Symbol;Acc:44064]	OTTHUMT00000364383.1		NA	NA	NA			4	+	138978617	139019871	NA	NA	NA	non-coding RNA	Gencode v13
oebiotech_10876	0.00285499	16.0426	up	7.67808	2.87633	5.65636	0.892498	6.27277	2.97165	4.60151	1.4529	P	A	P	A	P	A	P	A	AB073212	AAATCAACAACAAAATGTGGAATGTAAGAAAGCTCAGCCAAAGGAGGTGATGTCGCCAAC					Hs.158311	AB073212	NA		Musashi homolog 1 (Drosophila)			NA	NA	NA			12	-	120791100	120805881	NA	NA	NA	non-coding RNA	H-inv
oebiotech_24695	0.00622334	4.54722	up	4.7119	0.961088	3.82608	2.80362	4.95317	1.99562	3.88544	2.87633	P	A	P	A	P	A	P	A	TCONS_00020811	AAGAAGTTTGGCTGTCAAGGAAAACAGAGAATGTGCTAAAGAACATACAGACACAGAGCA	TCONS_00020811						NA					NA	NA	NA			12	-	58325283	58329846	NA	NA	NA	non-coding RNA	UCSC
oebiotech_16587	0.00100221	6.07664	up	5.13969	2.3687	5.59304	1.62135	5.4338	3.19068	4.75135	3.32406	P	P	P	A	P	P	P	A	ENST00000415647	AGTGAGTGAGCTAATCTTTTTCTGAGATGAGCTTTTCTTGTAGAATTGGGAGGAAAATAG			ENST00000415647				NA					NA	NA	NA			1	-	180918834	180924023	NA	NA	NA	non-coding RNA	ENSEMBL
A_21_P0012698	0.0024798	8.31691	up	6.65246	1.94366	4.90113	1.93015	5.61143	2.02083	4.31029	3.35648	P	A	P	A	P	A	P	A	TCONS_l2_00021455	AAGTGGCATGCAAGAGACCATTATAGAAATGATGTGGAACTCAGGGTGAGGATGTTGGGT	TCONS_l2_00021455								BROAD Institute lincRNA (XLOC_l2_011399), lincRNA [TCONS_l2_00021455]			NA	XLOC_l2_011399				4	-	185545504	185546918	NA	hs|4q35.1	linc|TCONS_l2_00021455	non-coding RNA	agilent G3 V2
oebiotech_18486	0.00697651	7.24977	up	5.86232	1.39811	3.12909	1.33991	5.38845	1.45656	3.5074	2.26094	P	A	P	A	P	A	P	A	ENST00000551334	ATCCTGCAAAGTAGTTCAGATACCAGAGAATACTCTTAAACATTTTGACTCACGCATTTA		uc001vvq.1	ENST00000551334				NA					NA	NA	NA			14	-	19854097	19925327	NA	NA	NA	non-coding RNA	ENSEMBL
A_21_P0003165	0.002054	4.93969	down	3.61232	5.98432	2.67405	4.23391	2.63225	5.67502	3.1053	5.34835	P	P	P	P	P	P	P	P	TCONS_00006635	AAGGTTTATTCATACCCATTATGTGCGCATGTGTAAATTCAAACCCACGGCTTGCCGGAG	TCONS_00006635								BROAD Institute lincRNA (XLOC_003235), lincRNA [TCONS_00006635]			NA	XLOC_003235				3	-	126006979	126012800	NA	hs|3q21.3	linc|TCONS_00006635|linc|TCONS_00007250|linc|TCONS_00006634	non-coding RNA	agilent G3 V2
A_21_P0000415	5.85e-06	32.4144	up	6.92079	1.65058	7.81773	2.50761	7.47221	2.30785	6.54321	2.21364	P	A	P	A	P	A	P	A	NR_003211	TGACTACTGTTGGTGTATGAGTCATATACGATGAATACATGTCTGAAATTCTGAGGTCCA				NR_003211		NR_003211		small nucleolar RNA, C/D box 114-18	Homo sapiens small nucleolar RNA, C/D box 114-18 (SNORD114-18), small nucleolar RNA [NR_003211]			NA	SNORD114-18	small nucleolar RNA, C/D box 114-18			14	+	101442161	101442232	NA	hs|14q32.31	ref|NR_003211	non-coding RNA	agilent G3 V2
oebiotech_26933	0.0037274	2.28606	up	11.9819	10.3461	11.864	10.0925	11.2933	10.3061	10.9726	10.5957	P	P	P	P	P	P	P	P	TCONS_l2_00018656	AAGGTTGATGGGCGTGTAGTGGAACCAAAGAGAGCTGTTTCTAGAGAGGATTCTGTAAAG	TCONS_l2_00018656						NA					NA	NA	NA			3	+	75263634	75264910	NA	NA	NA	non-coding RNA	UCSC
oebiotech_11844	0.000151	3.78837	up	8.13677	6.16823	8.20147	6.3782	8.95373	6.62404	8.07462	6.5098	P	P	P	P	P	P	P	P	AY665469	GGACCTTGAGTGACTGGCCGGTGCACCATGGAACTTAAAGTATGGGTGGATGGAGTTCAG					Hs.696433	AY665469	NA		Ras association (RalGDS/AF-6) domain family 8			NA	NA	NA			12	+	26112053	26208309	NA	NA	NA	non-coding RNA	H-inv
oebiotech_27435	0.000494	7.50307	up	9.35112	6.81739	9.40658	6.24195	10.7053	7.20552	10.018	7.58618	P	P	P	P	P	P	P	P	TCONS_l2_00025914	ATCCTCATCATGGCTGTGTTCAACCTGTCAGACTTCGTGGGCAAGATCCTGGTAGCCCTG	TCONS_l2_00025914						NA					NA	NA	NA			7	+	63019284	63023112	NA	NA	NA	non-coding RNA	UCSC
oebiotech_15564	0.00804139	2.38875	down	1.90416	3.66569	3.35499	4.1889	2.62008	3.84863	2.47431	3.67535	P	P	P	P	P	P	P	P	BC041871	CATTTTTTACTGGCCAATGAACTTCGTAGCCAAAAACATGTTGTTGAAAGGGGCCTGGCT					Hs.639353	BC041871	NA		CDNA clone IMAGE:5271825			NA	NA	NA			9	-	26642694	26644593	NA	NA	NA	non-coding RNA	NONCODE
oebiotech_01106	0.000545	5.69007	down	3.67823	5.2551	3.62442	5.59485	2.68264	6.50887	3.59959	6.25985	P	P	P	P	P	P	P	P	ENST00000428533	AACAGTGATTCTTAAAGTGCGGTTCAGAGACCCTGGGAGACACTGACATTCTTTCAGAGT			ENST00000428533				NA			OTTHUMT00000325941.1		NA	NA	NA			7	+	11236933	11424045	NA	NA	NA	non-coding RNA	Gencode v13
oebiotech_11795	1.19e-05	2.78269	up	6.53916	4.89103	6.16746	4.73967	6.48349	4.83298	6.18763	5.00815	P	P	P	P	P	P	P	P	AY429552	ATGAATATGACGACTTTTCTCCTTCAGTTACCAGGTCAAAGAATTGACTGTAGATCCAAC					Hs.558351	AY429552	NA		Kinesin heavy chain member 2A			NA	NA	NA			5	+	61661135	61669597	NA	NA	NA	non-coding RNA	H-inv
oebiotech_15801	0.000624	5.10629	up	11.2578	8.14215	10.6268	9.1525	11.4832	8.15549	10.4913	8.99988	P	P	P	P	P	P	P	P	CR626523	AGAAAGGGGAGTCCTTGGGTTCTTTCAAAAAATTCGTGAGGAGAGCTGTCTACAGTGGAA					Hs.74368	CR626523	NA		Cytoskeleton-associated protein 4			NA	NA	NA			12	-	106631813	106632649	NA	NA	NA	non-coding RNA	NONCODE
A_21_P0011754	0.00580387	2.48631	up	5.28668	4.23884	4.71209	4.19845	5.85073	3.91583	6.05801	4.29837	P	P	P	P	P	P	P	P	NR_027754	ATCTCAGAGGTTCCTGGGGATGAACTGCAGCCGGCCTTACTCAGGACCACTATTCCTGCT			ENST00000446628	NR_027754	Hs.446909	NR_027754	THC2514834	carcinoembryonic antigen-related cell adhesion molecule 2, pseudogene	Homo sapiens carcinoembryonic antigen-related cell adhesion molecule 2, pseudogene (CEACAM22P), non-coding RNA [NR_027754]			NA	CEACAM22P	carcinoembryonic antigen-related cell adhesion molecule 2, pseudogene			19	-	45041044	45060150	NA	hs|19q13.31	ref|NR_027754|ens|ENST00000446628|gb|AK302997|gb|AK123850	non-coding RNA	agilent G3 V2
oebiotech_22118	0.000286	2.34447	up	6.10009	4.76372	6.00616	4.63105	6.28027	5.20634	6.314	5.18235	P	P	P	P	P	P	P	P	NR_037629	AGATATTATAGGGAGCATGGTTAAGCAGTTTCAGGACTTCATTCATTAAGTGGTTAAACT		uc021rdi.1		NR_037629			NA	Homo sapiens programmed cell death 2 pseudogene (LOC728739), non-coding RNA				NA	NA	NA			12	-	108296926	108297548	NA	NA	NA	non-coding RNA	RefSeq
oebiotech_16248	0.00298442	3.72754	up	12.3145	9.24595	11.2638	10.0379	12.2378	9.79782	10.9445	10.0861	P	P	P	P	P	P	P	P	CR620748	ACGCCGCATACGTGGAGAACGTGCTTAAGAATCCACCATGATGGGAAAAATTTCATTAAA					Hs.670258	CR620748	NA		Similar to Histone H3.3			NA	NA	NA			6	-	26321748	26322624	NA	NA	NA	non-coding RNA	NONCODE
oebiotech_10402	0.00998996	2.4634	up	2.29698	1.89921	3.27777	1.11128	3.15957	1.06395	2.63669	2.09396	P	A	P	A	P	A	P	A	OTTHUMT00000085150	AATTTTAGTCTCTTAGCAGACAGATATCCTAGGGAGGTTTTACTACTGTCTGGCATGTCA			ENST00000434447				NA			OTTHUMT00000085150		NA	NA	NA			1	+	179142409	179144925	NA	NA	NA	non-coding RNA	NONCODE
oebiotech_17576	0.00245241	2.04562	down	2.74228	4.10835	3.64982	4.33554	3.29361	4.49316	3.37567	4.2545	P	P	P	P	P	P	P	P	ENST00000502946	ACACAGGAATATTTGTTGAGTGAAGGGAACACGATGCAGAGTCCAAAGGGGTGATTCAGA			ENST00000502946				NA					NA	NA	NA			2	-	128317619	128322364	NA	NA	NA	non-coding RNA	ENSEMBL
oebiotech_24632	0.00181002	2.19746	up	6.55946	5.06236	6.2557	5.78599	6.74956	5.08014	6.54996	5.64285	P	P	P	P	P	P	P	P	TCONS_00019862	GCACCACAGAGTAAACACAACCTTTATATGGTGGCGAATATGTGTGTCTTTCTTGTTTCA	TCONS_00019862						NA					NA	NA	NA			11	+	18230678	18235486	NA	NA	NA	non-coding RNA	UCSC
oebiotech_22984	0.00110485	2.18515	up	8.47818	7.03398	7.9853	6.99987	8.65195	7.19221	7.93279	7.31122	P	P	P	P	P	P	P	P	NR_073033	CTGAAGCAGTATACATGCCTTTGGTATCAGCAATTTTAACAGTTTGGATATACTTATCAG				NR_073033			NA	Homo sapiens LATS, large tumor suppressor, homolog 1 (Drosophila) (LATS1), transcript variant 3, non-coding RNA				NA	NA	NA			6	-	149979288	150037561	NA	NA	NA	non-coding RNA	RefSeq
oebiotech_22265	0.0031981	2.00216	down	4.07856	4.95746	4.76349	5.6823	4.30913	5.34765	4.18508	5.35509	P	P	P	P	P	P	P	P	NR_038209	CTGGTGAATGATCCATTACTTAAAAGCTCATCAAAGTTGCAGCACTTCTGAGGGGCAGGA		uc022ays.1		NR_038209			NA	Homo sapiens tospeak (LOC100616530), transcript variant 9, non-coding RNA				NA	NA	NA			8	+	96281063	96822371	NA	NA	NA	non-coding RNA	RefSeq
A_21_P0012502	0.00359864	2.30703	down	4.25497	6.0059	4.88564	5.69522	4.15378	5.74665	5.20077	5.87153	P	P	P	P	P	P	P	P	TCONS_l2_00019900	TACTTAAGGGAAATTGACCTTGGAAACAATGTTCTGGGAGAAATGGCTGCTGCTAACATA	TCONS_l2_00019900		ENST00000474979						BROAD Institute lincRNA (XLOC_l2_009905), lincRNA [TCONS_l2_00019900]			NA	XLOC_l2_009905				3	+	141403946	141439915	NA	hs|3q23	ens|ENST00000474979|linc|TCONS_l2_00019900	non-coding RNA	agilent G3 V2
oebiotech_12612	0.00199275	2.46794	down	6.93149	8.07972	7.18169	7.8277	6.0713	7.94339	6.58651	8.13341	P	P	P	P	P	P	P	P	DQ642692	GGAAGGCAAATTGCACCATCTGCGAGCAGAGTCAGAACAAAAGCCCCTTAACTTTTTCGG					Hs.556600	DQ642692	NA		Myosin, light chain kinase			NA	NA	NA			3	-	123471324	123518931	NA	NA	NA	non-coding RNA	H-inv
oebiotech_13272	0.000731	2.22802	up	5.52185	4.33999	5.75734	3.98272	5.44182	4.45148	5.47577	4.79954	P	P	P	P	P	P	P	P	AK055739	AGAGATCACACATCCTCAACAAAGGCCATTTCCAGCAGACAATAAATGCCTATGACAGCA					Hs.647760	AK055739	NA		KIAA1614			NA	NA	NA			1	+	180914569	180917599	NA	NA	NA	non-coding RNA	NONCODE
oebiotech_20388	0.00404212	2.79432	up	8.78293	6.16844	7.62595	6.22713	7.45207	6.48756	7.63929	6.68712	P	P	P	P	P	P	P	P	uc010sgk.1	TGTTCTTTTCAGCCTTGCTAAACTGTCTGAATCAAGGATCACAAACTACAGCCTGCAGGC		uc010sgk.1					NA					NA	NA	NA			12	-	8383645	8395542	NA	NA	NA	non-coding RNA	UCSC
A_21_P0008187	0.00353282	2.56962	down	4.64035	5.76703	4.37755	5.47222	4.28446	5.65161	4.81326	6.67098	P	P	P	P	P	P	P	P	TCONS_00022065	TGTCTCTTCCTGATTGCTTCTGTGAATTAATGCAACACTGTTTTTACCACTTGTTCTCTG	TCONS_00022065								BROAD Institute lincRNA (XLOC_010670), lincRNA [TCONS_00022065]			NA	XLOC_010670				13	-	80644036	80649832	NA	hs|13q31.1	linc|TCONS_00022065	non-coding RNA	agilent G3 V2
A_21_P0014286	0.00497211	2.08275	down	4.21274	5.69565	4.32346	4.87745	3.68922	5.13737	4.05528	4.80418	P	P	P	P	P	P	P	P	XR_109148	GCTCTTCCACAGCAGAAATCGTTTCACCTTTTCAGGTGACCTTTACAGAATCATAAAATC				XR_109148		XR_109148		uncharacterized LOC100507566	PREDICTED: Homo sapiens hypothetical LOC100507566 (LOC100507566), miscRNA [XR_109148]			NA	LOC100507566	uncharacterized LOC100507566					NA	NA	NA	hs|13q32.1	ref|XR_109148|ref|XR_111403	non-coding RNA	agilent G3 V2
oebiotech_15046	0.00677481	2.0686	up	4.48142	3.29651	4.46487	3.19362	5.02252	4.0328	4.74705	3.9983	P	P	P	P	P	P	P	P	AK026523	CTGAAATACATTTTATTATCGCTGTACCATTCTGGGGCACTGGAGATGGCAGCTGAGAAG					Hs.659833	AK026523	NA		CDNA: FLJ22870 fis, clone KAT02506, highly similar to D84064 Homo sapiens mRNA for Hrs			NA	NA	NA			17	-	79668353	79670330	NA	NA	NA	non-coding RNA	NONCODE
oebiotech_05233	3.06e-05	3.42204	up	6.4901	5.27056	7.13906	4.87029	6.77136	5.0285	6.8121	4.94383	P	P	P	P	P	P	P	P	ENST00000543656	ACAGAAGACTTCTGTGCTATGGAGACTTGGAAAGTGACATAACATGTTTGGCTCAGACTC			ENST00000543656				NA		RUSC1 antisense RNA 1 (non-protein coding) [Source:HGNC Symbol;Acc:26680]			NA	NA	NA			1	-	155287223	155291318	NA	NA	NA	non-coding RNA	Gencode v13
A_21_P0003382	0.000147	24.2875	down	0.815669	5.99992	2.4632	7.17145	1.75266	6.8606	3.0382	6.44631	A	P	A	P	A	P	P	P	TCONS_00008181	CCTATTAACTTGATGCTACTTATTAATTGAAATGAGGAGACTGACTCTGGATATTGGGAA	TCONS_00008181		ENST00000513793						BROAD Institute lincRNA (XLOC_003629), lincRNA [TCONS_00008181]			NA	XLOC_003629				4	+	104346222	104374914	NA	hs|4q24	ens|ENST00000513793|ens|ENST00000510200|ens|ENST00000508099|linc|TCONS_00008181	non-coding RNA	agilent G3 V2
oebiotech_12110	0.00922347	2.1038	down	4.54451	5.66699	5.49069	6.37835	4.86555	6.12366	4.59603	5.61977	P	P	P	P	P	P	P	P	X64234	ATTACTGTGTGAGAGTTGAGTCGGATGATTACGTTTGGGGGAGTTATCGTCGATACCTCT					Hs.696405	X64234	NA		Actin related protein 2/3 complex, subunit 1B, 41kDa			NA	NA	NA			14	-	106330425	106805505	NA	NA	NA	non-coding RNA	H-inv
oebiotech_21338	0.00209534	3.14962	up	8.94103	6.74798	8.11772	6.48026	8.60409	6.57825	7.49386	6.72951	P	P	P	P	P	P	P	P	NR_027158	TTTCATGCAGTTACCATGAACTAATACTACAATAAAGGATGGTCTTGGGTGTCAATTCTT		uc010vwi.2		NR_027158			NA	Homo sapiens C17orf76 antisense RNA 1 (C17orf76-AS1), transcript variant 2, non-coding RNA				NA	NA	NA			17	+	16342300	16345340	NA	NA	NA	non-coding RNA	RefSeq
oebiotech_19669	0.00727882	2.05156	up	2.53043	1.87869	2.91606	2.16628	3.29004	1.42517	2.41646	1.53594	P	A	P	A	P	A	P	A	uc003lvi.2	AGTTGTATCAGACCTAGTGTGTTTTTTAGCCTTTTCTTGGAAAATATGTTTTGGACTGAG		uc003lvi.2					NA					NA	NA	NA			5	-	153769329	153825382	NA	NA	NA	non-coding RNA	UCSC
A_21_P0010463	0.00082	2.10085	down	5.46632	6.68384	6.14722	6.90311	5.67654	6.93978	5.55169	6.59892	P	P	P	P	P	P	P	P	TCONS_00029776	TCTCTCCATAGGAGACCTGTAAATGGGCGGTGGGGGGAGGAATTTTCTGGTCTCACACAC	TCONS_00029776						THC2742326		BROAD Institute lincRNA (XLOC_014172), lincRNA [TCONS_00029776]			NA	XLOC_014172				22	+	23838523	23852694	NA	hs|22q11.23	tc|THC2742326|tc|THC2668622|linc|TCONS_00029776	non-coding RNA	agilent G3 V2
A_21_P0012768	0.0052097	2.24111	up	7.60895	5.7846	7.05825	5.5297	7.0221	6.31744	7.15423	6.55493	P	P	P	P	P	P	P	P	NR_024253	ATGGATGCTGTCAGGCATGGACATGATGGGGCTTCCAGAAGAGTTACTCTGGGCCTCCAG			ENST00000506770	NR_024253	Hs.591720	NR_024253	THC2547398	family with sequence similarity 86, member A pseudogene	Homo sapiens family with sequence similarity 86, member E, pseudogene (FAM86EP), non-coding RNA [NR_024253]			NA	FAM86EP	family with sequence similarity 86, member A pseudogene			4	-	3943668	3957148	NA	hs|4p16.3	ref|NR_024253|ens|ENST00000506770|ens|ENST00000313946|gb|BC044637	non-coding RNA	agilent G3 V2
A_23_P323898	0.0012779	2.11224	up	6.92295	5.51036	6.53456	5.49292	7.10579	5.75251	6.43407	5.92647	P	P	P	P	P	P	P	P	NR_028077	ACTTTTGAAATAAGTTGCATCTCTGGATTTGTGATCTGTCTCCTGGATGATTATCTCTGT			ENST00000396827	NR_028077	Hs.134816	NR_028077	THC2474099	zinc finger and SCAN domain containing 12	Homo sapiens zinc finger and SCAN domain containing 12 (ZSCAN12), transcript variant 2, non-coding RNA [NR_028077]			9753	ZSCAN12	zinc finger and SCAN domain containing 12			6	-	28346597	28367544	NA	hs|6p22.1	ref|NR_028077|ens|ENST00000396827|ens|ENST00000361028|gb|BC041661	non-coding RNA	agilent G3 V2
oebiotech_01446	0.000792	3.3718	down	6.70509	8.26459	6.14683	7.92033	5.97905	8.23229	7.08226	8.5101	P	P	P	P	P	P	P	P	ENST00000434207	ACAGATGGATGGACTGTTTTTTGATGTGAAGACTGAATTAGCCCTGGCAGTGCTGTTTCC			ENST00000434207				NA			OTTHUMT00000029939.1		NA	NA	NA			1	+	95585702	95604110	NA	NA	NA	non-coding RNA	Gencode v13
oebiotech_04973	0.00921448	3.3747	down	3.38353	6.0186	3.69782	5.46764	3.51588	5.3101	5.2143	6.03423	P	P	P	P	P	P	P	P	ENST00000534006	ATCATTCCAGTGTTACGGGCATCATAGCTGCATGGGTGTTATTACAGCTTCATTACCACA			ENST00000534006				NA			OTTHUMT00000382244.1		NA	NA	NA			8	-	144915439	144916233	NA	NA	NA	non-coding RNA	Gencode v13
oebiotech_25854	0.00123887	9.67672	down	4.69452	8.54389	5.1037	8.96498	5.09349	8.51565	7.14209	9.10736	P	P	P	P	P	P	P	P	TCONS_l2_00004527	AAACTGGAAACAGAAACTCCAAATCCAAGGTTTTCAAGAAAGTTTAGGTGAGGGGATAAG	TCONS_l2_00004527						NA					NA	NA	NA			11	+	58853837	58861440	NA	NA	NA	non-coding RNA	UCSC
oebiotech_12831	0.00340335	2.08418	up	5.30775	3.43782	4.61381	4.23491	5.11309	4.03415	4.9334	4.02325	P	P	P	P	P	P	P	P	BC043382	ACACCAGTGTTTTCCCATGGTTTCTGGGTAGTAGATAAAATTGGTCTATTCTAAGGTTAA					Hs.441076	BC043382	NA		Hypothetical protein LOC340544			NA	NA	NA			X	+	102942211	102946695	NA	NA	NA	non-coding RNA	NONCODE
A_21_P0011052	0.00776861	2.96179	up	9.68077	6.89306	8.7348	8.2799	9.77494	7.67082	9.02305	8.1039	P	P	P	P	P	P	P	P	TCONS_l2_00005785	ATGGGGGTACCCAAATCCGAAGTCAGTAAATGAACTCGTCTACAAGCGTGATTATGGCAA	TCONS_l2_00005785								BROAD Institute lincRNA (XLOC_l2_003065), lincRNA [TCONS_l2_00005785]			NA	XLOC_l2_003065				12	+	80419460	80423155	NA	hs|12q21.31	linc|TCONS_l2_00005785	non-coding RNA	agilent G3 V2
oebiotech_22791	0.00346557	2.59501	up	7.3682	5.88095	7.73305	5.59788	6.92276	5.67869	6.39431	5.75785	P	P	P	P	P	P	P	P	NR_046477	AGATGATTGATACTGGAGTCTCATTCTGCCTGATTAAAAATGGAATTAGTATGCAACACT				NR_046477			NA	Homo sapiens DIS3 mitotic control homolog (S. cerevisiae)-like 2 (DIS3L2), transcript variant 5, non-coding RNA				NA	NA	NA			2	+	232826292	233201908	NA	NA	NA	non-coding RNA	RefSeq
oebiotech_21260	0.003336	2.88229	up	11.1979	9.1525	10.1857	8.87886	10.5613	8.81095	9.72445	8.7182	P	P	P	P	P	P	P	P	NR_026899	AGATCAAAACGTTGTGCCAGAAACTACCTCTGAAGGCTACACTTTCCAAGTTCAGGATGG		uc010wqc.2	ENST00000400873	NR_026899			NA	Homo sapiens Rho GTPase activating protein 27 pseudogene (LOC146880), transcript variant 2, non-coding RNA				NA	NA	NA			17	-	62745779	62778117	NA	NA	NA	non-coding RNA	RefSeq
oebiotech_16441	0.00106341	4.97167	up	11.8268	8.68971	10.8921	8.69974	11.818	9.1359	10.2943	9.05104	P	P	P	P	P	P	P	P	ENST00000326677	AGCCTGAGTTTAAAAGGCTGTGCCCACTTCAAGAATGTCATTGTTAGACTTTGAAATTTC		uc002xuo.3	ENST00000326677				NA		ZNFX1 antisense RNA 1 (non-protein coding) [Source:HGNC Symbol;Acc:33101]			NA	NA	NA			20	+	47895178	47905797	NA	NA	NA	non-coding RNA	ENSEMBL
oebiotech_05936	0.00520484	2.17834	down	4.38526	5.36542	5.02907	5.94285	4.17695	5.62999	4.09553	5.24145	P	P	P	P	P	P	P	P	ENST00000556448	AATAGAAGAAGGGGGAAAAGCCTAGGACAATAAACTGATCCAGTCAAGACTGCTTCTGAG			ENST00000556448				NA			OTTHUMT00000411500.1		NA	NA	NA			14	-	35916208	35916831	NA	NA	NA	non-coding RNA	Gencode v13
oebiotech_06595	0.00361172	9.97382	up	8.97555	3.81629	6.34354	3.52282	5.65977	3.57337	6.91545	3.70926	P	P	P	P	P	P	P	P	ENST00000561592	CACCGTAAATATTAATCTCTTTGGCATGAAGAGGAAAACACTGCAGCTAATTTTTCATGG			ENST00000561592				NA			OTTHUMT00000431249.1		NA	NA	NA			6	-	7540683	7541571	NA	NA	NA	non-coding RNA	Gencode v13
A_33_P3371180	0.0021939	2.89824	down	3.00494	4.21731	3.18867	3.8804	2.405	4.30751	2.71579	5.04989	P	P	P	P	P	P	P	P	NR_024042	TGCGACGTCACTTTTCGACTTAGCAAGTGTGCACTACTGATGACCAAGGGCCTTTGCTGA				NR_024042		NR_024042		guanylate cyclase 2E	Homo sapiens guanylate cyclase 2E (GUCY2E), non-coding RNA [NR_024042]			390226	GUCY2E	guanylate cyclase 2E			11	-	76391209	76432833	NA	hs|11q13.5	ref|NR_024042	non-coding RNA	agilent G3 V2
A_21_P0006424	0.000299	3.42619	up	6.50089	4.11856	5.66272	4.17931	5.55389	4.00268	5.56221	3.87273	P	P	P	P	P	P	P	P	TCONS_00016988	ATACTTTTAAGTTATATGAAACAATACATTCTCAGGCACTCATTCATACAACCAGCTCCC	TCONS_00016988		ENST00000439622						BROAD Institute lincRNA (XLOC_007996), lincRNA [TCONS_00016988]			NA	XLOC_007996				X	+	57148094	57153676	NA	hs|Xp11.21	ens|ENST00000439622|linc|TCONS_00016988	non-coding RNA	agilent G3 V2
oebiotech_19104	0.000394	2.12092	up	5.57899	4.27102	5.70541	4.78003	5.57939	4.65547	5.97218	4.79068	P	P	P	P	P	P	P	P	uc002flh.2	ATTCCAGGACCAGGACAATGATGTCTTCCTGTCTGCAGCCAGAAGCAGGGCAGCTGACAG		uc002flh.2	ENST00000504545	NR_024402			NA					NA	NA	NA			16	+	88729780	88743312	NA	NA	NA	non-coding RNA	UCSC
oebiotech_14090	0.0053908	2.1214	down	4.5854	5.82665	5.55934	6.29671	4.70144	6.13837	4.81738	5.74191	P	P	P	P	P	P	P	P	AF085997	ATGTGAGAGGTTTTATCTTTTATACAAACTGCAGGAAGACAGAAGCAACTGTGGGGTAAC					Hs.658744	AF085997	NA		Full length insert cDNA clone YU27B01			NA	NA	NA			3	+	133372473	133372980	NA	NA	NA	non-coding RNA	NONCODE
oebiotech_16723	0.000378	3.66757	up	5.3565	4.21534	6.5553	3.9088	5.98313	3.9936	5.69734	3.97524	P	P	P	P	P	P	P	P	ENST00000424044	ATATTCAGTGGGTTCCAGGTACCAAACTTGTATTGAATGGTATGTGCCAGACACCGTCTT		uc001hjs.4	ENST00000424044				NA		FLVCR1 antisense RNA 1 (non-protein coding) [Source:HGNC Symbol;Acc:39077]			NA	NA	NA			1	-	213029945	213031430	NA	NA	NA	non-coding RNA	ENSEMBL
oebiotech_17255	8.75e-05	4.75999	up	6.81214	3.88512	6.14544	3.78612	6.24013	4.13058	5.70693	4.09898	P	P	P	P	P	P	P	P	ENST00000458220	GGTAGTTGTGGTTTGCTGTTAATGGTTAAGCAGTGTACCACCAATCTACCATTAAAATAT			ENST00000458220				NA		growth arrest-specific 5 (non-protein coding) [Source:HGNC Symbol;Acc:16355]			NA	NA	NA			1	-	173835353	173837125	NA	NA	NA	non-coding RNA	ENSEMBL
A_19_P00320193	0.00330447	2.80397	up	4.7686	3.42016	4.72151	3.04326	3.91583	3.31881	5.38757	3.06138	P	P	P	P	P	P	P	A	TCONS_00009668	TGTGGAGCTAGTGCCAGCTGTGTGAATCTGTACAGTGGTGCAGTGTTAAGGGCAAAGAGC	TCONS_00009668		ENST00000506836		Hs.650177	BX484633	THC2641504	Transcribed locus, strongly similar to XP_948907.1 PREDICTED: hypothetical protein XP_948907 [Homo sapiens]	DKFZp686M09243_r1 686 (synonym: hlcc3) Homo sapiens cDNA clone DKFZp686M09243 5', mRNA sequence [BX484633]			NA	XLOC_004829				5	-	55753621	55777596	NA	hs|5q11.2	ens|ENST00000506836|gb|BX484633|tc|THC2641504|linc|TCONS_00009668	non-coding RNA	agilent G3 V2
oebiotech_01679	0.00431896	2.11649	down	3.37707	4.6216	4.14068	4.76064	3.24528	4.68682	3.23782	4.2585	P	P	P	P	P	P	P	P	ENST00000438597	AGCTTCTGTGTAAAATGATGAGCTTCTGTTTGGATTTAGTTAGGGATTCAGGGGAAGGGC			ENST00000438597				NA		KCNH1 intronic transcript 1 (non-protein coding) [Source:HGNC Symbol;Acc:41351]	OTTHUMT00000106417.1		NA	NA	NA			1	-	211305929	211306716	NA	NA	NA	non-coding RNA	Gencode v13
A_21_P0000799	0.000957	4.43972	up	5.25312	2.03911	4.65736	2.57407	4.41447	2.39731	3.6113	2.32388	P	P	P	A	P	A	P	A	NR_038430	TTCACATGAGTTAGACAAAGAGAAAGAAGCAGGACATTCTAGGAAGAAGGAACGGCCCAG				NR_038430	Hs.606550	NR_038430	THC2529818	uncharacterized LOC100506054	Homo sapiens uncharacterized LOC100506054 (LOC100506054), transcript variant 1, non-coding RNA [NR_038430]			NA	LOC100506054	uncharacterized LOC100506054			2	+	3605976	3609340	NA	hs|2p25.3	ref|NR_038430|ref|NR_038429|gb|AK023018|gb|BC019594	non-coding RNA	agilent G3 V2
oebiotech_28071	0.00973237	2.06451	up	6.65792	4.99924	6.42845	5.63823	6.69949	5.03147	5.97589	5.90962	P	P	P	P	P	P	P	P	uc.154+	GAGTTTTTTGGGGCCACCAAATATTTTGGATCATGCAGAGAATATATATTGTACTGTAGT							NA		possibly exonic			NA	NA	NA			5	+	72210015	72210217	NA	NA	NA	non-coding RNA	UCR
A_19_P00805954	2.66e-05	3.21312	up	5.94112	4.18775	5.67582	4.43842	5.99552	4.22379	6.33253	4.35914	P	P	P	P	P	P	P	P	TCONS_00011660	CAGGGCCAATGTATTGACCATGTTTCTGGCGTCTATAAAGTCGATGTTTTAATATCTGTC	TCONS_00011660								BROAD Institute lincRNA (XLOC_005143), lincRNA [TCONS_00011660]			NA	XLOC_005143				6	+	5035565	5044060	NA	hs|6p25.1	linc|TCONS_00011660	non-coding RNA	agilent G3 V2
A_21_P0003812	0.00158748	3.61801	down	4.71286	5.67254	4.67884	6.57156	4.61302	6.19983	3.62135	6.60291	P	P	P	P	P	P	P	P	TCONS_00008689	AAATCAGTCAGTGGGAATATGATGCACCCAATTTTACAGTGACTGTGTCCTGAAACTCCC	TCONS_00008689								BROAD Institute lincRNA (XLOC_004205), lincRNA [TCONS_00008689]			NA	XLOC_004205				4	-	185286351	185303530	NA	hs|4q35.1	linc|TCONS_00008689	non-coding RNA	agilent G3 V2
oebiotech_16130	0.00248692	2.3465	up	3.75325	2.58401	3.97703	2.3556	4.33443	2.72844	3.87488	3.3495	P	A	P	A	P	A	P	P	AK095739	AGCTCTTGTATCGTCCTTTTAAATATTCTACATCAAAGGAATTTGTAGCACAGTGTCAGA					Hs.692318	AK095739	NA		CDNA FLJ38420 fis, clone FEBRA2010484			NA	NA	NA			3	-	112244394	112246989	NA	NA	NA	non-coding RNA	NONCODE
oebiotech_05932	2.06e-05	12.3522	up	12.5502	9.72535	13.8133	9.48737	13.671	9.69251	13.394	10.0165	P	P	P	P	P	P	P	P	ENST00000556407	ACCGGAACTGACCAGCCAGCTGTCCCTCTTACCTAAAGACTTAAACCAATGCCCTAGTGA			ENST00000556407				NA		maternally expressed 3 (non-protein coding) [Source:HGNC Symbol;Acc:14575]	OTTHUMT00000414682.1		NA	NA	NA			14	+	101245746	101295522	NA	NA	NA	non-coding RNA	Gencode v13
oebiotech_16103	0.0010307	8.38525	down	2.82103	6.05603	2.31174	5.22053	3.36059	6.59184	4.00774	6.90411	P	P	P	P	P	P	P	P	BC066346	ACACCAAGTAATTCCAGTCCACATTTGCCTTTAAGCACATCTGGAGGAATAGCGGACTTT					Hs.124112	BC066346	NA		CDNA clone IMAGE:4824446			NA	NA	NA			2	-	234663068	234663976	NA	NA	NA	non-coding RNA	NONCODE
A_21_P0001640	0.00206389	4.00502	up	3.73037	1.65292	3.38859	1.36218	4.02218	0.787838	2.94767	2.27864	P	A	P	A	P	A	P	A	TCONS_00001864	TTTGTACAGACTGGGCTTATCTTGAGGATGCTAAAGGGATTAAGTGGCAACAGCGATGGA	TCONS_00001864								BROAD Institute lincRNA (XLOC_001249), lincRNA [TCONS_00001864]			NA	XLOC_001249				1	-	230774213	230776446	NA	hs|1q42.2	linc|TCONS_00001864	non-coding RNA	agilent G3 V2
A_21_P0014779	0.00166243	23.5939	down	0.720161	4.1482	1.1797	6.7546	0.995436	4.0423	1.01899	7.21055	A	P	A	P	A	P	A	P	ENST00000494753	AGGGATGGATTATCAATAAGCAGAGCAAACATTTGCTTAGGGAACAAACAGCGCCGGAAC			ENST00000494753	XR_132558		XR_132558	THC2611323	perilipin 2	PREDICTED: Homo sapiens hypothetical LOC100509484 (LOC100509484), miscRNA [XR_132558]			NA	PLIN2	perilipin 2			9	-	19129734	19149288	NA	hs|9p22.1	ens|ENST00000494753|ref|XR_132558|ref|XR_113197|gb|AK094196	non-coding RNA	agilent G3 V2
A_32_P110655	0.00332371	2.34191	down	3.0339	4.32278	2.72986	4.16147	2.33922	3.40628	3.01551	4.1387	P	P	P	P	P	P	P	P	NR_033941	AAGAAGCCCACCGAAAATGTGCTGATCTTTTTAATCAACAGACAACTGGGCAGGCACAGA			ENST00000427686	NR_033941	Hs.522790	NR_033941	THC2483313	uncharacterized LOC100129515	Homo sapiens uncharacterized LOC100129515 (LOC100129515), non-coding RNA [NR_033941]			100129515	LOC100129515	uncharacterized LOC100129515			X	-	134252881	134254405	NA	hs|Xq26.3	ref|NR_033941|ens|ENST00000427686|ens|ENST00000423661|ens|ENST00000426364	non-coding RNA	agilent G3 V2
oebiotech_00130	0.000126	7.7773	up	8.54748	6.66247	10.0131	6.72773	9.55445	6.22635	9.5218	6.18322	P	P	P	P	P	P	P	P	ENST00000398474	CTTTGTCTGCGAAGGAAAAACACACTGATTATCATAATGAGTTCCTGACCTGGCCATCCC			ENST00000398474				NA		maternally expressed 3 (non-protein coding) [Source:HGNC Symbol;Acc:14575]	OTTHUMT00000104664.3		NA	NA	NA			14	+	101296941	101327358	NA	NA	NA	non-coding RNA	Gencode v13
A_21_P0010491	0.009949	3.83517	up	10.7174	8.15037	9.59211	7.09679	10.7137	8.64857	9.62154	8.99193	P	P	P	P	P	P	P	P	Hs.622871	GTTACTCTCCTTTATGTTTCACTTTCTCAAATGAATGTCAAGCAGGTGATTTTCAGATTC				XR_113288	Hs.622871	XR_113288	THC2503493	uncharacterized LOC100507312	PREDICTED: Homo sapiens hypothetical LOC100507312, transcript variant 1 (LOC100507312), miscRNA [XR_113288]			NA	LOC100507312	uncharacterized LOC100507312			17	-	37038	37579	NA		ref|XR_113288|ref|XR_113289|ref|XR_110817|ref|XR_110816	non-coding RNA	agilent G3 V2
A_21_P0014904	0.00414655	2.2884	up	5.24161	3.32716	4.60966	3.69022	5.20003	4.10151	5.16497	4.32002	P	P	P	P	P	P	P	P	Hs.713047	GTACAGGTTCAGGGGTTAGTAATGAATATCACAGTGAGAATTTTAACTATTACTTTAGGC				XR_132901	Hs.713047	XR_132901	THC2546809	uncharacterized LOC100652738	PREDICTED: Homo sapiens hypothetical LOC100652738 (LOC100652738), miscRNA [XR_132901]			NA	LOC100652738	uncharacterized LOC100652738			11	+	66433507	66435845	NA	hs|11q13.2	ref|XR_132901|ref|XR_132965|gb|AI686662	non-coding RNA	agilent G3 V2
oebiotech_25940	0.00172305	2.29148	up	8.07375	6.00292	7.42025	6.55659	7.3874	6.28655	7.41549	6.66571	P	P	P	P	P	P	P	P	TCONS_l2_00006100	ACGACTCTAACGGGATTGTAAGAATCAAGTCACTCTCATGGGAAGAATTTTTATATGGGA	TCONS_l2_00006100						NA					NA	NA	NA			12	-	8385031	8393299	NA	NA	NA	non-coding RNA	UCSC
A_19_P00810899	0.000176	2.41295	up	4.28338	3.45912	4.59672	3.2278	4.28052	2.85104	4.59047	3.12993	P	P	P	P	P	P	P	P	NR_027058	CTCTGCATGCTTGTCTTTAGAGGAAGGAAATGTATTAATTGCCCAAAGTAATATATTGTG			ENST00000434411	NR_027058	Hs.720923	NR_027058	THC2478824	long intergenic non-protein coding RNA 338	Homo sapiens long intergenic non-protein coding RNA 338 (LINC00338), non-coding RNA [NR_027058]			NA	LINC00338	long intergenic non-protein coding RNA 338			17	+	75084724	75091068	NA	hs|17q25.2	ref|NR_027058|ens|ENST00000434411|gb|FN357117|gb|FN357118	non-coding RNA	agilent G3 V2
oebiotech_21496	0.000406	2.80458	down	5.28835	6.70567	4.73398	6.70719	5.17264	6.87085	5.71829	6.5807	P	P	P	P	P	P	P	P	NR_028075	AAGGGCTATTCTTTCTTTCACGTGCAAAACATTTTTCTGAAATAGCAAACAACCTACATG		uc002fta.1		NR_028075			NA	Homo sapiens scavenger receptor class F, member 1 (SCARF1), transcript variant 2, non-coding RNA				NA	NA	NA			17	-	1537151	1549041	NA	NA	NA	non-coding RNA	RefSeq
oebiotech_19597	0.00477752	3.86999	up	4.42313	2.13397	3.34223	0.762189	3.77027	1.97292	3.71664	2.57387	P	A	P	A	P	A	P	A	uc003ivr.2	AAATTGGAGGCTAGAATATGTTGGGTAGGGTAGAGAGACTAGAGGGAATGATTTAGCAAT		uc003ivr.2					NA					NA	NA	NA			4	-	184415890	184425668	NA	NA	NA	non-coding RNA	UCSC
A_19_P00803019	0.00171173	4.37637	up	9.3596	7.20231	9.25029	6.46661	9.7764	7.22776	8.1217	7.09238	P	P	P	P	P	P	P	P	Hs.592473	TTTCTCATAATTTCCACGTCAACTCCCATGATGATCATGCAGGAAAGCAGCATGATTGCA				XR_110300	Hs.592473	XR_110300	THC2491895	uncharacterized LOC100506965	PREDICTED: Homo sapiens hypothetical LOC100506965 (LOC100506965), miscRNA [XR_110300]			NA	LOC100506965	uncharacterized LOC100506965			15	+	25277020	25281637	NA	hs|15q11.2	ref|XR_110300|ref|XR_133066|gb|AK096584|gb|AK090888	non-coding RNA	agilent G3 V2
A_21_P0008863	0.000554	5.32595	up	3.90619	2.27708	5.34429	2.00712	5.13629	2.20408	4.19709	2.44343	P	A	P	A	P	A	P	A	TCONS_00024186	AACTTGGAGCTGTTGTTTTCTACCAGACACTAGGATCCCTGAGAGAGGTGTCATTCTTTC	TCONS_00024186								BROAD Institute lincRNA (XLOC_011546), lincRNA [TCONS_00024186]			NA	XLOC_011546				15	-	80690250	80696189	NA	hs|15q25.1	linc|TCONS_00024186	non-coding RNA	agilent G3 V2
oebiotech_08354	0.00882079	7.81418	up	6.45065	0.962845	4.03326	1.28111	3.97966	1.74879	2.83771	1.44416	P	A	P	A	P	A	P	A	AF429306	CAGCACCTTGGATCTAAGCAGCACCTTTGAGAAAGAAAAGACTGCTTCAAGAATGTCTAG					Hs.652568	AF429306	NA		Rhabdomyosarcoma 2 associated transcript (non-protein coding)			NA	NA	NA			12	+	97887675	97958793	NA	NA	NA	non-coding RNA	NONCODE
oebiotech_01076	0.00315567	2.9303	up	8.37242	7.02663	9.13357	7.37356	9.17737	7.5634	9.54195	8.05754	P	P	P	P	P	P	P	P	ENST00000427857	CTCATTTTTTCTCAACAAACTTATTTTTCCAGCAGAAGAATCCCAGACTTCTTAGAGAAC			ENST00000427857				NA		family with sequence similarity 41, member C [Source:HGNC Symbol;Acc:27635]	OTTHUMT00000007022.1		NA	NA	NA			1	-	803782	812182	NA	NA	NA	non-coding RNA	Gencode v13
oebiotech_03068	0.00169824	2.52461	down	3.08268	4.57097	3.82354	4.78895	3.19864	4.56176	2.74714	4.27456	P	P	P	P	P	P	P	P	ENST00000499752	AATTCACTACTTAAGTAGCAAACATGGGTTGTGGTTACTGGAAAAGGACTAGGGGAACCT			ENST00000499752				NA			OTTHUMT00000386502.1		NA	NA	NA			11	+	8190713	8200450	NA	NA	NA	non-coding RNA	Gencode v13
A_21_P0012065	2.96e-05	14.8791	up	7.77602	3.65921	7.36257	3.31544	8.4488	4.39058	7.33145	3.97275	P	P	P	A	P	P	P	P	Hs.664626	TCTAGCCAGAGGAAGACTCCTGGAGCTGGTGAACTGTGCATGGATATGCAGTCACGGGCA					Hs.664626	AK096366	THC2588358	CDNA FLJ39047 fis, clone NT2RP7010817	ALU1_HUMAN (P39188) Alu subfamily J sequence contamination warning entry, partial (4%) [THC2588358]			NA	XLOC_l2_008008				2	-	47713153	47715691	NA	hs|2p21	gb|AK096366|tc|THC2588358|tc|THC2550964|tc|THC2518939	non-coding RNA	agilent G3 V2
A_19_P00808588	0.000607	4.66957	down	1.72439	4.69996	2.13768	3.65319	2.033	4.77402	1.89647	3.55753	A	P	A	P	P	P	A	P	TCONS_l2_00002095	CAGTTGTGTCACATTCAGTGCTTTATCTATATATCCTTCATTTCAAGGCAGGTATTATCT	TCONS_l2_00002095		ENST00000513638	NR_003133	Hs.661968	NR_003133			Homo sapiens guanylate binding protein 1, interferon-inducible pseudogene 1 (GBP1P1), non-coding RNA [NR_003133]			NA	GBP1P1				1	+	89873237	89890493	NA	hs|1p22.2	ref|NR_003133|ens|ENST00000513638|gb|AK309962|linc|TCONS_l2_00002095	non-coding RNA	agilent G3 V2
oebiotech_17614	0.00993745	2.50806	up	4.92067	3.66313	3.77462	2.95185	4.90103	2.87145	4.87745	3.68107	P	P	P	A	P	P	P	P	ENST00000504891	ATCTTATAACGCTAGTTTTACCCTTGTCAGCACTTTGCCAAAAACCTCAAATAAAGACTT			ENST00000504891				NA					NA	NA	NA			12	+	54475901	54496477	NA	NA	NA	non-coding RNA	ENSEMBL
oebiotech_03759	0.00118906	6.37115	down	1.03461	3.0234	1.85584	4.99375	1.21394	3.72425	0.839866	3.88909	A	P	A	P	A	P	A	P	ENST00000514187	AAAGTGTTTGCCATGGAACTAGTTCTGTGAGATGCTTCATTGAAAAGAGATTCTGAATAA			ENST00000514187				NA			OTTHUMT00000362115.1		NA	NA	NA			4	+	40428135	40429602	NA	NA	NA	non-coding RNA	Gencode v13
A_21_P0002848	0.000463	2.45267	down	3.06954	4.50278	2.87392	3.8986	3.16538	4.42808	2.61669	4.07348	P	P	P	P	P	P	P	P	TCONS_00005766	GAAATTGAGCTGCCAAGACATATGAAACTCCTGGTGGAGATTTGGAGGAAGATGAATGGT	TCONS_00005766		ENST00000415774						BROAD Institute lincRNA (XLOC_003096), lincRNA [TCONS_00005766]			NA	XLOC_003096				3	-	41203777	41210038	NA	hs|3p22.1	ens|ENST00000415774|linc|TCONS_00005766	non-coding RNA	agilent G3 V2
oebiotech_24995	0.000964	2.35187	down	6.12564	7.56156	6.30678	7.3243	5.72856	7.28943	6.64808	7.56902	P	P	P	P	P	P	P	P	TCONS_00024334	ATTTGTAATGATTTGTTTATGACTGTCCCCATACTAGGGAAGGCATCGAGCTTGAGGAAG	TCONS_00024334						NA					NA	NA	NA			16	+	14416113	14420490	NA	NA	NA	non-coding RNA	UCSC
A_21_P0010881	0.00146613	3.61251	up	13.5131	10.7498	12.5024	11.1251	13.4236	11.1115	12.2979	11.3385	P	P	P	P	P	P	P	P	TCONS_l2_00003581	AATTTGCCATGAAGGAAATGGGAACTCCAGATGTGCACATTGATACCAGGCTCAACACAG	TCONS_l2_00003581								BROAD Institute lincRNA (XLOC_l2_001984), lincRNA [TCONS_l2_00003581]			NA	XLOC_l2_001984				10	-	54148994	54153749	NA	hs|10q21.1	linc|TCONS_l2_00003581	non-coding RNA	agilent G3 V2
oebiotech_01202	0.00906552	7.34469	up	4.30721	1.50025	5.32057	0.78972	4.58266	0.940087	1.9054	1.37897	P	A	P	A	P	A	P	A	ENST00000430027	CCTCTTGAGAGAAAACGAAAATCTTATTTTTCCAAGCAATTAAAACTCTTCTGCTTCAGC			ENST00000430027	NR_015448.1			NA		DLX6 antisense RNA 1 (non-protein coding) [Source:HGNC Symbol;Acc:37151]	OTTHUMT00000334364.2		NA	NA	NA			7	-	96594838	96643377	NA	NA	NA	non-coding RNA	Gencode v13
A_24_P169574	0.00558799	2.04251	up	10.5177	8.83987	10.2496	9.58643	10.4659	9.02536	10.1445	9.80468	P	P	P	P	P	P	P	P	NR_029404	CTGAGTGAAGGAAGCTATAATACACTATGGACTTCAGGCATGCAGGGTGATGGTGAAGAA				NR_029404		NR_029404		tyrosine 3-monooxygenase/tryptophan 5-monooxygenase activation protein, epsilon polypeptide pseudogene	Homo sapiens tyrosine 3-monooxygenase/tryptophan 5-monooxygenase activation protein, epsilon polypeptide pseudogene (LOC649395), non-coding RNA [NR_029404]			649395	LOC649395	tyrosine 3-monooxygenase/tryptophan 5-monooxygenase activation protein, epsilon polypeptide pseudogene			7	+	63894070	63895895	NA	hs|7q11.21	ref|NR_029404	non-coding RNA	agilent G3 V2
oebiotech_00977	0.0011432	6.02207	down	2.77844	4.71348	3.3238	5.68792	2.95104	6.40542	3.73147	6.33896	P	P	P	P	P	P	P	P	ENST00000425837	GGTTGGTATTTGACCCAGTGGACCTCAGATGCATGGAGAGTCAACATTTGTCATGTTTTT			ENST00000425837				NA			OTTHUMT00000325939.1		NA	NA	NA			7	+	11446581	11453705	NA	NA	NA	non-coding RNA	Gencode v13
oebiotech_07221	0.00782587	2.485	up	6.41654	5.26964	7.05856	5.59627	7.5479	5.47222	6.94313	6.37502	P	P	P	P	P	P	P	P	ENST00000565266	AGGAACTGAAAAGGCCTGTGAGAGACTCTGAGCTTCCTGGGAACAGGATGATAGTTAAAA			ENST00000565266				NA			OTTHUMT00000435293.1		NA	NA	NA			16	+	23683452	23686820	NA	NA	NA	non-coding RNA	Gencode v13
oebiotech_09967	0.000393	2.57831	up	5.29599	3.45544	4.74826	3.44266	5.21406	3.66712	4.64275	3.87015	P	P	P	P	P	P	P	P	OTTHUMT00000044595	AATCCAGAGCCATTTAAAAACTATATCTGTACATATATCCAAAAGTATAAAGATCCCAAC			ENST00000454060				NA		long intergenic non-protein coding RNA 571 [Source:HGNC Symbol;Acc:43721]	OTTHUMT00000044595		NA	NA	NA			13	-	37525834	37533585	NA	NA	NA	non-coding RNA	NONCODE
oebiotech_06602	2.68e-06	3.08831	up	10.4164	8.93841	10.4064	8.50674	10.3003	8.815	10.342	8.69774	P	P	P	P	P	P	P	P	ENST00000561622	AGCACACTGATCAACCACTGAACTGCCTTCTTCCATTGTCCTGCAATGATATAAGGGTTA			ENST00000561622				NA			OTTHUMT00000433979.1		NA	NA	NA			16	+	69736967	69738555	NA	NA	NA	non-coding RNA	Gencode v13
oebiotech_04323	5.62e-05	8.10496	up	10.7357	8.32353	11.4997	7.66011	11.4525	8.14904	10.4399	7.91995	P	P	P	P	P	P	P	P	ENST00000522618	CTTTCTTCGGTGTGTTTGGCTTTTCCGGGGCGCTTGCCTTGCCATGATTCTAACTCTCTG			ENST00000522618				NA		maternally expressed 3 (non-protein coding) [Source:HGNC Symbol;Acc:14575]	OTTHUMT00000381142.1		NA	NA	NA			14	+	101302056	101327324	NA	NA	NA	non-coding RNA	Gencode v13
A_21_P0009996	0.0022514	2.069	up	4.62395	3.57059	4.09087	3.65992	4.2893	3.14789	4.83384	3.26381	P	P	P	P	P	P	P	P	TCONS_00028278	AAGAGGAAACGTCTCCATGAATTTGGTACTCTAGGCACTTCGCTGGACTCATCTTAACTC	TCONS_00028278								BROAD Institute lincRNA (XLOC_013623), lincRNA [TCONS_00028278]			NA	XLOC_013623				20	-	1166481	1168514	NA	hs|20p13	linc|TCONS_00028278	non-coding RNA	agilent G3 V2
oebiotech_08030	0.00163295	2.50283	up	6.60605	5.08005	6.94138	5.33082	7.15857	5.48636	6.41793	5.93245	P	P	P	P	P	P	P	P	ENST00000571449	CTTAGATGTGATCCAGCTCAGTATCACAAAGCAGAACGAAAAGGATGTGTTTGGGCTGAG			ENST00000571449				NA			OTTHUMT00000437330.1		NA	NA	NA			16	-	3181757	3184857	NA	NA	NA	non-coding RNA	Gencode v13
A_21_P0010633	0.00281292	3.72816	up	5.47119	3.88622	5.81773	3.89192	6.19384	3.64465	4.60515	3.07126	P	P	P	P	P	P	P	A	Hs.596857	AGGAGCAAAGTGATGAAGTGCTGACAAGGCAACAATAGAACATGAGAGATTCACTGCTGT			ENST00000414374		Hs.596857	BC030750	THC2541633	CDNA clone IMAGE:4795773				NA	XLOC_l2_001011				1	-	95123089	95285837	NA	hs|1p21.3	ens|ENST00000414374|ens|ENST00000442418|ens|ENST00000421997|ens|ENST00000432162	non-coding RNA	agilent G3 V2
oebiotech_17784	0.00515794	2.09865	up	6.02935	4.76102	6.35845	4.59855	5.27114	4.7785	5.51526	4.75829	P	P	P	P	P	P	P	P	ENST00000513868	ATTTTGAGATTGGAGAATTAAGAGCCAGTCTTGGTGCTCTGTGTTCACCTGGTTCATCTG		uc010mdq.3	ENST00000513868				NA		Pvt1 oncogene (non-protein coding) [Source:HGNC Symbol;Acc:9709]			NA	NA	NA			8	+	128902873	129113499	NA	NA	NA	non-coding RNA	ENSEMBL
A_21_P0007781	0.00159125	2.31428	down	2.28085	3.34537	2.81958	4.01843	2.70717	4.1957	2.79508	3.88544	P	P	P	P	P	P	P	P	TCONS_00020971	TATTGAGACTGCATGGTGTTGAAGACAGAAAGGGCATGTTGAGCGGGGAACTTCATTTCT	TCONS_00020971								BROAD Institute lincRNA (XLOC_010241), lincRNA [TCONS_00020971]			NA	XLOC_010241				12	-	126920760	126921631	NA	hs|12q24.32	linc|TCONS_00020971	non-coding RNA	agilent G3 V2
oebiotech_21575	0.00479604	2.93197	up	4.64512	2.73222	4.64599	2.87234	5.43232	3.67026	4.72532	3.96643	P	P	P	A	P	P	P	P	NR_029383	CGATCTCTGATGTTTGCGCTAATACCCTTTTAAAGGCTTTCAGAAATTTTAAAGAATTGC		uc021rhn.1	ENST00000563843	NR_029383			NA	Homo sapiens PAN3 antisense RNA 1 (PAN3-AS1), non-coding RNA				NA	NA	NA			13	-	28710979	28713311	NA	NA	NA	non-coding RNA	RefSeq
oebiotech_24790	0.000485	2.16298	up	7.08186	5.87186	7.00373	5.75623	7.38581	5.95778	6.68324	6.11668	P	P	P	P	P	P	P	P	TCONS_00021748	CCTGACCAAGAATTAAGCCTATAAATCTATCTTGCCATTCAAGCAGAGAGCACTGGACAA	TCONS_00021748						NA					NA	NA	NA			13	+	32035642	32057434	NA	NA	NA	non-coding RNA	UCSC
A_21_P0003841	0.00238745	6.9691	down	1.56408	5.63145	3.43366	4.78753	1.77091	5.91809	3.17005	4.80551	A	P	P	P	P	P	P	P	TCONS_00008860	CCTATTGTGCTATCTTTTGATCATCATAATAAGCAAACGCAAATAATTCTCCCTTGGTGA	TCONS_00008860								BROAD Institute lincRNA (XLOC_003629), lincRNA [TCONS_00008860]			NA	XLOC_003629				4	+	104346222	104360998	NA	hs|4q24	linc|TCONS_00008860	non-coding RNA	agilent G3 V2
oebiotech_18968	0.00456899	2.12448	up	8.843	7.04594	8.69675	7.8044	8.72936	7.44724	8.53668	8.15974	P	P	P	P	P	P	P	P	uc001ygz.1	AGTATTTAAGGCATCCGCATCCAGCATCAGATGGCTTTGCATCCAGAAAAACATTGATAA		uc001ygz.1					NA					NA	NA	NA			14	+	100745712	100749124	NA	NA	NA	non-coding RNA	UCSC
A_21_P0013611	0.00205893	3.00752	up	9.33143	7.61782	9.54948	7.46164	9.10247	7.36527	8.18064	7.36499	P	P	P	P	P	P	P	P	TCONS_l2_00029161	AGTTTCAGCCTCAACCTGGAGAATGTTTTAGAAGGCCAGAGAAAGGAACCCTGCAAATCA	TCONS_l2_00029161								BROAD Institute lincRNA (XLOC_l2_015090), lincRNA [TCONS_l2_00029161]			NA	XLOC_l2_015090				9	-	100339	115953	NA	hs|9p24.3	linc|TCONS_l2_00029161|linc|TCONS_l2_00029159	non-coding RNA	agilent G3 V2
oebiotech_13879	0.000292	10.4652	up	7.41	4.62973	8.17118	3.35829	8.14422	4.258	7.24554	5.17479	P	P	P	P	P	P	P	P	S75989	CGGGGATCTTCATCTTCTTCTTGATCAAGTACAAGCCACTCAAGTACAACAACATCTACA					Hs.657405	S75989	NA		Solute carrier family 6 (neurotransmitter transporter, GABA), member 11			NA	NA	NA			3	+	10857916	10980146	NA	NA	NA	non-coding RNA	NONCODE
A_19_P00319534	0.00414767	3.80382	up	8.03344	5.98514	8.07791	5.22903	8.20755	6.09948	6.58372	5.87918	P	P	P	P	P	P	P	P	NR_022008	TACCTACCCTTTTGGAGGAAGGAAAGGTAATCCTGTTTGTGTTTAATGTTAATTACTGAA				NR_022008	Hs.660427	NR_022008	THC2612542		Homo sapiens Prader-Willi/Angelman syndrome-5 (PAR5), non-coding RNA [NR_022008]			NA	PAR5				15	+	25230006	25233379	NA	hs|15q11.2	ref|NR_022008|gb|AF019618|tc|THC2610430	non-coding RNA	agilent G3 V2
A_21_P0010677	0.000232	3.43554	up	5.78076	3.5357	5.69502	3.52725	5.04033	3.63726	4.88564	3.57939	P	P	P	P	P	P	P	P	TCONS_l2_00001840	GCCTAAGGGAAATGTAATTATGAAGAAGGATTTTTTCAAGCTGAAACTAGATCCCACTTT	TCONS_l2_00001840						THC2700807		P13985_HUMAN (P13985) P25 protein, partial (10%) [THC2700807]			NA	XLOC_l2_001359				1	-	229404627	229406729	NA	hs|1q42.13	tc|THC2700807|linc|TCONS_l2_00001840	non-coding RNA	agilent G3 V2
oebiotech_13336	0.00678846	2.13544	up	5.7458	4.87504	6.17783	4.18148	6.04111	5.38805	5.74175	4.88378	P	P	P	P	P	P	P	P	AK094562	AACCGTGGAATTCCTGCTCTTCGTTTTCAAACACTTTGCTGTCAAGCTATTTGAATAATA					Hs.301755	AK094562	NA		CDNA FLJ37243 fis, clone BRAMY2004387			NA	NA	NA			14	+	101536247	101539271	NA	NA	NA	non-coding RNA	NONCODE
A_19_P00813140	0.00636379	3.14231	down	6.32459	8.48819	6.52086	8.81437	6.31883	8.16214	6.70531	7.0122	P	P	P	P	P	P	P	P	TCONS_00028951	GCTGTGCCCAGTGGGATGTTGTCAGAGAATGGACCTGGCTGCTGGGAAAGGTGATTGTGT	TCONS_00028951					BX648824	NP1159703	Chromosome 21 open reading frame 84	GB			NA	XLOC_014105				21	-	44890312	44891472	NA	hs|21q22.3	gb|BX648824|tc|NP1159703|tc|THC2667538|linc|TCONS_00028951	non-coding RNA	agilent G3 V2
oebiotech_17969	0.000669	3.92772	up	3.85923	1.03445	3.26727	1.47247	3.72262	1.54413	3.45888	2.36218	P	A	P	A	P	A	P	A	ENST00000526617	AGAAGTCCATGCAGGAGGCAGTCTACACTTTTCAAGAGAAAATGGAAGGACTTCAGAGTT			ENST00000526617				NA					NA	NA	NA			11	+	9806697	9812784	NA	NA	NA	non-coding RNA	ENSEMBL
A_21_P0014893	0.00192038	3.31225	up	7.90916	5.70968	8.43313	6.11307	8.16811	6.45116	7.15428	6.47953	P	P	P	P	P	P	P	P	XR_132875	AAATGTGTTTTCGTCATTGCTCTCTTCTTCAGCCTGAACAAGTAGGCAGATCCTGTGACG				XR_132875		XR_132875		carboxy-terminal domain RNA polymerase II polypeptide A small phosphatase 2-like	PREDICTED: Homo sapiens carboxy-terminal domain RNA polymerase II polypeptide A small phosphatase 2-like (LOC645561), miscRNA [XR_132875]			NA	LOC645561	carboxy-terminal domain RNA polymerase II polypeptide A small phosphatase 2-like					NA	NA	NA		ref|XR_132875|ref|XR_132876|ref|XR_133547	non-coding RNA	agilent G3 V2
A_19_P00813085	0.00860182	3.39064	up	9.09374	7.41972	9.04327	6.28797	9.24035	7.36427	7.62828	6.88745	P	P	P	P	P	P	P	P	CN388809	AGTCACTCAGTGATATGAAGCAAGCTGTGGTCATTTATCTACTACCTTCCATACCTACTT					Hs.713933	CN388809	THC2528229		17000600026802 GRN_PREHEP Homo sapiens cDNA 5', mRNA sequence [CN388809]			NA	XLOC_011183						NA	NA	NA	hs|15q11.2	gb|CN388809|tc|THC2528229	non-coding RNA	agilent G3 V2
oebiotech_22855	0.00140715	5.09451	down	6.29257	9.64887	7.17169	9.91319	6.97916	9.32844	7.36406	8.31275	P	P	P	P	P	P	P	P	NR_047683	ACCTGAAAAAGGAAAAAACCAACGACACCACTGAAGACAACTCCAGTTGCCTCTCAACAG				NR_047683			NA	Homo sapiens B-cell linker (BLNK), transcript variant 9, non-coding RNA				NA	NA	NA			10	-	97951454	98031273	NA	NA	NA	non-coding RNA	RefSeq
oebiotech_17369	0.00569425	2.07227	up	5.81245	4.6261	6.31698	5.28754	6.56479	5.51506	6.032	5.09268	P	P	P	P	P	P	P	P	ENST00000488745	AAAGCTGTCCTCATTTGTGACTATGGACCTATGGAGTTGGGACAATCTCTATGGGAAGCA			ENST00000488745				NA		small nucleolar RNA host gene 12 (non-protein coding) [Source:HGNC Symbol;Acc:30062]			NA	NA	NA			1	-	28905052	28909495	NA	NA	NA	non-coding RNA	ENSEMBL
A_21_P0000433	9.14e-06	7.72617	up	8.0195	5.50586	8.8711	5.75194	8.50157	5.28415	8.2372	5.2884	P	P	P	P	P	P	P	P	NR_003233	TTGGTGGAGGTGTCTGAATCAACACTTTTGATTAAGCCCTCTGTGTAACTCTGAGATCTG				NR_003233		NR_003233		small nucleolar RNA, C/D box 113-5	Homo sapiens small nucleolar RNA, C/D box 113-5 (SNORD113-5), small nucleolar RNA [NR_003233]			NA	SNORD113-5	small nucleolar RNA, C/D box 113-5			14	+	101404523	101404600	NA	hs|14q32.31	ref|NR_003233	non-coding RNA	agilent G3 V2
oebiotech_16234	0.00349306	2.01529	down	6.97555	8.2414	6.65141	7.59398	6.85971	8.25675	7.13812	7.57662	P	P	P	P	P	P	P	P	BC036881	AGCACAATCACGCTCGCCCAGAAACTTGTAGCTGAGATAGGATGGCACCTTGAGGACGCG					Hs.142912	BC036881	NA		Frizzled homolog 2 (Drosophila)			NA	NA	NA			17	-	42634925	42636766	NA	NA	NA	non-coding RNA	NONCODE
oebiotech_08075	0.00304082	3.68491	up	4.69674	1.61718	4.63369	3.03631	4.16883	3.11591	4.02613	2.22948	P	A	P	P	P	P	P	A	ENST00000572358	AAGGGACACTTACCTTGTACATCTCAGATGAGCTAAATTATAAACTGTGATCATATCATC			ENST00000572358				NA			OTTHUMT00000408500.1		NA	NA	NA			14	-	27061952	27063723	NA	NA	NA	non-coding RNA	Gencode v13
A_23_P105900	0.00256439	3.40121	up	12.3712	9.82645	11.7843	10.7418	12.8623	10.2715	11.818	10.9318	P	P	P	P	P	P	P	P	NR_026983	AAGGAACAGTGATTCACTTTAACAACCCTGAAGTTCAGGCATCGCTGGCAGCAAACACTT				NR_026983	Hs.567241	NR_026983	NP114932	basic transcription factor 3 pseudogene 11	Homo sapiens basic transcription factor 3 pseudogene 11 (BTF3P11), non-coding RNA [NR_026983]			690	BTF3P11	basic transcription factor 3 pseudogene 11			13	+	77502584	77503224	NA	hs|13q22.3	ref|NR_026983|gb|BC106717|gb|BC106718|gb|BC115358	non-coding RNA	agilent G3 V2
A_21_P0004854	0.00618476	2.29621	down	3.98878	5.35203	5.11013	6.07296	4.38739	5.96255	4.63811	5.53389	P	P	P	P	P	P	P	P	TCONS_00011736	GAGTGATTACCTGTGGTATAACTATATTGATTGTGTTTGTACATGTCAAATGGGGCTGGC	TCONS_00011736								BROAD Institute lincRNA (XLOC_005202), lincRNA [TCONS_00011736]			NA	XLOC_005202				6	+	23399271	23404250	NA	hs|6p22.3	linc|TCONS_00011736|linc|TCONS_00011735	non-coding RNA	agilent G3 V2
oebiotech_18562	0.00093	3.5784	up	6.94619	4.2187	6.0938	4.41746	6.59025	4.44003	5.83782	5.03462	P	P	P	P	P	P	P	P	uc001alh.3	ACAGCAAGTGTGGCATCCGGGCTGCAGTTGCCGTTGTCTGCTCACATGTGAATTAAAAAA		uc001alh.3					NA					NA	NA	NA			1	+	3816967	3833877	NA	NA	NA	non-coding RNA	UCSC
A_21_P0003560	0.00259162	3.15525	down	3.81773	6.21585	4.89315	5.31851	3.64337	5.92921	4.21109	5.73279	P	P	P	P	P	P	P	P	NR_040045	CCTCCTGAAAATCGGGTCTGTGGATAATGGGAGGATTTTTTAAATTATGAAAATGTTCAT			ENST00000404649	NR_040045	Hs.145563	NR_040045	THC2486152	uncharacterized FLJ35424	Homo sapiens uncharacterized FLJ35424 (FLJ35424), non-coding RNA [NR_040045]			NA	FLJ35424	uncharacterized FLJ35424			4	+	3578595	3592712	NA	hs|4p16.3	ref|NR_040045|ens|ENST00000404649|gb|AK092743|gb|AX747702	non-coding RNA	agilent G3 V2
A_21_P0014824	0.002934	2.89575	up	5.05703	2.8713	5.27896	3.923	5.41439	3.41724	4.70931	4.11242	P	P	P	P	P	P	P	P	NR_045370	ATCTGTTATTTAGAAGGAAGCGCTGTAATCGTTGCCACAGAACATGGGCAGAAAGTCCTC				NR_045370		NR_045370		uncharacterized LOC100505815	Homo sapiens uncharacterized LOC100505815 (LOC100505815), non-coding RNA [NR_045370]			NA	LOC100505815	uncharacterized LOC100505815			20	+	62507483	62512243	NA	hs|20q13.33	ref|NR_045370|gb|AK293975	non-coding RNA	agilent G3 V2
A_33_P3313617	0.00789119	7.44821	down	3.46716	6.51518	3.89277	6.36075	1.69925	6.3977	2.792	4.16514	P	P	P	P	P	P	P	P	NR_003133	CACAGCTAGTAAATGTATCAAAGCTGTCTTCATCACTTAGTGGAATCCACAATGATTATT			ENST00000513638	NR_003133	Hs.661968	NR_003133		guanylate binding protein 1, interferon-inducible pseudogene 1	Homo sapiens guanylate binding protein 1, interferon-inducible pseudogene 1 (GBP1P1), non-coding RNA [NR_003133]			400759	GBP1P1	guanylate binding protein 1, interferon-inducible pseudogene 1			1	+	89873237	89890493	NA	hs|1p22.2	ref|NR_003133|ens|ENST00000513638|gb|AK309962	non-coding RNA	agilent G3 V2
oebiotech_20035	0.000971	24.6123	up	8.29563	4.65416	7.10339	1.43202	8.29763	4.17427	8.06006	3.01103	P	P	P	A	P	P	P	A	uc004dgk.1	AGCTTCCAGAAGTGGTTTCTGAAAGAGTCAAATGTACATGAGTAAGCAAGCACAGGAATC		uc004dgk.1	ENST00000414772				NA					NA	NA	NA			X	-	45707326	45710447	NA	NA	NA	non-coding RNA	UCSC
A_23_P68868	0.0043719	2.09752	up	11.1798	9.53381	10.4714	9.20235	10.4107	9.66225	10.6092	9.99793	P	P	P	P	P	P	P	P	NR_002323	TATCATTCGTCTTCTTTTCCAAACTACACATCACTGTATGACTCAACCAGTAGCAGTTAT				NR_002323	Hs.554829	NR_002323	THC2467500	taurine upregulated 1 (non-protein coding)	Homo sapiens taurine upregulated 1 (non-protein coding) (TUG1), non-coding RNA [NR_002323]			55000	TUG1	taurine upregulated 1 (non-protein coding)			22	+	31365633	31375380	NA	hs|22q12.2	ref|NR_002323|gb|AK056480|gb|AK057695|gb|AK000749	non-coding RNA	agilent G3 V2
A_21_P0003060	0.00411016	2.78153	up	5.20436	3.86051	4.26324	2.81931	5.22715	3.7686	5.01631	3.35911	P	P	P	A	P	P	P	P	TCONS_00006311	GGGAGATTTTAGAAGTTACCATCTATCAACAGTTTTCTGATATCTGCTCATCTAATACTG	TCONS_00006311								BROAD Institute lincRNA (XLOC_002925), lincRNA [TCONS_00006311]			NA	XLOC_002925				3	+	174158792	174176555	NA	hs|3q26.31	linc|TCONS_00006311	non-coding RNA	agilent G3 V2
oebiotech_00725	0.00109658	3.14636	up	10.5014	8.11017	9.35602	7.86445	9.56873	8.0517	9.32688	8.11198	P	P	P	P	P	P	P	P	ENST00000421315	AAGTTTACTGCTACTCAATCTGAGGTTGCAGACTGGTTTAAAGACATGCAGGTGCCCTCT			ENST00000421315				NA			OTTHUMT00000108419.1		NA	NA	NA			6	+	73977773	74001063	NA	NA	NA	non-coding RNA	Gencode v13
oebiotech_19797	0.000565	3.48321	up	6.22452	3.82758	5.74659	3.66861	5.98418	4.06081	5.45868	4.65528	P	P	P	P	P	P	P	P	uc003tsz.2	AATGATCTTTCACAAGAGCTGTTTGGCCTTATTTCTATGCTGAAGCAGATTCTGAACGTC		uc003tsz.2					NA					NA	NA	NA			7	+	63813368	63817011	NA	NA	NA	non-coding RNA	UCSC
oebiotech_00618	0.00234625	4.06581	up	3.907	1.62135	3.02157	1.1437	3.86588	1.70001	2.52917	0.764388	P	A	P	A	P	A	P	A	ENST00000419628	ATCAGACGTGGGAAAGCAATGCTGTGTGTTTATGGCAAACCACTATGCCAGAATCACAGT			ENST00000419628				NA			OTTHUMT00000195400.1		NA	NA	NA			21	-	44019389	44035168	NA	NA	NA	non-coding RNA	Gencode v13
oebiotech_02008	0.00454652	2.06849	down	5.27353	6.5265	6.18606	6.7581	5.32966	6.79834	5.43761	6.33825	P	P	P	P	P	P	P	P	ENST00000444467	ATCCTGAGCATAGCATAGATATGGGGGTGGGGGCAGCCATCTGGGCAGACATTGGAAGCT			ENST00000444467				NA			OTTHUMT00000326568.1		NA	NA	NA			12	-	58006121	58011828	NA	NA	NA	non-coding RNA	Gencode v13
A_19_P00325604	0.00435401	2.07659	down	5.33841	6.26958	4.8652	5.48091	4.88344	6.32819	5.12167	6.34692	P	P	P	P	P	P	P	P	TCONS_00087323_lincROR	TAGGGAAAACCAAACATTGTCAAGAGGAGAGGAAGCCTGAGAGTTGGCATGAATCAGAGT	TCONS_00087323_lincROR		ENST00000553704			HQ315778			BROAD Institute lincRNA (lincROR), lincRNA [TCONS_00087323_lincROR]			NA	lincROR				18	-	54721802	54739350	NA	hs|18q21.31	ens|ENST00000553704|gb|HQ315778|linc|TCONS_00087323_lincROR	non-coding RNA	agilent G3 V2
oebiotech_18247	0.00555517	2.14886	up	5.88	4.10543	5.54035	4.87733	6.04552	4.41902	5.24749	4.89728	P	P	P	P	P	P	P	P	ENST00000542553	ATCAAAATTCTAGTGGACTGGCTAGTTCAGAAAATGGACCAGCCAGGTTTGCTTAAATGC			ENST00000542553				NA					NA	NA	NA			2	-	61368731	61369778	NA	NA	NA	non-coding RNA	ENSEMBL
oebiotech_12632	0.00381192	2.58442	up	10.184	8.17579	9.69944	8.45203	9.80709	8.25113	8.80724	8.13942	P	P	P	P	P	P	P	P	DQ656041	ACATATAAAAAGCAACCTCATCAGCCTTGAAAGGTGCCATCCAGTTAGGCATTACCCACA					Hs.655131	DQ656041	NA		Phosphatidylinositol-4-phosphate 5-kinase, type I, alpha			NA	NA	NA			1	+	151170425	151204237	NA	NA	NA	non-coding RNA	H-inv
A_21_P0005893	0.000913	3.36561	down	2.69675	5.24973	2.64277	4.40567	3.11992	4.5956	2.7483	3.96021	P	P	A	P	P	P	P	P	TCONS_00015148	AAATATCTGGGAGATGACCTGTACTGGGTATTCTCTCAGGCTGACTAAAGTGTCCACATG	TCONS_00015148								BROAD Institute lincRNA (XLOC_007191), lincRNA [TCONS_00015148]			NA	XLOC_007191				8	-	118750471	118753715	NA	hs|8q24.11	linc|TCONS_00015148	non-coding RNA	agilent G3 V2
A_21_P0007441	0.000908	2.02915	down	4.82391	5.62686	5.13517	6.02981	5.00527	5.96703	4.96176	6.38592	P	P	P	P	P	P	P	P	TCONS_00019942	AATTGTGAGTGCATGAAAAGCCAGGGGAAGGGGCCTGAGCATCTCCTTCAGGGGTACCTG	TCONS_00019942								BROAD Institute lincRNA (XLOC_009197), lincRNA [TCONS_00019942]			NA	XLOC_009197				11	+	69916683	69917097	NA	hs|11q13.3	linc|TCONS_00019942	non-coding RNA	agilent G3 V2
A_21_P0003070	0.00197832	4.05127	up	4.77028	1.29108	3.74617	2.16538	4.3289	2.45062	3.5864	2.45118	P	A	P	A	P	A	P	A	TCONS_00006332	TTTCATACGTGGAAGAGAGAAGGATGTTCCACTGGAAAAGCAGAATTGCAGCTGAGCTGT	TCONS_00006332								BROAD Institute lincRNA (XLOC_002952), lincRNA [TCONS_00006332]			NA	XLOC_002952				3	+	184433592	184445372	NA	hs|3q27.1	linc|TCONS_00006332|linc|TCONS_00007052|linc|TCONS_00006334|linc|TCONS_00006335	non-coding RNA	agilent G3 V2
oebiotech_07733	0.00180225	2.20346	up	7.80461	6.91511	8.26546	7.19327	8.43614	7.037	8.65273	7.45447	P	P	P	P	P	P	P	P	ENST00000568739	AAACCTGTTTGTGAGATCTCCTTCAAATACTACTGTAGACCCCAGTGTTTATTCATTAAA			ENST00000568739				NA			OTTHUMT00000420879.1		NA	NA	NA			16	+	90282279	90289086	NA	NA	NA	non-coding RNA	Gencode v13
oebiotech_08051	0.00433904	2.02163	down	3.36286	4.1781	3.14071	3.52818	3.04061	4.42996	2.89475	4.36478	P	P	P	P	P	P	P	P	ENST00000571939	ATAGTCTTCACTGGAGAGCAAATGAGGACAGACCCTTGGTCCACAAACGACAAATTGATG			ENST00000571939				NA			OTTHUMT00000436323.1		NA	NA	NA			16	-	13291462	13298764	NA	NA	NA	non-coding RNA	Gencode v13
oebiotech_11947	0.00208582	3.53086	up	13.5248	10.7389	12.534	11.1421	13.2488	10.9874	12.0452	11.2043	P	P	P	P	P	P	P	P	CR593845	AAGACAACAACCTGTGGGCTATCCATGCCAAACGTGTAACAATTATGCCAAAAGACATCC					Hs.670258	CR593845	NA		Similar to Histone H3.3			NA	NA	NA			6	-	26322138	26322612	NA	NA	NA	non-coding RNA	H-inv
oebiotech_19036	0.00891161	2.86667	up	8.44815	5.8569	7.30951	5.90827	7.30826	5.77833	6.5171	5.96203	P	P	P	P	P	P	P	P	uc002bhv.3	AGTAGAACCATTTTCCTTAGAAATCTTTGGGAGTGAAGTAGGCTTCAGCCACTCCCATCC		uc002bhv.3					NA					NA	NA	NA			15	+	82944821	82974631	NA	NA	NA	non-coding RNA	UCSC
oebiotech_19325	8.28e-05	4.44266	up	6.63101	4.19458	6.69813	3.97148	6.2717	4.19528	5.77856	4.41237	P	P	P	P	P	P	P	P	uc002ufj.3	GAAGGTAATCTGCAAAACAAATTCATTGTGTTAGTGTAGCGGGATATGGAATGACTTTAT		uc002ufj.3					NA					NA	NA	NA			2	+	170606508	170608371	NA	NA	NA	non-coding RNA	UCSC
oebiotech_05328	0.000453	2.36691	up	4.71659	3.6168	4.55693	3.09348	5.07824	3.65388	4.66489	3.68047	P	P	P	P	P	P	P	P	ENST00000546601	AGTCCTGGGTTATTCTGGAGACATGAACTGTCACAAATTCCTTGTGCTCTAGCTTTCTTG			ENST00000546601				NA			OTTHUMT00000404750.1		NA	NA	NA			12	-	71976072	71977632	NA	NA	NA	non-coding RNA	Gencode v13
oebiotech_21220	0.000646	7.33221	up	3.0026	0.832284	4.18914	1.00202	4.98935	1.00461	3.63295	1.47813	P	A	P	A	P	A	P	A	NR_026751_2	TGTACACCAAGAAAGGGGTTTAGGAGATAATGTCTTAACTGACATTGTAAGACCTGCACC				NR_026751_2			NA	Homo sapiens ZNRD1 antisense RNA 1 (ZNRD1-AS1), non-coding RNA				NA	NA	NA			6	-	1261701	1321962	NA	NA	NA	non-coding RNA	RefSeq
A_21_P0005559	0.00288141	2.16391	down	3.55081	4.83039	4.46018	5.45214	4.13183	5.11588	4.08262	5.2816	P	P	P	P	P	P	P	P	TCONS_00014122	AAAGCCATTTTAGGACATTTTTGCACTTCAGGACATTGGCTTATGGTGGGTCAGGGGAGT	TCONS_00014122								BROAD Institute lincRNA (XLOC_006073), lincRNA [TCONS_00014122]			NA	XLOC_006073				7	+	45241392	45243749	NA	hs|7p13	linc|TCONS_00014122	non-coding RNA	agilent G3 V2
oebiotech_22321	0.000207	2.4482	up	6.82283	5.29047	6.6639	5.28724	7.04989	5.57023	6.58827	5.81006	P	P	P	P	P	P	P	P	NR_038396	ACATTGGAAAGGTTTATCATGAGTAACCGGGTGCTTTGCTTCTGTGATTCTTGGCCAGTG		uc002oag.3		NR_038396			NA	Homo sapiens uncharacterized LOC100506469 (LOC100506469), non-coding RNA				NA	NA	NA			19	-	36031639	36036931	NA	NA	NA	non-coding RNA	RefSeq
oebiotech_06928	0.00493472	2.37268	up	5.69942	3.93569	5.61094	4.25511	5.32787	4.12263	4.50281	3.84154	P	P	P	P	P	P	P	P	ENST00000563554	AAGGAAATCCTCAAATATCTTTTAGGGTAGGGATCTTAGTCTTTTTACTGATATGTCAGC			ENST00000563554				NA			OTTHUMT00000435197.1		NA	NA	NA			16	-	75492149	75493915	NA	NA	NA	non-coding RNA	Gencode v13
oebiotech_17017	0.00351417	6.11013	up	5.25927	3.34087	6.70048	2.68713	6.95193	3.51024	4.94905	3.87769	P	P	P	A	P	P	P	P	ENST00000441136	AAGGAAGTCCTTTGTCAAGGTAAAGTTGTGAAAGCCTTTCTGAATAGCAGCAACAAGATG			ENST00000441136				NA		polo-like kinase 1 substrate 1 [Source:HGNC Symbol;Acc:15865]			NA	NA	NA			20	+	21206777	21213552	NA	NA	NA	non-coding RNA	ENSEMBL
A_21_P0005951	0.00384423	5.7569	up	7.06291	2.8387	6.68994	4.23055	5.20187	3.78119	5.36414	3.36726	P	P	P	P	P	P	P	A	BX648921	CTTCTATGGGAATCACTACTGACCTTGCAGCTTATTATAGACTTATATGTATGCAGAAAT					Hs.133107	BX648921	THC2502386	Pvt1 oncogene homolog, MYC activator (mouse)	Q67VC5_ORYSA (Q67VC5) DeliriumA-like, partial (3%) [THC2536575]			NA	PVT1	Pvt1 oncogene (non-protein coding)			8	+	129177505	129182681	NA	hs|8q24.21	gb|BX648921|tc|THC2502386|tc|THC2585578|tc|THC2536575	non-coding RNA	agilent G3 V2
A_21_P0005030	0.00318871	7.17593	up	7.34238	4.97912	6.3097	2.50621	6.92243	4.56858	6.44451	3.59245	P	P	P	A	P	P	P	P	TCONS_00012191	GCCAGAACTTTGAAACCAGAAGTAAATGGTTAAGTTTATCTGTCTATGCCTATGTGTATT	TCONS_00012191								BROAD Institute lincRNA (XLOC_005748), lincRNA [TCONS_00012191]			NA	XLOC_005748				6	-	53611223	53658389	NA	hs|6p12.1	linc|TCONS_00012191|linc|TCONS_00012190	non-coding RNA	agilent G3 V2
A_21_P0008827	0.00650522	2.15363	up	5.66181	3.69107	5.27893	3.9593	4.93849	4.02125	4.54912	4.32964	P	P	P	P	P	P	P	P	TCONS_00023956	AAGACCATGAGTAATCTTCATTTCTACTTCGCAAGCAGCTCTAGACCTGTGGCATCTCCA	TCONS_00023956								BROAD Institute lincRNA (XLOC_011280), lincRNA [TCONS_00023956]			NA	XLOC_011280				15	+	62682795	62768702	NA	hs|15q22.2	linc|TCONS_00023956	non-coding RNA	agilent G3 V2
oebiotech_18209	0.00667101	4.03799	down	5.59899	7.52988	5.92638	6.47655	4.64581	7.47673	4.083	6.82557	P	P	P	P	P	P	P	P	ENST00000540811	AGGTCAGGACATTTACATTACCATTTGCTGGTCATTCTTTTGCCATCAGTTTTACAATTC			ENST00000540811				NA					NA	NA	NA			12	-	24366189	24715524	NA	NA	NA	non-coding RNA	ENSEMBL
oebiotech_22293	0.00787786	2.12053	up	9.52868	7.81663	8.75209	7.47354	8.701	7.92433	9.02102	8.45059	P	P	P	P	P	P	P	P	NR_038328	ATGTTTCCAGTGTCCTCTGGGTGTTTCCAAGAGCAACAAGAAACGAATAAATCTCTGCCC		uc021wgx.1		NR_038328			NA	Homo sapiens tektin 4 pseudogene 2 (TEKT4P2), transcript variant 2, non-coding RNA				NA	NA	NA			21	-	9907188	9968593	NA	NA	NA	non-coding RNA	RefSeq
A_21_P0000410	7.04e-06	22.9435	up	8.01004	3.54603	8.7771	3.26115	8.53721	4.11427	8.00776	4.3306	P	P	P	A	P	P	P	P	NR_003206	ACCACTGGTGGCATATGAGTCATACACATGAACACCATGTTTCTAGAACTCTGAGGTCCA				NR_003206		NR_003206		small nucleolar RNA, C/D box 114-13	Homo sapiens small nucleolar RNA, C/D box 114-13 (SNORD114-13), small nucleolar RNA [NR_003206]			NA	SNORD114-13	small nucleolar RNA, C/D box 114-13			14	+	101436215	101436288	NA	hs|14q32.31	ref|NR_003206	non-coding RNA	agilent G3 V2
A_19_P00320411	0.00897153	3.52121	up	4.64478	3.88735	5.90636	4.13426	6.9164	3.88579	5.48787	3.78372	P	P	P	P	P	P	P	P	TCONS_00010104	TTGTTCATATACACTGTCAGGCTCTGGGTGAAGGCTATGTAGAGTTGAGTGACAGAGCTG	TCONS_00010104								BROAD Institute lincRNA (XLOC_004573), lincRNA [TCONS_00010104]			NA	XLOC_004573				5	+	139123576	139125847	NA	hs|5q31.2	linc|TCONS_00010104	non-coding RNA	agilent G3 V2
A_21_P0003216	0.0029154	2.1364	down	6.79363	8.11726	6.80884	7.3328	6.60114	8.22254	7.10911	8.02084	P	P	P	P	P	P	P	P	TCONS_00006780	TCACTGCAAGCAAAAAGGGGAAGAAACGCTCACAAAAGGGAAGGCAGCAGGAAAAGTAAT	TCONS_00006780								BROAD Institute lincRNA (XLOC_002573), lincRNA [TCONS_00006780]			NA	XLOC_002573				3	+	9291437	9293990	NA	hs|3p25.3	linc|TCONS_00006780|linc|TCONS_00006781	non-coding RNA	agilent G3 V2
oebiotech_17181	0.000214	5.7056	up	5.72927	2.48458	5.94777	3.30947	6.09492	3.65324	5.44371	3.71888	P	A	P	P	P	P	P	P	ENST00000452867	AGGCACATGAAATACTCAAAGCCCAGTATTAACCAAACATGTTTCTCTGTTTTGTCTTTG			ENST00000452867				NA					NA	NA	NA			1	-	178062284	178062707	NA	NA	NA	non-coding RNA	ENSEMBL
A_19_P00317519	2.23e-05	13.825	up	8.95283	5.03956	8.3538	4.78398	9.64899	5.12366	8.35999	5.21156	P	P	P	P	P	P	P	P	TCONS_l2_00015794	TGGTATAGATTCTTTTTCTGGCTCTGTTTTTGTGACATCTCAACTTACTGGGCTCTTATT	TCONS_l2_00015794				Hs.128121	BJ997522	THC2550964		BJ997522 Human Wilms tumor cDNA Homo sapiens cDNA clone WKID-00154 5', mRNA sequence [BJ997522]			NA					2	-	47558914	47572128	NA	hs|2p21	gb|BJ997522|tc|THC2550964|linc|TCONS_l2_00015794	non-coding RNA	agilent G3 V2
oebiotech_09810	0.001052	2.34638	down	3.24563	4.83805	4.18824	4.8221	3.60912	4.76764	3.42308	4.96002	P	P	P	P	P	P	P	P	OTTHUMT00000132550	AAGGATTATCATCTCAGTTGTACAAATGAGGAAACCAGCTCTTGGGGTGGGATGTAGGGA			ENST00000437646				NA			OTTHUMT00000132550		NA	NA	NA			17	+	19262939	19268262	NA	NA	NA	non-coding RNA	NONCODE
oebiotech_18094	0.00109605	3.57181	up	4.18052	3.00005	5.29667	2.94409	4.59317	3.39622	5.10461	2.48799	P	A	P	A	P	P	P	A	ENST00000535704	AGATACCAGTGGCAAGCTTCAGTGTGAAAGAGACAAGTATCCATGTGTCAGATGACAGAG			ENST00000535704				NA					NA	NA	NA			11	+	115234347	115248649	NA	NA	NA	non-coding RNA	ENSEMBL
A_21_P0011289	0.00460334	3.70737	up	9.02622	6.65696	7.80198	5.62002	8.07203	6.2947	7.25476	6.02173	P	P	P	P	P	P	P	P	TCONS_l2_00008413	ACTGTATTTCATCTGTAGCATTCAAGACTTCAAACTGATACAGCACTGACACCTGAAATA	TCONS_l2_00008413								BROAD Institute lincRNA (XLOC_l2_004562), lincRNA [TCONS_l2_00008413]			NA	XLOC_l2_004562				15	+	22566765	22572848	NA	hs|15q11.2	linc|TCONS_l2_00008413|linc|TCONS_l2_00008410|linc|TCONS_l2_00008414	non-coding RNA	agilent G3 V2
oebiotech_17170	0.00732305	6.93271	up	5.79426	1.14762	2.94506	0.936997	3.27118	1.46874	4.73319	2.01665	P	A	P	A	P	A	P	A	ENST00000452247	AATTAAGGCATAATCTATGTAGCAGAACATTCAGAGGATGATGCCTGGTCAACATTTGAA			ENST00000452247				NA					NA	NA	NA			10	-	53990518	54061062	NA	NA	NA	non-coding RNA	ENSEMBL
oebiotech_13705	0.00183279	2.58084	up	7.02357	5.44086	7.32529	5.20982	6.46685	5.30205	6.35505	5.74665	P	P	P	P	P	P	P	P	AK023396	AAACAGGAAGCATGGGTCCTAGTTCCTATTGAACTGCTTAGCTACTCTTAATTTAGCTCT					Hs.597084	AK023396	NA		Methyltransferase like 8			NA	NA	NA			2	-	172175162	172177521	NA	NA	NA	non-coding RNA	NONCODE
A_33_P3253131	0.00827759	2.01936	down	4.8721	6.05215	5.23488	5.96197	4.33117	5.9644	4.74561	5.26083	P	P	P	P	P	P	P	P	NR_038388	TGAGGACGCTCTATACGACATCACTAATGAGGACGCTGTATACAACATCGCTAATGAGGA			ENST00000451257	NR_038388	Hs.645542	NR_038388	THC2613365	uncharacterized LOC729444	Homo sapiens uncharacterized LOC729444 (LOC729444), non-coding RNA [NR_038388]			729444	LOC729444	uncharacterized LOC729444			22	+	20325589	20350461	NA	hs|22q11.21	ref|NR_038388|ens|ENST00000451257|ref|XR_109744|ref|XR_132679	non-coding RNA	agilent G3 V2
oebiotech_14540	0.000649	3.00484	up	5.94081	4.31328	5.22563	3.56296	5.45428	4.02063	5.22985	3.60454	P	P	P	P	P	P	P	P	AK130325	ACACACTTGGACTAAAATGGTTATTGCTTTATCATAATTTGGGGATCTCTATCAGAGATG					Hs.659059	AK130325	NA		CDNA FLJ26815 fis, clone PRS06371			NA	NA	NA			4	-	140897779	140899933	NA	NA	NA	non-coding RNA	NONCODE
oebiotech_06196	0.00199136	2.19419	down	5.19431	6.56051	6.0553	6.81065	5.27543	6.70264	5.39127	6.37727	P	P	P	P	P	P	P	P	ENST00000558742	ACTTGTAACTAAGTATGGGGAACCAAGGAAATGTTACTAAGACAACTTGGTGGGGAGGGA			ENST00000558742				NA			OTTHUMT00000419067.1		NA	NA	NA			15	+	73627600	73634698	NA	NA	NA	non-coding RNA	Gencode v13
oebiotech_21856	0.00463221	2.08296	down	5.56475	6.711	5.5983	6.42474	4.84834	6.23909	5.09401	5.96509	P	P	P	P	P	P	P	P	NR_033977	ACAGTATTATTTGGATATGAATACCTTCACCTTTGACATGTCTACTGCCCAGTAAATATG		uc003dxm.3	ENST00000467240	NR_033977			NA	Homo sapiens uncharacterized LOC401081 (FLJ22763), non-coding RNA				NA	NA	NA			3	+	108855560	108868951	NA	NA	NA	non-coding RNA	RefSeq
A_21_P0005314	0.0049314	2.0689	up	3.75173	3.27219	4.87939	3.24961	4.21815	3.03607	4.28391	3.37985	P	P	P	P	P	P	P	A	ENST00000436600	AGCTGCTGAAATCCACGCTGAGGTTATCAAGCTCATCCTACAAAATAAAGCAAGTTCTTC			ENST00000436600	XR_108828	Hs.362492	XR_108828	THC2721295	uncharacterized LOC100507468	PREDICTED: Homo sapiens hypothetical LOC100507468 (LOC100507468), miscRNA [XR_108828]			NA	LOC100507468	uncharacterized LOC100507468			7	-	69061132	69062434	NA	hs|7q11.22	ref|XR_108828|ref|XR_132841|ref|XR_133452|ens|ENST00000436600	non-coding RNA	agilent G3 V2
oebiotech_18846	0.000976	3.35767	up	12.0746	9.44786	11.6151	10.2068	11.9854	9.87662	11.0711	10.2251	P	P	P	P	P	P	P	P	uc001srx.2	ACCACTGTCATCCAGAGAAACTATCTCCACTACATCCGCAAGTACAATTGCTTCGAGAAG		uc001srx.2					NA					NA	NA	NA			12	+	64616116	64790839	NA	NA	NA	non-coding RNA	UCSC
A_21_P0000888	0.000341	4.52138	up	6.76011	4.50289	6.78946	4.04748	6.89896	4.63623	5.74322	4.29811	P	P	P	P	P	P	P	P	NR_040037	AAGTCACCATCAACTCACTCGTGACTGAAGTCCAGGAGCGGAAGTGTCGAGAGCATCGCG				NR_040037	Hs.681445	NR_040037	THC2502466	uncharacterized LOC100506033	Homo sapiens uncharacterized LOC100506033 (LOC100506033), non-coding RNA [NR_040037]			NA	LOC100506033	uncharacterized LOC100506033			19	-	50341902	50354933	NA	hs|19q13.33	ref|NR_040037|gb|AK092213|gb|BC043359|gb|BM682966	non-coding RNA	agilent G3 V2
oebiotech_09658	0.000192	2.29658	up	7.27995	6.02959	6.85078	5.62836	7.12426	5.67039	6.8431	5.97178	P	P	P	P	P	P	P	P	OTTHUMT00000323916	AGACGCTTTTTTATTCTTTCCCAAATTTTGATCTTGTTAAGAGCTATTAATAGTTTCCAC			ENST00000430429				NA			OTTHUMT00000323916		NA	NA	NA			2	-	20127097	20170071	NA	NA	NA	non-coding RNA	NONCODE
oebiotech_00875	0.00433517	2.52028	up	5.21888	3.05399	4.94801	3.38323	4.80291	3.76876	4.96083	4.39031	P	P	P	P	P	P	P	P	ENST00000423793	AGATTGTCTATTTTTTCTTGAGTCAGCCGTCTGAAAAGAACACGAGGTGGACAGGGCAGA			ENST00000423793				NA			OTTHUMT00000055033.1		NA	NA	NA			9	+	138799657	138805359	NA	NA	NA	non-coding RNA	Gencode v13
oebiotech_11871	0.00411266	2.67857	up	4.46093	2.39013	3.64808	2.93606	4.7727	3.14015	3.82063	2.55014	P	A	P	A	P	P	P	A	BC054032	AGCTAAATCACCGATTTACCACAAGTCAGAACTGGATGATATGCCAGAAAATTGCATCTG					Hs.274267	BC054032	NA		Chromosome X open reading frame 57			NA	NA	NA			X	+	105855272	105876257	NA	NA	NA	non-coding RNA	H-inv
oebiotech_26487	0.00474994	5.72411	up	6.99876	4.57936	8.9364	4.90645	7.17033	4.74902	6.25833	5.06079	P	P	P	P	P	P	P	P	TCONS_l2_00013076	GTGCAGTTTGTGTAAACATCTCTATGGGGTGATGCATGCAGATAAATGTTTATGTGAACA	TCONS_l2_00013076						NA					NA	NA	NA			19	-	36806434	36822632	NA	NA	NA	non-coding RNA	UCSC
oebiotech_19408	0.000993	3.60103	up	14.933	12.4583	14.0218	12.0381	14.4549	12.4549	13.6551	12.7198	P	P	P	P	P	P	P	P	uc002zdj.1	AAGGCCGTCACCAAGTACACCAGCGCTAAGTAAACTTGCCAAATTGATGCCTGCAGCTCC		uc002zdj.1	ENST00000464664				NA					NA	NA	NA			21	+	44985069	44985529	NA	NA	NA	non-coding RNA	UCSC
oebiotech_12066	0.00366916	2.43011	up	10.4655	8.71714	10.1268	9.49591	10.5971	9.03883	10.9099	9.72325	P	P	P	P	P	P	P	P	X03757	AATTTCCCTCTCGATAATCTCTGCTTCGTTGGGCTCATCTCCATGATTGACCCACCGCGA						X03757	NA	Human mRNA fragment for Na/K-ATPase alpha subunit				NA	NA	NA					NA	NA	NA	NA	NA	non-coding RNA	H-inv
A_21_P0009721	0.00714346	2.53721	up	4.78464	2.97858	5.23721	4.00507	5.50893	3.74162	4.94	4.37256	P	P	P	P	P	P	P	P	TCONS_00027012	TTTTTGATGGCCATTTCACTGCAGCTGGGGTCTATACAGCTATAAAGCGGGAGAAAAAAG	TCONS_00027012								BROAD Institute lincRNA (XLOC_013057), lincRNA [TCONS_00027012]			NA	XLOC_013057				19	+	37168289	37177738	NA	hs|19q13.12	linc|TCONS_00027012	non-coding RNA	agilent G3 V2
oebiotech_01321	0.00485428	9.83837	up	7.16738	3.33395	5.84282	1.50008	6.18546	2.7527	4.02896	2.44421	P	P	P	A	P	P	P	A	ENST00000432120	GATTTCTTCGTTTTTGTACTCTTAGTTTTATAATATTGCATAGTAGCTAAGGCCTGGCTG			ENST00000432120				NA			OTTHUMT00000049474.1		NA	NA	NA			10	+	96337195	96370995	NA	NA	NA	non-coding RNA	Gencode v13
A_24_P118011	0.000478	2.14006	up	5.80241	4.611	5.8784	4.35977	5.85153	4.77446	5.70705	5.10355	P	P	P	P	P	P	P	P	NR_027258	GAGCCCTGAAGACTTTCTCACATTTGTGAAGATGACAGGACATGATCCCATAATACTAAA			ENST00000295112	NR_027258		NR_027258	THC2613784	prolyl-tRNA synthetase associated domain containing 1, pseudogene	Homo sapiens prolyl-tRNA synthetase associated domain containing 1, pseudogene (PRORSD1P), non-coding RNA [NR_027258]			344405	PRORSD1P	prolyl-tRNA synthetase associated domain containing 1, pseudogene			2	+	55509454	55511607	NA	hs|2p16.1	ref|NR_027258|ens|ENST00000295112|tc|THC2613784	non-coding RNA	agilent G3 V2
oebiotech_12519	0.00807282	2.17152	down	7.02305	7.94414	7.1982	8.26812	6.8385	8.25197	7.80905	8.87939	P	P	P	P	P	P	P	P	AK226040	AATAAACCTGATTCTGCTGCCCAGACTATGTGCTATTCCTAGGCTGCCAGCAGGTAGCTG					Hs.9857	AK226040	NA		Dicarbonyl/L-xylulose reductase			NA	NA	NA			17	-	79993719	79995579	NA	NA	NA	non-coding RNA	H-inv
oebiotech_24980	0.00782875	2.39213	up	8.06084	5.81447	7.33042	5.95088	7.29272	6.14872	6.58512	6.32184	P	P	P	P	P	P	P	P	TCONS_00024244	CAGACCCATCAGAACTTGCTACCATGGGTGTGTTTTAATAAATAACTTCATTTCTGCAGC	TCONS_00024244						NA					NA	NA	NA			16	+	2693655	2696114	NA	NA	NA	non-coding RNA	UCSC
oebiotech_25043	2.19e-05	2.94629	up	10.6437	8.88899	10.3124	8.77145	10.6146	8.83763	10.1204	8.95744	P	P	P	P	P	P	P	P	TCONS_00025103	ACAGAACTCTTACTTACATGTCTCATCGAAACTCCAGAACAAACATCAAAAGGAAAACAT	TCONS_00025103						NA					NA	NA	NA			17	+	29058724	29085351	NA	NA	NA	non-coding RNA	UCSC
oebiotech_07205	0.00127652	2.07353	up	3.08221	2.27605	3.26817	1.79235	3.02794	2.148	3.53341	2.48698	P	P	P	A	P	A	P	A	ENST00000565162	ACCTAAGACCCTGTGCAGGGAATCTGTGAAAACACAGAGGAAATAAAAAGTGAGGAAAAT			ENST00000565162				NA			OTTHUMT00000420341.1		NA	NA	NA			22	+	19158907	19160345	NA	NA	NA	non-coding RNA	Gencode v13
A_21_P0011827	0.00474876	2.11593	up	4.55161	3.11135	4.9387	3.39516	4.73554	3.66948	3.98429	3.70899	P	P	P	A	P	P	P	P	TCONS_l2_00013845	GCCATGTGCACAAATCTCTCAATGCTTATGCATATTGTCTGTCAACAGACTATGTGAAAA	TCONS_l2_00013845								BROAD Institute lincRNA (XLOC_l2_007449), lincRNA [TCONS_l2_00013845]			NA	XLOC_l2_007449				2	+	98291838	98305440	NA	hs|2q11.2	linc|TCONS_l2_00013845	non-coding RNA	agilent G3 V2
oebiotech_22365	0.00293399	2.57129	down	8.30847	9.63982	8.79367	9.95569	7.77951	9.39658	8.74581	10.0853	P	P	P	P	P	P	P	P	NR_038911	AACTTCCCTGAACCCCTGCTCTTTAAAGAGGATAGGATGCTGGGAGGCACCGAAGGGAAG		uc002zys.2		NR_038911			NA					NA	NA	NA			22	-	24235896	24241117	NA	NA	NA	non-coding RNA	RefSeq
oebiotech_21553	0.00140789	2.24418	up	8.69392	7.20288	8.79484	7.23856	8.62944	7.31202	8.1807	7.88068	P	P	P	P	P	P	P	P	NR_028482	ACTGACCACGGGGATTCTACATCTTACTCTACTTGTTTTATTATTTTCCTATCCAGCGTA		uc010zdq.2	ENST00000468592	NR_028482			NA	Homo sapiens DDB1 and CUL4 associated factor 17 (DCAF17), transcript variant 3, non-coding RNA				NA	NA	NA			2	+	172290760	172341562	NA	NA	NA	non-coding RNA	RefSeq
oebiotech_14971	0.00338783	2.57624	up	3.03552	1.80528	2.80463	1.98875	3.76197	2.05122	3.9506	2.24642	P	A	P	A	P	A	P	A	BC033554	CATTCACTTCAAGTGTGAGCCAATTCAGAATCAACCTCATGCTAATTTGATATAAGCTGT					Hs.668027	BC033554	NA		CDNA clone IMAGE:4826868			NA	NA	NA			17	-	64394188	64412972	NA	NA	NA	non-coding RNA	NONCODE
oebiotech_19179	6.1e-05	5.03472	up	12.4181	9.43373	11.7576	9.52389	12.2208	9.74424	11.47	9.83694	P	P	P	P	P	P	P	P	uc002jsd.1	TCAGAGAGTAATGCTTAACCCCAGTTACACAGGATGCCGTCTTGTGTTTCCTCTTGTTTA		uc002jsd.1					NA					NA	NA	NA			17	+	74553859	74559835	NA	NA	NA	non-coding RNA	UCSC
A_33_P3331641	0.000198	3.93635	up	7.0717	4.84139	6.98	4.44327	6.96552	5.13762	6.91161	5.59911	P	P	P	P	P	P	P	P	NR_024422	CCTCTCTGAGGCCATTATCCAAGCTGAAACCACCTTTTATAAGAAAAAAGTTTAAAGAAA			ENST00000425916	NR_024421		NR_024421	THC2637959	ZNF503 antisense RNA 2 (non-protein coding)	Homo sapiens ZNF503 antisense RNA 2 (non-protein coding) (ZNF503-AS2), transcript variant 1, non-coding RNA [NR_024421]			100131213	ZNF503-AS2	ZNF503 antisense RNA 2 (non-protein coding)			10	+	77163513	77168740	NA	hs|10q22.2	ref|NR_024421|ref|NR_024422|ens|ENST00000425916|tc|THC2637959	non-coding RNA	agilent G3 V2
A_21_P0002455	0.00357023	2.22942	down	3.80308	4.67551	4.43417	5.12532	3.46206	4.98029	3.44799	4.99285	P	P	P	P	P	P	P	P	TCONS_00004296	AACCCCAAGATTATGAAAGCGGAAGGGAAGGGGGAGATAGGAAATATGACTTATTTAAAC	TCONS_00004296								BROAD Institute lincRNA (XLOC_002142), lincRNA [TCONS_00004296]			NA	XLOC_002142				2	-	67402286	67442466	NA	hs|2p14	linc|TCONS_00004296|linc|TCONS_00004295	non-coding RNA	agilent G3 V2
oebiotech_20808	0.00912117	3.70015	up	11.0132	8.47774	11.1783	9.97327	11.9601	8.79613	10.9237	10.2779	P	P	P	P	P	P	P	P	NR_002927	AAATCTTAGATAAGAAGGTTGAGCGGGTGACAATCTCCAGTAGGCTTGTGTCTTCACCCT		uc002afh.1		NR_002927			NA	Homo sapiens heat shock protein 90kDa alpha (cytosolic), class B member 4, pseudogene (HSP90AB4P), non-coding RNA				NA	NA	NA			15	-	58983301	58985324	NA	NA	NA	non-coding RNA	RefSeq
A_21_P0005762	0.000367	2.08766	down	4.96446	6.04971	5.24816	5.98903	4.7326	6.31376	4.974	5.81424	P	P	P	P	P	P	P	P	TCONS_00014852	ATGATCCAACAGTGAAAGATTTAATACCCACATGACAAGGGCCTTCCAGACATGGTCCAG	TCONS_00014852								BROAD Institute lincRNA (XLOC_006918), lincRNA [TCONS_00014852]			NA	XLOC_006918				8	+	126479044	126485552	NA	hs|8q24.13	linc|TCONS_00014852	non-coding RNA	agilent G3 V2
oebiotech_03246	0.00101734	2.65533	down	6.06935	7.32069	6.15918	7.92701	5.83845	7.2255	5.68785	6.91719	P	P	P	P	P	P	P	P	ENST00000504204	CTTTGCTGGACATAGCGTCTGGGATTGGAGGCGTGAGTTCCCGGTGTCTGGAATCTGTCT			ENST00000504204				NA			OTTHUMT00000372800.1		NA	NA	NA			5	-	144602172	144608545	NA	NA	NA	non-coding RNA	Gencode v13
A_21_P0000413	5.38e-05	18.5577	up	6.41407	1.87926	7.68698	2.83282	7.09986	2.88055	6.47152	3.22401	P	A	P	A	P	P	P	A	NR_003209	TATGACTACTGGTGTGAGTCACGCATAATGAACACCACGTGTCTGGAACTCTGAGGTCCA				NR_003209		NR_003209		small nucleolar RNA, C/D box 114-16	Homo sapiens small nucleolar RNA, C/D box 114-16 (SNORD114-16), small nucleolar RNA [NR_003209]			NA	SNORD114-16	small nucleolar RNA, C/D box 114-16			14	+	101439931	101440000	NA	hs|14q32.31	ref|NR_003209	non-coding RNA	agilent G3 V2
A_21_P0003691	0.00334584	2.2928	down	7.74579	9.1164	8.64891	9.40674	7.58979	9.24836	7.92748	8.92892	P	P	P	P	P	P	P	P	TCONS_00008360	TTATGTTCTCTGAAGACACTACAGTTTAAATCCACATTGGGGAACTCCCCCACTAGCCAG	TCONS_00008360								BROAD Institute lincRNA (XLOC_003810), lincRNA [TCONS_00008360]			NA	XLOC_003810				4	+	185818074	185818980	NA	hs|4q35.1	linc|TCONS_00008360	non-coding RNA	agilent G3 V2
oebiotech_20194	0.000726	5.77221	up	9.03287	6.71412	8.63543	5.30755	8.57847	6.48026	7.99113	5.61947	P	P	P	P	P	P	P	P	uc010box.2	CAGAGAATGTTTTGAATTCACATTTCTGCCATCTTACTCACCTATTCGAATCAGTTCCCT		uc010box.2					NA					NA	NA	NA			15	+	100348034	100379278	NA	NA	NA	non-coding RNA	UCSC
A_21_P0007828	0.00923755	2.02749	down	6.27632	7.4783	7.07741	7.49807	5.87115	7.50625	6.28864	7.10968	P	P	P	P	P	P	P	P	TCONS_00021091	TCTAAATCAGTAACTGAGTCTCCGGAAGGTTTCTTCTTGGAAACCCCCACATAGTCTCAT	TCONS_00021091								BROAD Institute lincRNA (XLOC_009696), lincRNA [TCONS_00021091]			NA	XLOC_009696				12	+	29193581	29195225	NA	hs|12p11.22	linc|TCONS_00021091|linc|TCONS_00020366	non-coding RNA	agilent G3 V2
A_21_P0010611	0.0063989	2.61584	down	2.564	3.1834	2.28074	4.37968	2.89412	3.58574	1.86038	3.99951	P	P	A	P	P	P	P	P	TCONS_l2_00001221	TGAAGAGGCTTCTGGTGAGGCAGAGGCAGGTCTCTACCAGGAAGCAAGAATGGAAAGGCT	TCONS_l2_00001221								BROAD Institute lincRNA (XLOC_l2_000900), lincRNA [TCONS_l2_00001221]			NA	XLOC_l2_000900				1	-	48243959	48260424	NA	hs|1p33	linc|TCONS_l2_00001221	non-coding RNA	agilent G3 V2
oebiotech_11393	0.00109888	2.01698	up	8.57725	7.49531	8.93178	7.42691	8.69198	7.65705	8.18586	7.75882	P	P	P	P	P	P	P	P	L40366	AACAAGACCAAGAAAAAGAAGTCATCAAGATTACCACCTGAGAAACCAAAGCACCAGACT					Hs.702009	L40366	NA		Mediator complex subunit 1			NA	NA	NA			17	-	37566361	37566610	NA	NA	NA	non-coding RNA	H-inv
oebiotech_05682	0.000137	14.9103	up	9.78234	6.70664	11.537	7.31642	11.4914	7.06827	11.3538	7.4803	P	P	P	P	P	P	P	P	ENST00000554041	CCGGTGCCTCAGAAAAGTCCAGAAACCCAAGCAGGATGGGGACGTGGGGAGTTAACTTTT			ENST00000554041				NA			OTTHUMT00000414687.1		NA	NA	NA			14	-	101300768	101327363	NA	NA	NA	non-coding RNA	Gencode v13
oebiotech_04555	0.000158	2.00994	down	4.35824	5.62872	4.26431	5.12085	4.28267	5.41604	4.48173	5.24995	P	P	P	P	P	P	P	P	ENST00000525450	ATTAGAGAATGAACAAATGTCACCTGCATATTTTCCCAATTCCAGCCTGAGCAGGAACCC			ENST00000525450				NA			OTTHUMT00000382744.1		NA	NA	NA			11	-	76834748	76835776	NA	NA	NA	non-coding RNA	Gencode v13
oebiotech_12442	0.00146829	3.89224	up	9.01743	6.65535	7.81204	5.65777	8.43791	6.57435	8.07791	6.61541	P	P	P	P	P	P	P	P	BC105806	AACATGAAGAGACCTGCAGAGAGCAAAAATAATACAGTGGTGGGGAAACATTGTATTCCT					Hs.444028	BC105806	NA		Cytoskeleton associated protein 2			NA	NA	NA			13	+	53029616	53035443	NA	NA	NA	non-coding RNA	H-inv
oebiotech_11966	0.000247	5.52358	up	12.6438	11.0259	13.9187	10.3299	12.8948	10.4672	13.0167	10.7884	P	P	P	P	P	P	P	P	CR598595	CTGTGTGACAAACGCAATGCAAAAACAATCCTCTTTCTCTCTCTTAATGCATGATACAGA					Hs.533717	CR598595	NA		Delta-like 1 homolog (Drosophila)			NA	NA	NA			14	+	101201140	101201476	NA	NA	NA	non-coding RNA	H-inv
oebiotech_17837	0.00248764	5.25082	up	4.2534	3.49273	6.27663	3.18791	6.20774	3.18241	5.77794	3.08249	P	P	P	A	P	P	P	P	ENST00000518046	AAGAGTGTGATACAAGTTTTCCTCAACAGCGAGCTGGGACTGGCGACAATTTCTTAACTC			ENST00000518046				NA		HOXA cluster antisense RNA 2 (non-protein coding) [Source:HGNC Symbol;Acc:43745]			NA	NA	NA			7	+	27155023	27161792	NA	NA	NA	non-coding RNA	ENSEMBL
oebiotech_23646	0.000149	28.5911	down	1.02105	6.38711	1.91269	7.30153	2.34978	7.56125	3.47758	6.86119	A	P	P	P	P	P	P	P	TCONS_00007580	AGGACCTCAGGGAGATTGTTTTGCTTATTGGTGTTTAATTAAAAACCAAACAACTTTTCC	TCONS_00007580						NA					NA	NA	NA			4	+	104346199	104360885	NA	NA	NA	non-coding RNA	UCSC
oebiotech_18291	0.00024	2.04925	up	6.09316	4.67884	5.64984	5.00312	5.99137	4.86987	6.03937	5.08152	P	P	P	P	P	P	P	P	ENST00000544983	CAAATTGGTGTATGTCATCTTTGTAAATGTTCAAGAAAACAAGTGGCCGGCGGAACAATG			ENST00000544983				NA		small nucleolar RNA host gene 1 (non-protein coding) [Source:HGNC Symbol;Acc:32688]			NA	NA	NA			11	-	62622153	62623230	NA	NA	NA	non-coding RNA	ENSEMBL
A_32_P204795	0.00491271	2.0166	up	7.68787	6.08411	7.29463	6.15047	7.07045	6.12946	7.25463	6.89583	P	P	P	P	P	P	P	P	NR_036522	GAGTGTCCGCCATAAAGTCGTTTGAGTTTTAACTTCTAGTCATGGCGAATGATCGCAGGA			ENST00000299997	NR_036522	Hs.23133	NR_036522	THC2472062	uncharacterized LOC100128252	Homo sapiens uncharacterized LOC100128252 (LOC100128252), transcript variant 2, non-coding RNA [NR_036522]			100128252	LOC100128252	uncharacterized LOC100128252			19	+	56989492	57006805	NA	hs|19q13.43	ref|NR_036522|ens|ENST00000299997|gb|BC008651|tc|THC2472062	non-coding RNA	agilent G3 V2
oebiotech_22948	0.00253931	4.68685	up	12.8263	9.66439	12.533	11.2154	13.5511	10.7919	13.1043	11.4286	P	P	P	P	P	P	P	P	NR_052852	TAAGGCCAGTTGAAGATGGTCCCTTACAGCTTCCCAAGTTAGGTTAGTGATGTGAAATGC				NR_052852			NA	Homo sapiens MARCKS-like 1 (MARCKSL1), transcript variant 2, non-coding RNA				NA	NA	NA			1	-	32799429	32801840	NA	NA	NA	non-coding RNA	RefSeq
A_33_P3227774	0.00204536	3.35174	up	9.57199	6.88858	8.55337	7.06666	8.92833	7.01232	7.98228	7.08874	P	P	P	P	P	P	P	P	NR_033936	TCAGTGTGTTCTGGTTCCCACATGAGTACATATTGGCCAGCGGCTCCGAGATGATGAACT			ENST00000357253	NR_026811	Hs.405809	NR_026811	THC2476453	golgin subfamily A member 2-like	Homo sapiens golgin subfamily A member 2-like (AGSK1), non-coding RNA [NR_026811]			80154	AGSK1	golgin subfamily A member 2-like			15	+	82944792	82976263	NA	hs|15q25.2	ref|NR_026811|ref|NR_027001|ref|NR_033936|ens|ENST00000357253	non-coding RNA	agilent G3 V2
oebiotech_26609	0.00252082	2.7131	down	4.74793	6.02726	4.181	5.15275	4.34758	6.36732	4.57492	6.06386	P	P	P	P	P	P	P	P	TCONS_l2_00014610	AACAAGTACGGTAATTACAGAAGAGTTTGAGGCTTTGGGCAGCACTAATCAACCAAGGTT	TCONS_l2_00014610						NA					NA	NA	NA			2	-	63981081	64067893	NA	NA	NA	non-coding RNA	UCSC
oebiotech_17909	0.00963683	3.81637	up	6.58162	3.47358	7.06291	4.94383	7.08608	4.99081	5.85459	5.44818	P	P	P	P	P	P	P	P	ENST00000522312	AGTTTCTGTAGTACAGTACACTGTGGTGCTAAAGACAGTTGGCTTTGCTGTCAGAACTGG			ENST00000522312				NA					NA	NA	NA			5	-	153822556	153825382	NA	NA	NA	non-coding RNA	ENSEMBL
A_21_P0000267	0.000717	3.19183	up	3.95897	1.88042	3.74793	1.59079	3.96356	2.59019	3.67718	2.58869	P	A	P	A	P	P	P	A	NR_002583	TAAAAATAAATGTCTGAACATATGAATGCAGTATTGATTTCAGCATTTAACTGAGATAAG				NR_002583		NR_002583	THC2514289	small nucleolar RNA, C/D box 72	Homo sapiens small nucleolar RNA, C/D box 72 (SNORD72), small nucleolar RNA [NR_002583]			NA	SNORD72	small nucleolar RNA, C/D box 72			5	-	40832757	40832837	NA	hs|5p13.1	ref|NR_002583|gb|DL491416|gb|AK124098|tc|THC2514289	non-coding RNA	agilent G3 V2
oebiotech_18811	0.00129578	2.15513	up	7.11675	5.57184	6.93234	6.3319	7.35758	5.92445	7.117	6.26439	P	P	P	P	P	P	P	P	uc001pum.2	AGGGATCATCTCAACTGAGTCCAGTTGGCTAATTCTAAATATATGTATATCTTTTCACCA		uc001pum.2					NA					NA	NA	NA			11	-	118873672	118874303	NA	NA	NA	non-coding RNA	UCSC
oebiotech_14385	0.00156188	4.9741	down	1.59446	3.2845	1.53409	5.06537	1.64775	3.26968	1.5845	3.99899	A	P	A	P	A	P	A	P	AK130211	AATAATTGCCTTATTCCAGAACAAAGATGAGCTCATGACCGACCAGGAGTCTCAGTGACT					Hs.683699	AK130211	NA		CDNA FLJ26701 fis, clone PCD01864			NA	NA	NA			10	+	26853754	26855838	NA	NA	NA	non-coding RNA	NONCODE
oebiotech_27691	1.91e-05	4.45389	down	3.04605	5.35563	2.97873	5.05944	3.14938	5.07135	3.39742	5.70541	P	P	P	P	P	P	P	P	TCONS_l2_00028645	CAAGATTCCTATGCAGTCGAGTTTTACCATATGACTGAGTTCCAACAAAGAAATATGAGT	TCONS_l2_00028645						NA					NA	NA	NA			9	+	22646268	22876785	NA	NA	NA	non-coding RNA	UCSC
A_21_P0000955	0.00577487	2.99652	up	4.57188	3.03868	3.43247	2.04032	4.45991	2.41892	3.50143	2.13461	P	P	P	A	P	A	P	A	ENST00000444647	TTCATGGCCATCGGTTAGAGAATGTTTGAAGAATGACCCATTAATATCAGGAAGGACGTT			ENST00000423921									NA	XLOC_000085				1	+	21742390	21743985	NA	hs|1p36.12	ens|ENST00000423921|ens|ENST00000444647|ens|ENST00000422345|ens|ENST00000414340	non-coding RNA	agilent G3 V2
oebiotech_19093	0.00381838	6.08994	down	2.03322	4.18525	2.20603	6.12497	1.41434	4.03045	2.93468	4.67331	P	P	A	P	A	P	P	P	uc002ejj.3	AGCATTTGCTACATTCCTTTTTCTATTAAATATGTAAACGACAATAAAACAGTTTTGACT		uc002ejj.3					NA					NA	NA	NA			16	+	56651372	56652729	NA	NA	NA	non-coding RNA	UCSC
oebiotech_27869	0.00163544	2.90712	up	6.3375	4.21961	5.72033	4.17053	6.10909	4.73161	5.21771	4.10452	P	P	P	P	P	P	P	P	TCONS_l2_00029970	ACTTAGGGGAAAAGGAACCAAATTTGGGATGGTTCTCCTTGCTTTAAGCCTTGATAGGAG	TCONS_l2_00029970						NA					NA	NA	NA			9	-	67785050	67786625	NA	NA	NA	non-coding RNA	UCSC
A_32_P98348	0.000501	2.72852	up	10.9505	8.90082	10.1661	9.47948	10.7952	9.0394	10.593	9.29271	P	P	P	P	P	P	P	P	NR_003699	GTCTGAGCATCACAATCACGTTACCATATCAAGCTGAAAATGTCACCACTATCTGGACAG			ENST00000475179	NR_003699	Hs.352638	NR_003699	THC2508352	zinc finger protein 525	Homo sapiens zinc finger protein 525 (ZNF525), non-coding RNA [NR_003699]			170958	ZNF525	zinc finger protein 525			19	+	53868967	53889841	NA	hs|19q13.42	ref|NR_003699|gb|AK097037|gb|AB075859|ens|ENST00000475179	non-coding RNA	agilent G3 V2
A_21_P0009301	0.00800791	3.9198	up	2.86247	1.94404	4.11315	2.46642	4.67431	0.927603	3.51159	1.94033	P	A	P	A	P	A	P	A	TCONS_00025573	ACGACCTTGAAATCACGGGTATGTTGAGTATCTGTACTGTATAGTTGAGTACCTGTGTAA	TCONS_00025573								BROAD Institute lincRNA (XLOC_012398), lincRNA [TCONS_00025573]			NA	XLOC_012398				17	-	15317201	15319513	NA	hs|17p12	linc|TCONS_00025573	non-coding RNA	agilent G3 V2
oebiotech_00352	0.00428871	2.15687	down	5.83433	7.60009	6.00978	6.49812	6.27137	7.25489	6.03581	7.23394	P	P	P	P	P	P	P	P	ENST00000414755	AGATATGGGATTCAGAAAAGTTTCACCGGAGCCCGACTCACATTCTATCATGTGGAAAGC			ENST00000414755				NA			OTTHUMT00000131890.1		NA	NA	NA			17	+	16230157	16247809	NA	NA	NA	non-coding RNA	Gencode v13
oebiotech_14983	0.00489232	2.67003	up	5.0684	2.98004	4.79326	2.90127	4.56002	3.26958	4.63184	4.23521	P	P	P	A	P	P	P	P	CR617623	AGAGAAAGATTCATGTAACCTTGGTATTACACAACTCCATCGTGGTGGGTTCAGTTGCAT						CR617623	NA	full-length cDNA clone CS0DI002YL23 of Placenta Cot 25-normalized of Homo sapiens (human)				NA	NA	NA			6	-	6685380	6687217	NA	NA	NA	non-coding RNA	NONCODE
oebiotech_16567	0.00483738	7.19179	up	12.978	8.77044	11.13	8.31512	11.9063	8.94251	9.93972	8.54051	P	P	P	P	P	P	P	P	ENST00000414075	ACTGCCTGATGGAGTCTCATGGCACAAGAAGATTAAAACAGTGTCTCCAATTTTAATAAA			ENST00000414075				NA		growth arrest-specific 5 (non-protein coding) [Source:HGNC Symbol;Acc:16355]			NA	NA	NA			1	-	173833038	173835344	NA	NA	NA	non-coding RNA	ENSEMBL
A_21_P0011376	0.00101956	3.37351	up	14.272	11.886	13.7018	11.812	14.1843	12.3273	13.1081	12.224	P	P	P	P	P	P	P	P	TCONS_l2_00009118	AGGAGAATGTTTTGTGGACCACTTTGGCTTTCTTTTTTGCGAGTGACAGTTTTTAAGTTA	TCONS_l2_00009118								BROAD Institute lincRNA (XLOC_l2_004940), lincRNA [TCONS_l2_00009118]			NA	XLOC_l2_004940				15	-	53229049	53229852	NA	hs|15q21.3	linc|TCONS_l2_00009118	non-coding RNA	agilent G3 V2
oebiotech_23880	0.0049198	5.95369	down	1.28901	5.39521	2.59925	3.99616	2.50002	5.89824	3.36421	4.75801	A	P	P	P	P	P	P	P	TCONS_00010563	ATGGGAGGAGCCATATTGAGAAAGTAGCATGGGTACTTGGCTTCACAGAGTGTGGCAGCT	TCONS_00010563						NA					NA	NA	NA			5	-	173213805	173214891	NA	NA	NA	non-coding RNA	UCSC
A_21_P0009842	0.00580616	2.21212	down	2.67344	4.40051	2.83845	3.20965	2.46113	3.81969	2.95367	4.07856	P	P	P	P	P	P	P	P	TCONS_00027931	GCTCAGAGTGCTCTGAAGGAGTAGTTTTAATTCAGCAGTTTTGATGTGGAAGCAAAAATA	TCONS_00027931		ENST00000445278						BROAD Institute lincRNA (XLOC_013523), lincRNA [TCONS_00027931]			NA	XLOC_013523				20	+	38749681	38754998	NA	hs|20q12	ens|ENST00000445278|linc|TCONS_00027931	non-coding RNA	agilent G3 V2
oebiotech_17274	0.000505	2.19137	up	6.75397	5.58418	7.03709	5.83367	7.32495	6.12689	6.97029	6.01424	P	P	P	P	P	P	P	P	ENST00000461832	ACAGAAGGTGATTTTTCTGGTGATCGAGGACTTCCGGGGTAATGACAGTGATGAAATGCA			ENST00000461832				NA		small nucleolar RNA host gene 12 (non-protein coding) [Source:HGNC Symbol;Acc:30062]			NA	NA	NA			1	-	28906870	28908369	NA	NA	NA	non-coding RNA	ENSEMBL
oebiotech_22780	0.000377	2.26368	up	7.13415	6.07677	7.31724	5.74876	7.11195	5.83864	6.62409	5.80857	P	P	P	P	P	P	P	P	NR_046444	CTAGTCCTGGTTTGGGATTTATCTTAAAGGTCTAGAAAGGCAACATTTTACTTCAGCAAA				NR_046444			NA	Homo sapiens C-type lectin domain family 2, member D pseudogene (LOC374443), transcript variant 1, non-coding RNA				NA	NA	NA			12	+	9800642	9811010	NA	NA	NA	non-coding RNA	RefSeq
A_21_P0000422	2.3e-05	17.7936	up	10.1739	6.33002	10.983	5.47251	10.5053	6.74659	10.2867	6.78662	P	P	P	P	P	P	P	P	NR_003219	TGAGCACTGGTGGAGTATGAGTCACATACGATGAATACGTGTCTGGAACTCTGAGGTCCA				NR_003219		NR_003219	THC2730026	small nucleolar RNA, C/D box 114-26	Homo sapiens small nucleolar RNA, C/D box 114-26 (SNORD114-26), small nucleolar RNA [NR_003219]			NA	SNORD114-26	small nucleolar RNA, C/D box 114-26			14	+	101453382	101453453	NA	hs|14q32.31	ref|NR_003219|tc|THC2730026	non-coding RNA	agilent G3 V2
oebiotech_15848	0.00839409	2.25564	up	2.86593	1.4537	3.30424	2.62192	3.74223	2.23789	3.34844	2.25317	P	A	P	P	P	A	P	A	AF118086	AGCAGGGTAGGGAATGCAGTCAAACAAATATATATCAGTGACTTCAACATTATCTGTAAT						AF118086	NA	Homo sapiens PRO1992 mRNA, complete cds				NA	NA	NA			6	+	88273569	88275290	NA	NA	NA	non-coding RNA	NONCODE
oebiotech_26225	0.00049	3.04239	down	6.45549	8.51041	6.47223	8.04928	6.80141	8.61728	6.69091	7.66388	P	P	P	P	P	P	P	P	TCONS_l2_00009631	ATGAAGATGTGGATGAAAACGAAGATGACGTGTATGGAAACTCATCAGGACGGAAGCACA	TCONS_l2_00009631						NA					NA	NA	NA			16	+	21396874	21412471	NA	NA	NA	non-coding RNA	UCSC
A_21_P0009719	0.00111027	2.51937	up	5.23867	4.24197	6.03423	4.39834	5.77092	4.07037	5.12356	4.12444	P	P	P	P	P	P	P	P	TCONS_00027008	GAAGACAACACAGGTGAGTAGTTTAAAGGGCCTACTTGCTGTGTTTTCTCTGGTCTTCAG	TCONS_00027008								BROAD Institute lincRNA (XLOC_013054), lincRNA [TCONS_00027008]			NA	XLOC_013054				19	+	36802422	36812260	NA	hs|19q13.12	linc|TCONS_00027008	non-coding RNA	agilent G3 V2
oebiotech_16647	0.000364	3.24606	up	5.36186	3.44927	5.53928	3.81881	5.27131	3.10383	4.74826	3.75406	P	P	P	P	P	P	P	P	ENST00000419458	AAGGCTCAGCACTGAGTAGACCTAGAGCATTTTTATTTATACTAAATTAATGCCATGGTA		uc001gln.1	ENST00000419458				NA					NA	NA	NA			1	-	178060643	178062735	NA	NA	NA	non-coding RNA	ENSEMBL
oebiotech_14464	0.00231253	2.61961	down	5.12808	7.06809	5.36001	6.71504	4.9529	6.60059	5.2142	5.82888	P	P	P	P	P	P	P	P	AF143880	ACTCGTAAGATAAGAGTTTCCTTCAAGGCAACAAGCACAGAGCATGCAGAAGGCACAGTA					Hs.656265	AF143880	NA		Clone IMAGE:121018 mRNA sequence			NA	NA	NA			10	-	97152265	97152995	NA	NA	NA	non-coding RNA	NONCODE
oebiotech_02389	0.00226128	4.98867	up	3.51439	1.33114	3.55517	1.01936	4.63565	1.15222	3.7055	2.63337	P	A	P	A	P	A	P	A	ENST00000451843	AAAGGGAGATTTCACTGATTTTGGCAAGTTCCTAAAATGTTTTGTCTTCTTTGCACATCT			ENST00000451843				NA			OTTHUMT00000041904.1		NA	NA	NA			6	+	114260791	114261212	NA	NA	NA	non-coding RNA	Gencode v13
A_21_P0014312	0.000838	3.29852	up	8.07839	5.55491	7.51847	5.66301	7.43712	5.85052	7.52889	6.60715	P	P	P	P	P	P	P	P	Hs.369728	CGGTAAGGTGGGCGCTGTGTCTATTGAAGTGCTTAGCAATAAAGAAAGGTAGTGAGTTGA				XR_109242	Hs.369728	XR_109242	THC2698032	uncharacterized LOC100507303	PREDICTED: Homo sapiens hypothetical LOC100507303 (LOC100507303), miscRNA [XR_109242]			NA	LOC100507303	uncharacterized LOC100507303			16	-	2144803	2145325	NA	hs|16p13.3	ref|XR_109242|ref|XR_111621|gb|BF129169|tc|THC2698032	non-coding RNA	agilent G3 V2
A_21_P0014379	0.00621975	3.29603	up	4.31762	2.63393	3.87807	2.34329	3.36364	1.69366	4.90134	2.90687	P	A	P	P	P	A	P	A	XR_109516	ACTAGATGCCATTCTCAGATTCCACGCATATGGCCAAGGGTCCAGGAAATAAGAAGAAAC				XR_109516		XR_109516	THC2661496	uncharacterized LOC100507372	PREDICTED: Homo sapiens hypothetical LOC100507372, transcript variant 1 (LOC100507372), miscRNA [XR_109516]			NA	LOC100507372	uncharacterized LOC100507372					NA	NA	NA	hs|19q13.12	ref|XR_109516|ref|XR_109517|ref|XR_109518|ref|XR_109519	non-coding RNA	agilent G3 V2
A_21_P0013069	0.00766053	2.14556	up	10.9615	10.2661	10.7495	9.14529	11.3295	10.0833	10.793	9.93337	P	P	P	P	P	P	P	P	NR_033968	AAGTTCACATCAGGTGATGGATAGGAGCAACCCTGTAAAACCAGCCTTAGACTATTTTTC			ENST00000466668	NR_003504	Hs.675815	NR_003504	NP1145845	glucuronidase, beta pseudogene 2	Homo sapiens glucuronidase, beta pseudogene 2 (GUSBP2), non-coding RNA [NR_003504]			NA	GUSBP2	glucuronidase, beta pseudogene 2			5	-	70516052	70555122	NA	hs|6p22.2	ref|NR_003504|ref|NR_033968|ref|NR_027386|ens|ENST00000466668	non-coding RNA	agilent G3 V2
oebiotech_23851	0.00527165	6.73018	up	5.84468	3.70475	4.81914	3.8828	7.037	3.55819	7.63514	3.18764	P	P	P	P	P	P	P	P	TCONS_00010007	AGGAAATGGATACAATGACTACAGCCCATCATAGAACCTCATGTTTAGAGGACCAAATTT	TCONS_00010007						NA					NA	NA	NA			5	+	81676936	81681799	NA	NA	NA	non-coding RNA	UCSC
oebiotech_11903	0.00024	2.96888	up	4.3322	2.39328	4.0865	2.40389	4.32187	2.45588	3.55274	2.76059	P	A	P	A	P	P	P	A	BC071763	AGAACCAGAGCTATGGGATAAGAGCATTGCATTGAAGTTTTAAGTTTACTTGTTTGCATG					Hs.148609	BC071763	NA		Ubiquitin-conjugating enzyme E2C binding protein			NA	NA	NA			6	-	83602162	83732262	NA	NA	NA	non-coding RNA	H-inv
oebiotech_25989	0.000362	6.60467	up	12.0214	8.85222	11.3295	9.09283	12.4819	8.74483	10.815	9.06398	P	P	P	P	P	P	P	P	TCONS_l2_00006843	AGCAGAAACACAAGGGACGTGGGACAGTTAGTACTGTGACTAAAACAGTTTCCAATGACT	TCONS_l2_00006843						NA					NA	NA	NA			13	+	48337599	48338514	NA	NA	NA	non-coding RNA	UCSC
oebiotech_12156	0.00326631	2.62693	up	11.616	9.81668	10.9409	10.1658	12.1626	10.0657	11.0259	10.1237	P	P	P	P	P	P	P	P	X75683	AGTGTACAAGACACCATTGTGTCCAACTGTATATAGCTGCCAATTAGTTTTCTTTGTTTT					Hs.527105	X75683	NA		Heterogeneous nuclear ribonucleoprotein D-like			NA	NA	NA			4	-	83345771	83347224	NA	NA	NA	non-coding RNA	H-inv
A_23_P413303	4.26e-05	2.27639	up	5.81477	4.55355	5.6245	4.22692	5.6328	4.67003	5.76703	4.64161	P	P	P	P	P	P	P	P	NR_033797	CTACACTTGAAAGTGAGCTCTTACAAGAAACTAATCAGTGTTTCGTTATTCCATATCAGT				NR_033797	Hs.142307	NR_033797	THC2626624	uncharacterized protein DKFZP434I0714	Homo sapiens uncharacterized protein DKFZP434I0714 (DKFZP434I0714), non-coding RNA [NR_033797]			54553	DKFZP434I0714	uncharacterized protein DKFZP434I0714			4	+	153457415	153460415	NA	hs|4q31.3	ref|NR_033797|gb|BC034819|gb|AL137273|tc|THC2626624	non-coding RNA	agilent G3 V2
A_21_P0013711	0.000849	7.28746	up	5.01027	3.34863	5.56631	2.44518	6.98961	3.06379	5.53901	2.78593	P	P	P	A	P	P	P	P	TCONS_l2_00029867	ACGGACAAGAGCAAATTCAGTAGGTTGCGTCATCCACTCTATAGTGATTAAACAGGGATG	TCONS_l2_00029867		ENST00000443993		Hs.545599	BC037833	THC2624285	CDNA clone IMAGE:4812570	BROAD Institute lincRNA (XLOC_l2_015038), lincRNA [TCONS_l2_00029867]			NA	XLOC_l2_015038				9	+	132337687	132346835	NA	hs|9q34.11	ens|ENST00000443993|gb|BC037833|tc|THC2624285|linc|TCONS_l2_00029867	non-coding RNA	agilent G3 V2
oebiotech_20701	0.00210057	3.66946	down	6.97299	8.77505	7.72695	8.5192	6.69419	8.88037	7.12691	9.8487	P	P	P	P	P	P	P	P	NR_001278	ATGTTCCTTCAAATCCACTGAGAATTAAATAAACATCGCTAAAGCATGACCTCCCCACGT		uc010ehg.1		NR_001278			NA	Homo sapiens cytochrome P450, family 2, subfamily B, polypeptide 7 pseudogene 1 (CYP2B7P1), non-coding RNA				NA	NA	NA			19	+	41430169	41456565	NA	NA	NA	non-coding RNA	RefSeq
oebiotech_22611	0.00217036	3.3703	up	6.33791	4.08559	5.67433	3.72975	6.09914	3.97703	4.83865	4.14614	P	P	P	P	P	P	P	P	NR_045670	AGATCAAAGAGAAGATGTACGGCAAGCAGAAGATCTATTTTGCGGATCAGGACCAGTTTG				NR_045670			NA	Homo sapiens PSMC3 interacting protein (PSMC3IP), transcript variant 7, non-coding RNA				NA	NA	NA			17	-	40724327	40729849	NA	NA	NA	non-coding RNA	RefSeq
oebiotech_06526	0.00130988	2.00396	down	4.69468	5.85697	4.44991	5.31729	4.17884	5.53771	4.67884	5.30171	P	P	P	P	P	P	P	P	ENST00000561181	AACTTCGATAACTGCTGGAAAGACCACCGGCTAGAGCAGGAGCACGAGCTCTTCCGCTGT			ENST00000561181				NA			OTTHUMT00000418047.1		NA	NA	NA			8	+	145104029	145105967	NA	NA	NA	non-coding RNA	Gencode v13
oebiotech_15044	0.00432182	2.95992	up	4.6043	1.85462	3.96685	2.5705	4.23391	2.50675	3.6523	3.26328	P	A	P	A	P	P	P	A	AK054933	ATGGTAAAGTGCTGTTCCAGTAACCTTGTCACCAAAAGGTGCAATTAAAATGTTTGGAAT					Hs.514580	AK054933	NA		BAH domain and coiled-coil containing 1			NA	NA	NA			17	+	79374889	79376779	NA	NA	NA	non-coding RNA	NONCODE
oebiotech_12651	0.00665413	4.70072	up	4.75819	3.49617	5.4093	3.13673	5.29781	2.62865	4.10791	1.38013	P	P	P	P	P	P	P	A	DQ925366	AAAGGAGCATCAACCTACAGTTTTTGGACAGATAGTCCCATGGAAAGAGACTGTCATCAT					Hs.524528	DQ925366	NA		Cytochrome P450, family 27, subfamily B, polypeptide 1			NA	NA	NA			12	-	58156896	58159392	NA	NA	NA	non-coding RNA	H-inv
oebiotech_22886	0.00125042	2.65804	up	7.00714	5.53508	7.02428	5.04922	7.166	5.45685	6.53264	6.04746	P	P	P	P	P	P	P	P	NR_049730	CAAAATTTTGAAAACCCACTTCTGTGTACGTTATGAAGCATAGAAAATTAAACAGTATGC				NR_049730			NA	Homo sapiens chromosome 17 open reading frame 65 (C17orf65), transcript variant 2, non-coding RNA				NA	NA	NA			17	-	42253341	42264085	NA	NA	NA	non-coding RNA	RefSeq
oebiotech_03151	0.00877873	4.17511	down	2.55915	4.67178	1.51948	4.72256	3.54748	4.12111	3.22452	5.58244	P	P	A	P	P	P	P	P	ENST00000502334	ATTGAGACCAATCCAGTATTTCAGCCTTGTTTGCTTTGCAATTACGGGTTGGCTTGTGGC			ENST00000502334				NA			OTTHUMT00000362310.1		NA	NA	NA			4	+	174451608	174460111	NA	NA	NA	non-coding RNA	Gencode v13
oebiotech_03415	0.000468	2.44471	up	9.1792	8.01535	8.78266	7.5349	9.5045	7.81105	8.92568	7.8721	P	P	P	P	P	P	P	P	ENST00000507508	AACAGCTTTTGGTTCGGACTCGTTCTGTGGGTGTCAATACATGTGAAGTTGGAGTAGTGA			ENST00000507508				NA			OTTHUMT00000372356.1		NA	NA	NA			5	-	123984589	124036931	NA	NA	NA	non-coding RNA	Gencode v13
oebiotech_19924	0.00970032	2.56456	up	3.9417	1.85997	4.05626	3.51433	4.11932	2.61502	3.63972	2.33283	P	A	P	P	P	P	P	A	uc003zhu.2	ATAAGGAAATATTATTTAGCTGACAGGATGGTAAGTATAATCAACCTAGCTAGGCTCCAT		uc003zhu.2					NA					NA	NA	NA			9	+	3479873	3481237	NA	NA	NA	non-coding RNA	UCSC
A_21_P0013706	0.00423035	3.18252	down	1.94404	3.70422	2.19816	4.22048	1.55868	3.4114	1.55475	2.60023	P	P	P	P	A	P	A	P	TCONS_l2_00029836	TGGGCCTGAAGCAATCATCTTGAAGACATTTTTCATCAATCTTGTTGAAATCAACCTGGT	TCONS_l2_00029836		ENST00000428292				THC2738536		O80799_ARATH (O80799) T8F5.5 protein, partial (3%) [THC2738536]			NA	XLOC_l2_014982				9	+	116413235	116445135	NA	hs|9q32	ens|ENST00000428292|tc|THC2738536|linc|TCONS_l2_00029836	non-coding RNA	agilent G3 V2
oebiotech_03743	6.13e-06	2.9859	up	4.98812	3.56148	4.98837	3.51762	5.24928	3.58462	4.97412	3.22353	P	P	P	P	P	P	P	A	ENST00000513802	ACATTCACCCTATCACTTCTTGGGAGAATATGAGTGGGGTTGAAAGAGAATCCCTCAGGT			ENST00000513802				NA			OTTHUMT00000359942.1		NA	NA	NA			3	+	140691585	140692097	NA	NA	NA	non-coding RNA	Gencode v13
oebiotech_21620	0.00818071	2.02355	up	3.93151	3.55987	3.90969	3.24978	4.61609	2.92953	4.76537	3.41593	P	P	P	P	P	P	P	P	NR_030775	AATTTTGCCACAGCTCTGAAGAGATGCTCGTTTGCACTACAGATATTCCCTGCTAGGGAT		uc021phk.1	ENST00000464117	NR_030775			NA	Homo sapiens shisa homolog 4 (Xenopus laevis) (SHISA4), transcript variant 2, non-coding RNA				NA	NA	NA			1	+	201857796	201861715	NA	NA	NA	non-coding RNA	RefSeq
oebiotech_02240	0.00280857	3.0261	up	3.03192	1.19535	2.68555	0.885813	3.54445	1.86206	3.13468	2.06353	P	A	P	A	P	A	P	A	ENST00000448740	ATTAAGGTCAGTTTTATCCCAGCTAGATAATGACTGCATAGCAGCTTCTGTAGCATCTAC			ENST00000448740				NA			OTTHUMT00000041938.2		NA	NA	NA			6	+	116575369	116577906	NA	NA	NA	non-coding RNA	Gencode v13
A_21_P0000404	3.2e-06	16.0234	up	8.06058	4.32356	8.65159	4.12544	8.52757	4.04921	7.64742	4.3805	P	P	P	P	P	P	P	P	NR_003199	GCTTGTGGCATATTTAGTCACAGATGATGAATAAATACATGCCTGAGACTCTGAGGTTAG				NR_003199		NR_003199		small nucleolar RNA, C/D box 114-7	Homo sapiens small nucleolar RNA, C/D box 114-7 (SNORD114-7), small nucleolar RNA [NR_003199]			NA	SNORD114-7	small nucleolar RNA, C/D box 114-7			14	+	101429390	101429466	NA	hs|14q32.31	ref|NR_003199	non-coding RNA	agilent G3 V2
A_21_P0005106	0.00144295	4.00829	down	4.27249	6.4	4.97452	6.67335	3.75011	6.42643	4.02973	5.53901	P	P	P	P	P	P	P	P	TCONS_00012423	GGGGGAGTATAAAGTTAGATTTGTCTATACTGACTTGTTTGCTCCATTTTAAAAACTGTG	TCONS_00012423								BROAD Institute lincRNA (XLOC_005164), lincRNA [TCONS_00012423]			NA	XLOC_005164				6	+	8933549	8940585	NA	hs|6p24.3	linc|TCONS_00012423|linc|TCONS_00012424|linc|TCONS_00011688	non-coding RNA	agilent G3 V2
A_21_P0013279	0.00476525	4.25359	up	4.19387	2.47361	4.9465	1.68146	4.79235	3.49352	5.35601	3.28541	P	P	P	A	P	P	P	A	TCONS_l2_00026280	GTGTTTTGAGGAGTGTTTAGTTGTTGAGCAGCTAGTACATTGAAAAGAGCTTTCAACAGT	TCONS_l2_00026280								BROAD Institute lincRNA (XLOC_l2_013650), lincRNA [TCONS_l2_00026280]			NA	XLOC_l2_013650				7	+	150103015	150104703	NA	hs|7q36.1	linc|TCONS_l2_00026280	non-coding RNA	agilent G3 V2
oebiotech_07835	0.0026929	2.10814	down	4.2617	4.87728	3.83366	5.16358	3.34114	4.70896	4.03669	5.02725	P	P	P	P	P	P	P	P	ENST00000569425	AGAAAAAATGGATTGAAGGAGACCCAAGTGACCACCTGGTAATTACTTCAACAGCAGAGC			ENST00000569425				NA			OTTHUMT00000431164.1		NA	NA	NA			1	-	56713965	56724243	NA	NA	NA	non-coding RNA	Gencode v13
oebiotech_24947	0.00246059	2.60288	up	7.85579	6.4509	6.98423	5.89929	7.7124	6.52555	8.08653	6.24278	P	P	P	P	P	P	P	P	TCONS_00023744	ATTTGTAAGGAAAGAAAAGGAAGCAACAACATAATGCCCAGAGTTGGAGCCAATTAAACC	TCONS_00023744						NA					NA	NA	NA			15	-	77578764	77712518	NA	NA	NA	non-coding RNA	UCSC
oebiotech_11926	0.00231526	2.32031	down	2.85815	3.78581	3.20211	4.15916	2.16179	3.74766	2.69224	4.07893	P	P	P	P	P	P	P	P	CR542007	ACGGAAAGTGATGTTCACCCAGTTGCAAAGTAACAGCAATGAAGTGCTTTCTCTTGGAGT					Hs.654378	CR542007	NA		Interleukin 15			NA	NA	NA			4	+	142642302	142653998	NA	NA	NA	non-coding RNA	H-inv
oebiotech_02172	0.00174614	4.68409	up	4.22048	1.06635	3.02952	1.85853	4.23411	2.06296	3.34863	0.933821	P	A	P	A	P	A	P	A	ENST00000447389	CAACCAAGTCATCATTGATACTTTAGTAAAGGTTAGTAAAGGTCATCGAAGGCTTATTTG			ENST00000447389				NA			OTTHUMT00000037566.1		NA	NA	NA			1	-	143188794	143196803	NA	NA	NA	non-coding RNA	Gencode v13
A_19_P00321345	0.00397196	2.00343	down	5.51484	6.80731	5.37729	6.11716	5.53141	6.59925	5.99588	6.90558	P	P	P	P	P	P	P	P	TCONS_l2_00017189	TTGTGGAGTAAGTGAGTGGGCCTGAGTTGAGAAGATCCTGGCCTTGGATTTTAAAACTGT	TCONS_l2_00017189		ENST00000433310		Hs.685200	BU618747	THC2618277		UI-H-FH1-bfk-h-04-0-UI.s1 NCI_CGAP_FH1 Homo sapiens cDNA clone UI-H-FH1-bfk-h-04-0-UI 3', mRNA sequence [BU618747]			NA					21	-	29817515	30144427	NA	hs|21q21.3	ens|ENST00000433310|gb|BU618747|tc|THC2618277|linc|TCONS_l2_00017189	non-coding RNA	agilent G3 V2
oebiotech_14282	0.00362701	2.49377	up	10.1146	7.96736	9.19641	8.24696	9.86559	8.16905	9.05919	8.57913	P	P	P	P	P	P	P	P	CR614442	ATCTGGTTCCTGGACAGAGCGTTATACTGGCATTTTCTCACAGACACCTTTACTGCCTAT					Hs.695999	CR614442	NA		Chromosome 18 open reading frame 10			NA	NA	NA			18	-	34366799	34408805	NA	NA	NA	non-coding RNA	NONCODE
oebiotech_27827	0.00983831	2.41864	up	14.12	12.6238	13.671	12.4721	14.0998	12.5152	14.5256	13.7085	P	P	P	P	P	P	P	P	TCONS_l2_00029401	AAGCTGCAAAATCCGACGAGACTGCCGCCAAGTAAAGCCTTAGCCCGGATGCCCACCCCT	TCONS_l2_00029401						NA					NA	NA	NA			9	-	74622745	74623032	NA	NA	NA	non-coding RNA	UCSC
oebiotech_16991	0.00162845	3.35344	up	7.00008	5.74958	8.26058	6.19156	7.49627	5.73803	7.25475	5.34994	P	P	P	P	P	P	P	P	ENST00000439694	ATCTCCATCCAGTCAGCCTTAATGAGTAAGATTATGCTTACCAGCTCTTGTATCCCTTCA			ENST00000439694				NA					NA	NA	NA			7	-	136468821	136866518	NA	NA	NA	non-coding RNA	ENSEMBL
A_19_P00813554	0.000254	5.22625	up	3.99584	0.825575	3.29288	0.834691	2.56064	1.19862	3.50199	0.949363	P	A	P	A	P	A	P	A	NR_027123	TCAGCTGCAGATCTAGAAGTCATTAGCTATTCTAGCAAAGTATCTGTCACAGAAAGGTGC			ENST00000535211	NR_027123		NR_027123	THC2603578	chromosome 14 open reading frame 33	Homo sapiens chromosome 14 open reading frame 33 (C14orf33), non-coding RNA [NR_027123]			NA	C14orf33	chromosome 14 open reading frame 33			14	-	56042874	56046810	NA	hs|14q22.3	ref|NR_027123|ens|ENST00000535211|ens|ENST00000335142|gb|BX248296	non-coding RNA	agilent G3 V2
oebiotech_18211	0.000404	2.01302	up	5.6245	4.46858	5.05239	4.45748	5.53164	4.23906	5.51657	4.52252	P	P	P	P	P	P	P	P	ENST00000540865	CCAATAGGAAGTTCTTGGGCTAAGTAGTGTTTCCTATAAAATGTGCCCTGAAACTTCTTT			ENST00000540865				NA		small nucleolar RNA host gene 1 (non-protein coding) [Source:HGNC Symbol;Acc:32688]			NA	NA	NA			11	-	62620544	62622960	NA	NA	NA	non-coding RNA	ENSEMBL
oebiotech_27513	0.00195081	3.79976	up	16.3152	13.6495	15.6724	14.5418	16.9835	14.2841	15.8467	14.6389	P	P	P	P	P	P	P	P	TCONS_l2_00026417	AAGTTTGCTGAGCTGAAGGAAAAGATTGATCGCCGTTCTGGTAAAAAGCTGGAAGATGGC	TCONS_l2_00026417						NA					NA	NA	NA			7	-	22549923	22551684	NA	NA	NA	non-coding RNA	UCSC
A_21_P0008660	0.00305483	4.47137	up	4.90418	2.51661	4.97886	2.29191	4.43718	3.21611	3.80564	1.45836	P	A	P	A	P	P	P	A	TCONS_00023478	TTGTGAAGTTTTCTTTTAGGCAGACAGCTGCCAGGCGTCACATGTGCAACACAGATAGTT	TCONS_00023478								BROAD Institute lincRNA (XLOC_011326), lincRNA [TCONS_00023478]			NA	XLOC_011326				15	+	79709124	79709673	NA	hs|15q25.1	linc|TCONS_00023478	non-coding RNA	agilent G3 V2
oebiotech_14112	0.00276932	2.42001	down	6.87568	8.18875	6.78306	7.92883	6.83555	8.11325	6.05398	7.4175	P	P	P	P	P	P	P	P	AK055580	AAAGCCCCAAAATCAGCCTTTAAGTCTGAAGTAAAAGTGGGAGATGCACTCGGTGGGAAT					Hs.472285	AK055580	NA		Chromosome 20 open reading frame 74			NA	NA	NA			20	-	20389470	20390912	NA	NA	NA	non-coding RNA	NONCODE
oebiotech_05606	0.00494893	3.00674	up	4.94282	4.03572	6.28912	3.45115	5.1912	3.49515	5.24489	4.3332	P	P	P	P	P	P	P	P	ENST00000553381	AAATCTGTGGCTCAAAGAGACTTCGGTATTCTTTTCCCTAGTACTAACTGTGGAAAGGAG			ENST00000553381				NA			OTTHUMT00000413632.1		NA	NA	NA			14	+	75310726	75322378	NA	NA	NA	non-coding RNA	Gencode v13
oebiotech_00465	0.000579	7.55199	up	3.17055	0.848734	3.74514	1.20568	3.9215	1.1715	5.22364	1.16751	P	A	P	A	P	A	P	A	ENST00000416575	CCTTGGCAACAGGACAAGGCTAATATTTTCCCAAGAAGGGCCTTTTCATGGAATGATCTT			ENST00000416575				NA			OTTHUMT00000323928.1		NA	NA	NA			2	+	20189977	20203971	NA	NA	NA	non-coding RNA	Gencode v13
oebiotech_11915	0.00460439	9.48867	down	3.6062	6.31009	4.02001	7.66822	4.20585	6.72959	5.17651	9.28548	P	P	P	P	P	P	P	P	CR407631	CTTATTTACGCTTGAACCTCGAACAATTGAAGATTTTGAGTCTATGAATACATACCTGCA					Hs.2	CR407631	NA		N-acetyltransferase 2 (arylamine N-acetyltransferase)			NA	NA	NA			8	+	18257514	18258383	NA	NA	NA	non-coding RNA	H-inv
oebiotech_25540	0.00170514	2.18645	down	4.88858	6.27931	5.38514	5.84114	4.50081	6.20877	5.10333	6.06302	P	P	P	P	P	P	P	P	TCONS_l2_00000926	CTCCTCTGAAGAAGATCCTATTGCTTCCCAGTTGGATGAAGAAAATTTGGTTTTCTTTGT	TCONS_l2_00000926						NA					NA	NA	NA			1	+	241815561	241842840	NA	NA	NA	non-coding RNA	UCSC
oebiotech_26965	0.0034143	4.22916	down	6.20487	8.05701	5.87383	8.28693	6.01876	8.06812	7.31549	9.32238	P	P	P	P	P	P	P	P	TCONS_l2_00019357	AGACAATGGCCACTTCGAGGTGCTTCAGAATGAGGACGTGTTCACCCTGGTTCTAAAGAT	TCONS_l2_00019357						NA					NA	NA	NA			3	-	75379075	75388094	NA	NA	NA	non-coding RNA	UCSC
oebiotech_21427	0.00989943	4.6599	up	4.84702	0.927367	4.01987	1.48833	3.9216	1.40089	2.59387	2.68458	P	A	P	A	P	A	P	A	NR_027676	CTGTTGCTGAAACCATACAGCTTCATAAATAATTTTGCTTGCTGAAGGAAGAAAAAGTGT		uc010whm.2		NR_027676			NA	Homo sapiens breast cancer 1, early onset (BRCA1), transcript variant 6, non-coding RNA				NA	NA	NA			17	-	41196311	41277340	NA	NA	NA	non-coding RNA	RefSeq
oebiotech_27987	0.000124	2.07759	down	6.84855	7.80078	6.57656	7.72682	6.5126	7.89916	6.72979	7.46037	P	P	P	P	P	P	P	P	TCONS_l2_00030920	ACCCATGGACAGGAGAAGACACCCCTGGAGCATATCTTTAGGGCCATCCTCATCAAGAAA	TCONS_l2_00030920						NA					NA	NA	NA			Y	-	7610631	7671865	NA	NA	NA	non-coding RNA	UCSC
A_21_P0009614	0.00297296	2.47118	down	5.68866	7.32254	5.41569	6.14926	5.34714	7.05404	5.7649	6.91134	P	P	P	P	P	P	P	P	TCONS_00026643	CCAAAGGTTTTCACCGACTCTCTGGTCCGACGAGGAACGCTGCTGAGCCTGACTCTAGCA	TCONS_00026643								BROAD Institute lincRNA (XLOC_012720), lincRNA [TCONS_00026643]			NA	XLOC_012720				18	+	72883089	72892096	NA	hs|18q22.3	linc|TCONS_00026643|linc|TCONS_00026369	non-coding RNA	agilent G3 V2
oebiotech_00652	0.000709	2.24475	down	5.60577	6.89141	5.60255	7.23577	5.69502	6.97617	6.03379	6.50001	P	P	P	P	P	P	P	P	ENST00000420118	AAACTTAAGAACCAATAGTGCAGCATTTGTGACAGGAGAGCGCAAAACAAACCCTGGCTG			ENST00000420118				NA			OTTHUMT00000321239.1		NA	NA	NA			22	+	39130729	39134770	NA	NA	NA	non-coding RNA	Gencode v13
oebiotech_21853	0.00389266	2.42123	up	11.5625	10.3581	11.4782	9.71834	11.5646	10.2133	10.6015	9.81414	P	P	P	P	P	P	P	P	NR_033968	AACGCTTGTAGGGTTTCACCAGGTAAGCGGTGTTGAACTTTCTGCTTGTGTATTCTCTCT		uc021yag.1	ENST00000513408	NR_033968			NA	Homo sapiens glucuronidase, beta pseudogene 9 (GUSBP9), non-coding RNA				NA	NA	NA			5	-	69812078	69851150	NA	NA	NA	non-coding RNA	RefSeq
oebiotech_09739	0.00728706	4.63604	up	3.64465	2.61491	5.17981	2.57175	5.92748	1.91019	4.21731	3.02082	P	A	P	A	P	A	P	A	OTTHUMT00000322600	AAGAAATGGGTCCATGTGGCTTTAAGCACCAAGAAGTGCCAATGCAAAGTCCACTGTTGA			ENST00000425776				NA			OTTHUMT00000322600		NA	NA	NA			2	-	3114359	3115884	NA	NA	NA	non-coding RNA	NONCODE
A_21_P0000400	0.000179	12.2434	up	10.4554	7.83689	11.6744	6.70572	11.5129	8.19035	11.5814	8.03548	P	P	P	P	P	P	P	P	NR_003195	CCACTGGTGGCGTTTGAGTCATGGACGATGAATACTACGTGTCTGAAACTCTGAGGTCCA				NR_003195	Hs.613596	NR_003195	THC2495818	small nucleolar RNA, C/D box 114-3	Homo sapiens small nucleolar RNA, C/D box 114-3 (SNORD114-3), small nucleolar RNA [NR_003195]			NA	SNORD114-3	small nucleolar RNA, C/D box 114-3			14	+	101419685	101419759	NA	hs|14q32.31	ref|NR_003195|gb|AK001109|tc|THC2495818	non-coding RNA	agilent G3 V2
A_21_P0013489	0.00891316	2.02516	down	1.91246	3.25607	2.88608	3.41242	2.1194	3.01061	1.75156	3.06254	P	P	P	A	P	P	P	P	TCONS_l2_00027784	AAGGAATGTCAAGTTCCAAAGCCATGCCGTGGGCAGTTTTTAGTTCATGTGTGCTTTTCC	TCONS_l2_00027784		ENST00000517611				THC2737635		Q9K756_BACHD (Q9K756) BH3517 protein, partial (8%) [THC2737635]			NA	XLOC_l2_014217				8	+	58131728	58133186	NA	hs|8q12.1	ens|ENST00000517611|tc|THC2737635|linc|TCONS_l2_00027784	non-coding RNA	agilent G3 V2
A_21_P0004219	1.46e-07	12.7341	down	6.18995	9.777	6.27568	9.94198	5.83831	9.9134	6.19449	9.54856	P	P	P	P	P	P	P	P	NR_024424	CATCCTCTTAGCTGAATGTCTCTACTCCTTAAACTTGTACCACTTTGAAGAGTAAAAATT				NR_024424	Hs.435515	NR_024424	THC2601786	uncharacterized LOC255167	Homo sapiens uncharacterized LOC255167 (LOC255167), non-coding RNA [NR_024424]			NA	LOC255167	uncharacterized LOC255167			5	+	6583409	6588613	NA	hs|5p15.31	ref|NR_024424|ref|NR_024423|gb|BC043253|gb|AK125283	non-coding RNA	agilent G3 V2
oebiotech_20067	0.00212158	2.99251	up	11.5408	9.22748	11.2965	10.1647	11.9006	9.72868	11.009	10.3006	P	P	P	P	P	P	P	P	uc004eqf.2	AATGAAAGCCTATTGTGAACGACAGGGATTGTCAGTGAGGCAGATCAGATTCCGATTCGA		uc004eqf.2					NA					NA	NA	NA			X	-	114952661	114953664	NA	NA	NA	non-coding RNA	UCSC
A_21_P0009146	0.000391	2.04176	down	3.15203	4.05989	3.03931	3.94476	2.69675	4.249	3.31379	4.06748	P	P	P	P	P	P	P	P	TCONS_00025106	CTCTAGTCACTGTGGTGATGCAGAGATAATACGGCTGATAAACCCCTTATTTTTCTCTCC	TCONS_00025106			NR_034161		NR_034161		uncharacterized FLJ40194	Homo sapiens uncharacterized FLJ40194 (FLJ40194), non-coding RNA [NR_034161]			NA	FLJ40194	uncharacterized FLJ40194			17	+	47325604	47336027	NA	hs|17q21.32	ref|NR_034161|linc|TCONS_00025106	non-coding RNA	agilent G3 V2
A_21_P0013516	0.0082052	4.34678	up	13.0187	9.15547	11.3099	9.83694	11.9299	9.47277	10.5589	9.87239	P	P	P	P	P	P	P	P	TCONS_l2_00028204	AATAACATAACCAGTGGTCTTACAGTTGAAGTGTGGTTCAGGGCCAGTGCATATTAGTGG	TCONS_l2_00028204								BROAD Institute lincRNA (XLOC_l2_014518), lincRNA [TCONS_l2_00028204]			NA	XLOC_l2_014518				8	-	57014015	57014813	NA	hs|8q12.1	linc|TCONS_l2_00028204|linc|TCONS_l2_00028203	non-coding RNA	agilent G3 V2
A_19_P00800681	0.00270037	4.29928	up	8.57657	6.40996	8.49547	5.66611	8.99213	6.43669	7.19815	6.33319	P	P	P	P	P	P	P	P	Hs.592473	CTTCTTGTAGTGCATACCATCACTAAAACATAGTTACTGTCTTTCTGTGGTCTTAAGAAA				XR_110300	Hs.592473	XR_110300	THC2491895	uncharacterized LOC100506965	PREDICTED: Homo sapiens hypothetical LOC100506965 (LOC100506965), miscRNA [XR_110300]			NA	LOC100506965	uncharacterized LOC100506965			15	+	25277020	25281637	NA	hs|15q11.2	ref|XR_110300|ref|XR_133066|gb|AK096584|gb|AK090888	non-coding RNA	agilent G3 V2
A_33_P3408054	0.00437551	3.66812	up	12.8441	10.3528	12.9938	11.4248	13.4199	10.5053	12.4086	11.8834	P	P	P	P	P	P	P	P	NR_003132	TATAAGAGCCTCACCAATGACTGGAAAGACCACTTGGCAGTCAGGTACTTTTCTGTAGAA				NR_003132	Hs.731312	NR_003132	NP1455478	heat shock protein 90kDa alpha (cytosolic), class B member 2, pseudogene	Homo sapiens heat shock protein 90kDa alpha (cytosolic), class B member 2, pseudogene (HSP90AB2P), non-coding RNA [NR_003132]			391634	HSP90AB2P	heat shock protein 90kDa alpha (cytosolic), class B member 2, pseudogene			4	+	13335036	13339925	NA	hs|4p15.33	ref|NR_003132|gb|AY956763|tc|NP1455478	non-coding RNA	agilent G3 V2
oebiotech_17838	0.00210471	7.21809	up	3.77049	2.65633	5.7416	2.18876	5.89778	2.88762	5.47257	1.74327	P	A	P	A	P	P	P	A	ENST00000518088	GCAAAATGGTCTAAGAAACTGCAAGAGTGTGATACAAGTTTTCCTCAACAGCGAGCTGGG			ENST00000518088				NA		HOXA cluster antisense RNA 2 (non-protein coding) [Source:HGNC Symbol;Acc:43745]			NA	NA	NA			7	+	27147395	27161792	NA	NA	NA	non-coding RNA	ENSEMBL
oebiotech_03410	0.000976	2.02266	up	4.60802	3.86769	5.15166	4.16914	4.99123	3.58284	4.95594	4.02218	P	P	P	P	P	P	P	P	ENST00000507434	AGCATTGGCTCTTCAGGTATTATGTTTAACATTTTGCAGGAATTGCTTTACTCTATAGAC			ENST00000507434				NA			OTTHUMT00000371311.1		NA	NA	NA			5	+	180688222	180699308	NA	NA	NA	non-coding RNA	Gencode v13
oebiotech_15054	0.00565046	2.27732	down	8.3923	10.1473	8.93564	9.78665	8.57441	10.0671	9.59177	10.2425	P	P	P	P	P	P	P	P	AF321778	CTTCTATCTCCGGAGCCCCGCCTGAGGCTCCAAGATGGCACAGTCAGGCTGTCCTTAGTG					Hs.368527	AF321778	NA		Toll interacting protein			NA	NA	NA			11	+	1295808	1296033	NA	NA	NA	non-coding RNA	NONCODE
oebiotech_14880	0.00366627	2.83897	down	5.24099	6.60114	4.87378	6.36292	4.9312	6.31425	5.68349	7.47263	P	P	P	P	P	P	P	P	AK024346	AGAGGCAAGGAGGAAACCTTCTTTGCTTTTAATTATTGTGGTTGTCATCGTCCCTATTTT					Hs.483816	AK024346	NA		Hypothetical protein LOC153346			NA	NA	NA			5	+	149232599	149234584	NA	NA	NA	non-coding RNA	NONCODE
oebiotech_20448	0.000291	2.40827	up	10.1384	8.74362	10.325	8.56337	9.75797	8.63306	9.68443	8.89381	P	P	P	P	P	P	P	P	uc010wko.1	ACCAGTGCATTTCTTGTCTGCATCATGTTTGCCCTAATCAGATATCGGCTTATTTCCATC		uc010wko.1					NA					NA	NA	NA			17	-	45135516	45136457	NA	NA	NA	non-coding RNA	UCSC
A_21_P0000378	0.00234043	4.05848	down	7.69422	10.5273	7.61757	9.20153	7.89062	10.4697	8.7032	9.79077	P	P	P	P	P	P	P	P	NR_003055	CTGTTAGTGCCACGTGTCTGGGCCACTGAGACACCATGATGGAACTGAGGATCTGAGGAA				NR_003055		NR_003055		small nucleolar RNA, C/D box 66	Homo sapiens small nucleolar RNA, C/D box 66 (SNORD66), small nucleolar RNA [NR_003055]			NA	SNORD66	small nucleolar RNA, C/D box 66			3	+	184043483	184043559	NA	hs|3q27.1	ref|NR_003055	non-coding RNA	agilent G3 V2
oebiotech_05360	0.0084584	2.27556	up	10.1916	8.21233	9.44174	8.26439	9.63334	8.39553	8.71393	8.36346	P	P	P	P	P	P	P	P	ENST00000547387	AAATGGAGAACTCCAGCTTGGACTTCTTGCCATAATCAACTGAGAGACGTTCCATGAGCA			ENST00000547387				NA			OTTHUMT00000409017.1		NA	NA	NA			12	+	49521793	49525145	NA	NA	NA	non-coding RNA	Gencode v13
oebiotech_16552	1.16e-05	43.5838	up	7.26679	1.50432	6.65453	1.3958	8.24937	2.15816	6.9118	2.24133	P	A	P	A	P	P	P	A	ENST00000413185	AAAGGTGATTTAGGTGACTTATCAACTTTTCATGAGTACAGATGAAGAACTCTTCTAGGG			ENST00000413185				NA					NA	NA	NA			2	-	47558518	47572128	NA	NA	NA	non-coding RNA	ENSEMBL
A_21_P0013609	0.00292668	2.24287	down	5.00427	6.32129	5.53312	6.31163	5.04991	6.22471	4.47447	5.86552	P	P	P	P	P	P	P	P	TCONS_l2_00029138	CATAAATCAGACCGACTATCTCTAGAGTGGAGAGGGGGATAAACTCACTTGTAGCAAGTG	TCONS_l2_00029138								BROAD Institute lincRNA (XLOC_l2_015075), lincRNA [TCONS_l2_00029138]			NA	XLOC_l2_015075				9	+	139442054	139447353	NA	hs|9q34.3	linc|TCONS_l2_00029138	non-coding RNA	agilent G3 V2
A_24_P506977	0.00155138	2.3595	up	6.24616	5.39606	6.76461	5.69888	6.41925	5.38351	7.10714	5.10478	P	P	P	P	P	P	P	P	NR_003697	CTGTGTTAATACACCTAGTGAGGAGTGGAGCTGAATTTGAATGCAAGCCTTGGCACCTTA			ENST00000438705	NR_003697	Hs.25892	NR_003697	THC2727751	chromosome 7 open reading frame 40	Homo sapiens chromosome 7 open reading frame 40 (C7orf40), non-coding RNA [NR_003697]			285958	C7orf40	chromosome 7 open reading frame 40			7	-	45022626	45026259	NA	hs|7p13	ref|NR_003697|ens|ENST00000438705|gb|AK096179|gb|BC092459	non-coding RNA	agilent G3 V2
A_21_P0013152	0.000626	3.64416	up	4.66604	2.44189	4.14417	2.60404	5.2242	3.01143	4.72279	3.23749	P	P	P	A	P	P	P	P	TCONS_l2_00025470	CATCCTAGTGAGGTTTGAGAGTACAGCTTTATGGTCTATATTACATTACTAAGCCGATTT	TCONS_l2_00025470		ENST00000430296		Hs.571062	BC035400	THC2607517	CDNA clone IMAGE:4822830	BROAD Institute lincRNA (XLOC_l2_013116), lincRNA [TCONS_l2_00025470]			NA	XLOC_l2_013116				6	-	129847770	129873732	NA	hs|6q22.33	ens|ENST00000430296|linc|TCONS_l2_00025470	non-coding RNA	agilent G3 V2
A_21_P0014101	0.000577	2.74502	up	4.12598	2.23224	3.65027	2.362	4.14134	2.19019	3.34026	2.64617	P	A	P	A	P	P	P	A	Hs.659982	CAGAATGACCATCTTGTGATCAGTTTTCTGCATCTTTAAAATACCTGGAAGGTCATCTTT			ENST00000396588	XR_108433	Hs.659982	XR_108433	THC2523535		PREDICTED: Homo sapiens hypothetical LOC654841 (LOC654841), miscRNA [XR_108433]			NA	LOC654841				2	-	228085768	228189880	NA	hs|2q36.3	ens|ENST00000396588|ens|ENST00000439598|ref|XR_108433|ref|XR_112444	non-coding RNA	agilent G3 V2
oebiotech_15347	0.00417029	3.08779	down	3.25712	3.58487	1.78827	4.14344	2.2061	3.96712	2.43553	4.4979	P	P	A	P	P	P	P	P	D83492	ACAACATCCAGTGATGTCTGGAGCTTTGGGATACTCATGTGGGAAGTGATGAGTTATGGA					Hs.380089	D83492	NA		EPH receptor B6			NA	NA	NA			7	+	142552822	142568847	NA	NA	NA	non-coding RNA	NONCODE
oebiotech_22932	0.00246039	3.30146	up	4.70275	4.01347	5.75404	3.30424	6.11362	4.04522	5.50218	3.81723	P	P	P	P	P	P	P	P	NR_051997	CCCTATGAATGTACTGAATGTGGGAAAACCTACACTCACAAATCAAGTCTCAATGAACAT				NR_051997			NA	Homo sapiens zinc finger protein 33B pseudogene (LOC100419868), non-coding RNA				NA	NA	NA			10	-	38082865	38084103	NA	NA	NA	non-coding RNA	RefSeq
oebiotech_25209	0.00120328	2.68361	up	4.29424	2.37992	3.77236	2.64547	4.32715	2.27641	3.70617	3.10141	P	A	P	A	P	P	P	A	TCONS_00027727	AAAGTGCAGATAGCCTTGAAACCATTGGTTTCCTACCACTGTTTATTTCAGCATAACTTT	TCONS_00027727						NA					NA	NA	NA			19	-	32880956	32896308	NA	NA	NA	non-coding RNA	UCSC
oebiotech_17917	0.00824358	2.40041	up	5.45261	3.8722	5.20739	4.4946	6.44438	4.41453	5.36093	4.63086	P	P	P	P	P	P	P	P	ENST00000522859	AAACCATGTATGTACCCATCTTTTTAACCTATGTGTGTTTTGCTAGAATGGAGTGTTCTA			ENST00000522859				NA		TPT1 antisense RNA 1 (non-protein coding) [Source:HGNC Symbol;Acc:43686]			NA	NA	NA			13	+	45915647	45944642	NA	NA	NA	non-coding RNA	ENSEMBL
oebiotech_08947	0.00775333	2.39324	down	2.9317	4.23745	3.86661	4.72857	2.66346	4.27974	2.72026	3.97213	P	P	P	P	P	P	P	P	OTTHUMT00000040485	AACTGTGAAACTGATGGGGGAAAGTCAATGGGTTTCATCAGTGAATCCAAGGATGGGATG			ENST00000451810				NA		testis development related 1 (non-protein coding) [Source:HGNC Symbol;Acc:43642]	OTTHUMT00000040485		NA	NA	NA			6	+	40410670	40455602	NA	NA	NA	non-coding RNA	NONCODE
oebiotech_13446	0.00675059	2.18023	up	4.34124	2.77693	3.93681	3.36009	4.25602	2.69193	4.53292	3.74013	P	P	P	P	P	P	P	P	AK095147	AATAATAAACCAACAACAAAAACTGATCAATGTTCTGGGTCTTGTGAGCAGACCGAAATG					Hs.595130	AK095147	NA		CDNA FLJ37828 fis, clone BRSSN2006575			NA	NA	NA			13	+	37417669	37419983	NA	NA	NA	non-coding RNA	NONCODE
A_19_P00328053	0.00740872	2.18786	down	3.40751	4.21699	3.28609	4.556	3.90207	4.43429	3.46071	5.3672	P	P	P	P	P	P	P	P	TCONS_00022063	AACAGTCTTACAGAAGAGTTAACACAATGGGCAGATTCCAGGTGTGCTGTCATTTGGAGG	TCONS_00022063						THC2689105		BROAD Institute lincRNA (XLOC_010669), lincRNA [TCONS_00022063]			NA	XLOC_010669				13	-	80615857	80626528	NA	hs|13q31.1	tc|THC2689105|linc|TCONS_00022063	non-coding RNA	agilent G3 V2
oebiotech_19990	0.00566965	2.25503	down	5.09073	6.52337	6.11124	6.9271	5.19541	6.67269	5.24465	6.21146	P	P	P	P	P	P	P	P	uc004azu.1	AGATTCATAATCCACTTAGGAAAAAGGAGGGGGGATGCACGGAGTTAGCACATATTAAGT		uc004azu.1					NA					NA	NA	NA			9	-	102121666	102132150	NA	NA	NA	non-coding RNA	UCSC
A_21_P0004123	0.00529895	2.13406	down	4.0463	5.42516	3.56444	4.36602	3.52495	4.86251	3.74959	4.60599	P	P	P	P	P	P	P	P	TCONS_00009644	GTGGTGCTGACTTTCCGACTCAGAATATGATCACATGTTTTTCTCATTAAAACTATATTG	TCONS_00009644		ENST00000506463				THC2675522		BROAD Institute lincRNA (XLOC_004794), lincRNA [TCONS_00009644]			NA	XLOC_004794				5	-	38710468	38720375	NA	hs|5p13.1	ens|ENST00000506463|tc|THC2675522|linc|TCONS_00009644	non-coding RNA	agilent G3 V2
oebiotech_06813	0.00790125	3.58827	up	6.13	2.65997	5.37598	3.0524	4.52384	3.6422	4.48551	3.78762	P	A	P	A	P	P	P	P	ENST00000562878	ACTGTGAAGTAAGCAAAGTTGGAATGCCCAAGTGAAAGACCATTTGAATATTTACAAGTA			ENST00000562878				NA			OTTHUMT00000430936.1		NA	NA	NA			1	+	16841139	16842249	NA	NA	NA	non-coding RNA	Gencode v13
oebiotech_13016	0.000558	2.4639	down	4.51602	5.74245	4.85244	5.97382	4.27491	6.21643	5.03487	5.94932	P	P	P	P	P	P	P	P	S83307	GATATACAATTCCAACAGATCACTCTCACTAGCCAATATGAGACACAGTCAATTTCCCTA						S83307	NA	HERV-H homolog/ya88a12s.1 homolog {A_T-rich region, putative retrotransposon} [human, phytohemaglutinin-stimulated peripheral T-cells, mRNA Partial, 214 nt, segment 2 of 2]				NA	NA	NA			1	+	89647180	89647394	NA	NA	NA	non-coding RNA	NONCODE
oebiotech_22109	0.00893264	2.71003	up	6.86521	5.16417	6.39547	4.42545	6.2214	4.81174	5.23949	4.56698	P	P	P	P	P	P	P	P	NR_037620	AAACTGGTATACATTCCAAACTGATAGTACATTGCCATCTCCAGGAAGACTTGACGGCTT		uc010cbe.2		NR_037620			NA	Homo sapiens origin recognition complex, subunit 6 (ORC6), transcript variant 2, non-coding RNA				NA	NA	NA			16	+	46723557	46732306	NA	NA	NA	non-coding RNA	RefSeq
A_19_P00317398	0.000945	2.29364	up	8.98403	7.89471	8.82946	7.34737	9.10252	7.86607	8.44894	7.46623	P	P	P	P	P	P	P	P	NR_024053	TTGTGGAACCTAGCATTGTTCTCCTTCTGCAGCACTAAGTAACATTTGTTCTCCGTTAAG			ENST00000422389	NR_024052	Hs.485041	NR_024052	THC2531152	HLA complex group 18 (non-protein coding)	Homo sapiens HLA complex group 18 (non-protein coding) (HCG18), non-coding RNA [NR_024052]			NA	HCG18	HLA complex group 18 (non-protein coding)			6	-	30255173	30294927	NA	hs|6p22.1	ref|NR_024052|ref|NR_024053|ens|ENST00000422389|ens|ENST00000436536	non-coding RNA	agilent G3 V2
oebiotech_11286	0.000241	4.25571	up	9.7076	6.75435	9.3524	7.5775	9.443	7.17163	8.74636	7.38828	P	P	P	P	P	P	P	P	BC030000	ATTTTGGACAGCTTCTTTTGAATAAAGACCTGATTATACAGGCAGTGAGAAACATGACTT					Hs.186350	BC030000	NA		Ribosomal protein L4			NA	NA	NA			15	-	66791646	66791946	NA	NA	NA	non-coding RNA	H-inv
oebiotech_21174	0.00926632	2.91167	up	6.23333	4.07273	6.84399	4.77479	5.75238	4.09443	5.30473	5.02509	P	P	P	P	P	P	P	P	NR_026598	CTGGGCAGTGGAATTTTGAGCGACCTTTACTTTATACTTTTCTGTGCTTGACAGATTTTC		uc010ptf.2	ENST00000479589	NR_026598			NA	Homo sapiens neudesin neurotrophic factor (NENF), transcript variant 2, non-coding RNA				NA	NA	NA			1	+	212606228	212619721	NA	NA	NA	non-coding RNA	RefSeq
oebiotech_01279	0.00772933	3.09125	up	2.5263	0.874448	3.11135	1.18188	3.68872	1.08257	2.60997	2.28469	P	A	P	A	P	A	P	A	ENST00000431309	CAAGTGTGCAGAATATTTGTGAAGATCAGTGTAGATAATACTGAAATGACAGTGATGAGG			ENST00000431309				NA			OTTHUMT00000042547.1		NA	NA	NA			6	-	144632834	144654437	NA	NA	NA	non-coding RNA	Gencode v13
A_21_P0013551	0.00156605	2.18968	up	7.21052	5.436	6.45317	5.51769	6.81606	5.62558	6.64368	6.0213	P	P	P	P	P	P	P	P	TCONS_l2_00028610	TTCAACATATCCAAACAAATTGGGCACATTAAATCACTGTGCAGACTTCGAGGTGAAACC	TCONS_l2_00028610								BROAD Institute lincRNA (XLOC_l2_014697), lincRNA [TCONS_l2_00028610]			NA	XLOC_l2_014697				9	+	6645888	6669881	NA	hs|9p24.1	linc|TCONS_l2_00028610	non-coding RNA	agilent G3 V2
oebiotech_25542	7.43e-05	2.25841	up	8.16681	7.29577	8.61764	7.25042	8.32567	7.28711	8.38591	6.96151	P	P	P	P	P	P	P	P	TCONS_l2_00000959	AACAGGTGAAGATTTACAACTTGATAAATCAACTTTGTCAGGTACGTCTTCAGTCAAGTC	TCONS_l2_00000959						NA					NA	NA	NA			1	-	165864	168167	NA	NA	NA	non-coding RNA	UCSC
oebiotech_18027	0.000822	2.39397	up	4.96811	3.72726	4.67003	2.97389	4.77537	3.58061	4.38737	3.48149	P	P	P	P	P	P	P	P	ENST00000532226	CAGAGGCCAGAAAAGACTACTTATTCTCAGATGTGTAAATATAGATAAGTCCTTCTGTTT			ENST00000532226				NA		TRAF3IP2 antisense RNA 1 (non-protein coding) [Source:HGNC Symbol;Acc:40005]			NA	NA	NA			6	+	111804713	111814206	NA	NA	NA	non-coding RNA	ENSEMBL
A_21_P0011041	0.00274025	3.77303	up	16.0181	13.3345	15.296	14.1402	16.7218	14.0249	15.6297	14.503	P	P	P	P	P	P	P	P	TCONS_l2_00005546	TTCTGGTAAAAAGCTGGAAGACGGCCCTAAATTCTTGAAGTCTGGTGATGCTGACAGGAA	TCONS_l2_00005546								BROAD Institute lincRNA (XLOC_l2_002910), lincRNA [TCONS_l2_00005546]			NA	XLOC_l2_002910				12	+	17144475	17144926	NA	hs|12p12.3	linc|TCONS_l2_00005546	non-coding RNA	agilent G3 V2
oebiotech_06396	0.00930953	2.35474	up	3.44495	1.80974	3.90269	2.01289	3.81206	2.44037	2.8071	2.76155	P	A	P	A	P	P	P	A	ENST00000560265	ACAATGAGGAGACTGAGTCCCAAGATCACCCAGATACAATAATAATTGTAGTATTAACAT			ENST00000560265				NA			OTTHUMT00000419534.1		NA	NA	NA			15	+	77938699	77940543	NA	NA	NA	non-coding RNA	Gencode v13
oebiotech_21497	0.000723	4.0161	up	4.86394	2.43863	4.53248	2.50173	4.87218	2.21048	3.59566	2.69023	P	A	P	A	P	A	P	A	NR_028077	ACCCATGATAGGAGAGTAAGGCTTATATATTTTATAGTAGGGCACTAAATACAGGAACCA		uc010jre.3		NR_028077			NA	Homo sapiens zinc finger and SCAN domain containing 12 (ZSCAN12), transcript variant 2, non-coding RNA				NA	NA	NA			6	-	28346597	28367544	NA	NA	NA	non-coding RNA	RefSeq
oebiotech_16405	2.9e-05	14.5167	up	8.74687	6.00622	10.2978	5.91171	9.90583	5.7971	9.92614	5.72302	P	P	P	P	P	P	P	P	NR_003530	CTTCTTTGTCTGCGAAGGAAAAACACACTGATTATCATAATGAGTTCCTGACCTGGCCAT		uc001yhy.3	ENST00000423456	NR_003530			NA	Homo sapiens maternally expressed 3 (non-protein coding) (MEG3), transcript variant 2, non-coding RNA	MEG3	~1.6 kb in humans with a number of splice isoforms and evidence of retained introns creating longer transcripts (Miyoshi (2000) - http://www.ncbi.nlm.nih.gov/pubmed/10759892, Zhang (2010) - http://www.ncbi.nlm.nih.gov/pubmed/20032057). . Similar situation in mouse and sheep with ~2kb - ~10kb transcripts due to alternative splicing, alternative 5' and 3' ends and retained introns. (Schuster-Gossle…		NA	NA	NA			14	+	101292444	101327363	NA	NA	NA	non-coding RNA	lncRNAdb
oebiotech_02900	0.00431953	6.89836	down	1.42169	3.8422	2.14109	6.04892	0.868925	3.91284	1.96045	3.7332	A	P	A	P	A	P	A	P	ENST00000478366	ACATCATAAACCTGACAACCATCAAAAGAGGGAAGACTTCAAAAACATGGAGTAAAAGGG			ENST00000478366				NA		ITIH4 antisense RNA 1 (non-protein coding) [Source:HGNC Symbol;Acc:40310]	OTTHUMT00000352932.1		NA	NA	NA			3	+	52857950	52859330	NA	NA	NA	non-coding RNA	Gencode v13
oebiotech_16243	0.00419394	2.95706	up	7.20324	5.28686	6.66418	4.86308	7.56279	5.56634	6.19462	5.6519	P	P	P	P	P	P	P	P	AX750576	ACAGAGATTTGCTACATCCACCTTGTTTTAGATTATGCCTGTTTTTGACAGACACTTTGT						AX750576	NA	Sequence 2 from Patent WO0221134				NA	NA	NA			17	+	66263169	66263537	NA	NA	NA	non-coding RNA	NONCODE
A_21_P0005651	0.000307	3.19306	down	4.3422	5.95367	4.69604	5.95373	4.86794	6.30108	4.31396	6.71142	P	P	P	P	P	P	P	P	ENST00000521718	TTATTCAACGACATATTACTAAGGAACCTCCTTAAGCCGGGATGCTGAACGTGGAAAAAT			ENST00000517816		Hs.115519	BE542385	THC2673111		601062845F1 NIH_MGC_10 Homo sapiens cDNA clone IMAGE:3449194 5', mRNA sequence [BE542385]			NA	XLOC_006704				8	+	9009312	9013864	NA	hs|8p23.1	ens|ENST00000517816|ens|ENST00000521718|ens|ENST00000518496|gb|BE542385	non-coding RNA	agilent G3 V2
A_19_P00322276	0.00628068	2.5312	up	7.14091	4.99811	6.15251	5.29257	6.94168	5.08152	5.81042	5.31403	P	P	P	P	P	P	P	P	NR_027105	ATGAACAAGAAAGAGGACGTCTTATTATCTGGTGTCTGGCTTGCTGATTTAATAACCTAG				NR_027105		NR_027105	THC2677060	uncharacterized LOC285419	Homo sapiens uncharacterized LOC285419 (LOC285419), transcript variant 1, non-coding RNA [NR_027105]			NA	LOC285419	uncharacterized LOC285419			4	+	124573939	124851518	NA	hs|4q28.1	ref|NR_027105|tc|THC2677060|tc|THC2521925	non-coding RNA	agilent G3 V2
oebiotech_20585	0.00144207	8.00947	up	2.59815	1.31552	4.42354	1.10875	4.16312	1.10592	5.08462	0.732413	P	A	P	A	P	A	P	A	uc011ful.1	AAGAGTCCATTGTCAGAACTCACTGGACAGTCATATGATCCCAGTTAATGCCAACAAGGC		uc011ful.1					NA					NA	NA	NA			6	+	1161725	1165334	NA	NA	NA	non-coding RNA	UCSC
A_21_P0014734	0.00718439	2.83012	up	7.46224	5.96126	6.98458	5.77199	8.59003	6.24339	7.20009	6.25686	P	P	P	P	P	P	P	P	XR_113110	GATACGACAGCAACTGTGATTCCTTGTAGAATATGAGTGATATGCAACCTGATGCTTTTT				XR_113110		XR_113110		uncharacterized LOC100507760	PREDICTED: Homo sapiens hypothetical LOC100507760 (LOC100507760), miscRNA [XR_113110]			NA	LOC100507760	uncharacterized LOC100507760					NA	NA	NA	hs|8p23.1	ref|XR_113110	non-coding RNA	agilent G3 V2
oebiotech_11411	0.00384213	2.236	up	12.5316	10.9661	12.0105	11.1016	12.7807	11.0672	11.6802	11.2244	P	P	P	P	P	P	P	P	M16439	ATGGTAGCCTTTCTCATCCTCTTTGCCATGTGAAGGAGCCGTCTCCACCTCCCATAGTTC					Hs.524464	M16439	NA		ATP synthase, H+ transporting, mitochondrial F0 complex, subunit C2 (subunit 9)			NA	NA	NA			12	-	54059020	54062993	NA	NA	NA	non-coding RNA	H-inv
oebiotech_26263	0.00362897	20.311	down	3.75069	9.90559	5.56338	9.60703	6.08327	10.2024	8.04658	11.1056	P	P	P	P	P	P	P	P	TCONS_l2_00010036	AGAACTGCCAAAGACGGTTTCTGGAAAGATCCAAAGGAGTAAATTGCGAAGTCAGGAGTG	TCONS_l2_00010036						NA					NA	NA	NA			16	-	20598010	20599487	NA	NA	NA	non-coding RNA	UCSC
A_21_P0004513	0.00330083	6.35514	down	3.13924	5.33891	1.35946	5.42736	2.63393	5.10721	3.95067	5.88151	P	P	A	P	P	P	P	P	TCONS_00010717	AACTGACTTCCACATACAGGAGCACGAAAGGCACAGGAATGGATGCCAATAGACTCATTA	TCONS_00010717		ENST00000514258				THC2693291	corticotropin releasing hormone binding protein	Q53F32_HUMAN (Q53F32) Corticotropin releasing hormone binding protein variant (Fragment), partial (27%) [THC2693291]			NA	CRHBP	corticotropin releasing hormone binding protein			5	+	76272215	76276874	NA	hs|5q13.3	ens|ENST00000514258|tc|THC2693291|linc|TCONS_00010717	non-coding RNA	agilent G3 V2
oebiotech_27650	0.00588499	6.37394	up	5.14346	1.47314	3.44871	0.88105	4.46708	1.68789	2.40598	0.734397	P	A	P	A	P	A	P	A	TCONS_l2_00027629	AGGAAAGAAGATCCAGTGAGATAGTTAGTCCACAAATGGAATGTAAATCCATAAACACTC	TCONS_l2_00027629						NA					NA	NA	NA			8	+	12245839	12250990	NA	NA	NA	non-coding RNA	UCSC
oebiotech_04609	0.00132767	2.16027	up	6.93088	5.40462	6.63629	5.12174	6.43313	5.5232	6.28273	5.78861	P	P	P	P	P	P	P	P	ENST00000526453	CAAAGCTGGTCAGAGTAGTCTACACCACTATCTGCTTCAACTTCTAGTAACGTCTAAGCC			ENST00000526453				NA			OTTHUMT00000389662.2		NA	NA	NA			11	-	118866904	118868714	NA	NA	NA	non-coding RNA	Gencode v13
oebiotech_13079	0.00178859	3.14226	up	5.18155	3.01118	4.85686	2.42528	4.39662	3.3581	4.11473	3.14799	P	P	P	A	P	P	P	A	AK022210	AAAGGAAAAAGGCCATTGCATGGATGTGCAATAACACCTTTAGCCATTTCCTAATGATGT					Hs.527607	AK022210	NA		CDNA FLJ12148 fis, clone MAMMA1000414			NA	NA	NA			1	-	111973667	111975690	NA	NA	NA	non-coding RNA	NONCODE
A_23_P70814	0.00193191	7.33439	down	5.60963	8.7109	6.51498	8.93031	4.59102	8.80373	5.52765	7.29704	P	P	P	P	P	P	P	P	NR_026773	CACATTTCTACCCAAGTTTAAATGACCTGCTATGCCCACAGAGCTTGATCCAGAAGTGCA			ENST00000495520	NR_026773	Hs.520583	NR_026773	THC2485325	chromosome 6 open reading frame 123	Homo sapiens chromosome 6 open reading frame 123 (C6orf123), non-coding RNA [NR_026773]			26238	C6orf123	chromosome 6 open reading frame 123			6	-	168185218	168197539	NA	hs|6q27	ref|NR_026773|ens|ENST00000495520|gb|AB016901|gb|BC027853	non-coding RNA	agilent G3 V2
oebiotech_16285	0.00443354	3.53682	up	5.91313	2.7564	5.08544	3.65409	5.7934	3.78126	5.16146	4.47187	P	P	P	P	P	P	P	P	CR623840	CCACAGCTGTTTGTGTTTCACATATGTTCTGAATTTTCCTTGGTTCTTTTTAAAGGAATG					Hs.620309	CR623840	NA		Full-length cDNA clone CS0DC021YJ17 of Neuroblastoma Cot 25-normalized of Homo sapiens (human)			NA	NA	NA			11	+	122889831	122890316	NA	NA	NA	non-coding RNA	NONCODE
A_21_P0008103	0.00229158	2.06828	down	5.87947	7.30951	5.73929	6.8628	5.8514	7.0893	6.54208	6.94436	P	P	P	P	P	P	P	P	TCONS_00021871	CCTGAATTCTCTTTTATACCCTCTGAGTGGCTACTCACCTGCTACCAGTTAGTATTTCTT	TCONS_00021871								BROAD Institute lincRNA (XLOC_010470), lincRNA [TCONS_00021871]			NA	XLOC_010470				13	+	91763973	91793697	NA	hs|13q31.3	linc|TCONS_00021871	non-coding RNA	agilent G3 V2
A_33_P3283964	0.00652935	8.0335	down	3.50269	9.00206	6.47187	7.97476	5.56857	8.69823	6.50581	8.398	P	P	P	P	P	P	P	P	NR_033740	AGTACTTAGGAGGAACAGATGACCCTGTCAAGAAGAAAGACCTGTTCCTGGACTTAATGG				NR_033740	Hs.554599	NR_033740	THC2727569	carboxylesterase 1 pseudogene 2	Homo sapiens carboxylesterase 1 pseudogene 2 (CES1P2), non-coding RNA [NR_033740]			390732	CES1P2	carboxylesterase 1 pseudogene 2			16	+	55758836	55784123	NA	hs|16q12.2	ref|NR_033740|gb|DY655023|tc|THC2727569	non-coding RNA	agilent G3 V2
A_21_P0009117	0.00269103	4.68474	up	3.42164	0.947992	3.71906	0.83688	3.93971	1.24487	3.60043	2.73922	P	A	P	A	P	A	P	A	TCONS_00024914	CTATAATGCTTATACTACAGGATGGCCAATTCAGAACTTCTTACTAGTGCTGAATTCAAT	TCONS_00024914			XR_109344		XR_109344	THC2651395	uncharacterized LOC100506268	PREDICTED: Homo sapiens hypothetical LOC100506268 (LOC100506268), miscRNA [XR_109344]			NA	LOC100506268	uncharacterized LOC100506268			16	+	89557725	89565673	NA	hs|16q24.3	ref|XR_109344|ref|XR_133110|tc|THC2651395|linc|TCONS_00024914	non-coding RNA	agilent G3 V2
oebiotech_18229	0.0036799	5.16047	up	5.62614	1.90771	5.58387	2.99337	4.80841	2.67278	3.65846	2.63301	P	A	P	P	P	P	P	A	ENST00000541574	AAACAGAAGTTGGACATTTTTTAAAGGTTCTTGCGCTCGGCAAGGGGAGCAGATAGATGC			ENST00000541574				NA					NA	NA	NA			12	+	122018696	122031409	NA	NA	NA	non-coding RNA	ENSEMBL
oebiotech_24685	0.00221155	2.0578	down	5.00312	6.23783	5.77384	6.48349	4.94677	6.32827	5.28008	6.11864	P	P	P	P	P	P	P	P	TCONS_00020487	AACTAACATCTAGCTGGGGATGAGGGGGGATTTGGCTATGTAGAGAGTAAATAAAGTGAT	TCONS_00020487						NA					NA	NA	NA			12	+	78171258	78177354	NA	NA	NA	non-coding RNA	UCSC
oebiotech_10316	0.00368929	2.58704	up	4.44287	2.49596	4.42329	2.34405	4.25609	3.19833	3.76719	3.36588	P	A	P	A	P	P	P	P	OTTHUMT00000092017	CATTGATAACTCTGTTTCCTTGATTCACAGATCTCTTAACAAGACTGAATCATAGAAGCT			ENST00000416908				NA			OTTHUMT00000092017		NA	NA	NA			1	+	223021224	223027666	NA	NA	NA	non-coding RNA	NONCODE
oebiotech_01854	0.00785099	2.5042	down	2.7662	4.3548	2.4524	3.62806	2.61914	3.92504	3.51433	4.74157	P	P	A	P	P	P	P	P	ENST00000441659	AACTGTGAAGCATACAGTGACCAAAACAGAATGTCATGGGAGAGGGGATTCAGCCAAAAC			ENST00000441659				NA			OTTHUMT00000331670.1		NA	NA	NA			13	+	32559821	32565134	NA	NA	NA	non-coding RNA	Gencode v13
A_21_P0000416	4.18e-05	18.0929	up	6.72548	2.9765	7.35676	2.44355	7.21918	2.01818	6.27711	3.43089	P	P	P	A	P	A	P	P	NR_003212	AACTTGCTGGCATATGAATCTTGGATAATGGATGATACGTGTGTGGAACTCTGAGGTCCA				NR_003212		NR_003212		small nucleolar RNA, C/D box 114-19	Homo sapiens small nucleolar RNA, C/D box 114-19 (SNORD114-19), small nucleolar RNA [NR_003212]			NA	SNORD114-19	small nucleolar RNA, C/D box 114-19			14	+	101442813	101442887	NA	hs|14q32.31	ref|NR_003212	non-coding RNA	agilent G3 V2
oebiotech_23818	0.00666533	5.81756	up	5.08299	2.90802	4.34662	2.01116	3.33395	2.09186	5.02414	0.615012	P	A	P	A	P	A	P	A	TCONS_00009669	CCTCTATGGTATGAATAAATGAGCTCCATGAAGACAATAAGATCTCCTGAAATTATACAG	TCONS_00009669						NA					NA	NA	NA			5	-	55763539	55777773	NA	NA	NA	non-coding RNA	UCSC
A_33_P3292283	0.00135635	6.17323	down	3.60284	5.02725	3.49273	7.18363	3.03753	5.84143	3.61852	6.2034	P	P	P	P	P	P	P	P	NR_022006	ATCAGATTCATGGACACCACCAAGAAAAGAGGCCAGTCTGAGACATTCAATATTTGTTGA			ENST00000242109	NR_022006	Hs.69749	NR_022006	THC2631329	KIAA0087	Homo sapiens KIAA0087 (KIAA0087), non-coding RNA [NR_022006]			9808	KIAA0087	KIAA0087			7	-	26572739	26578444	NA	hs|7p15.2	ref|NR_022006|ens|ENST00000242109|gb|BC128257|gb|D42038	non-coding RNA	agilent G3 V2
A_21_P0009029	0.000414	18.7378	down	2.8009	5.78048	3.21246	7.05258	1.85597	6.00222	2.04468	7.99024	P	P	P	P	A	P	P	P	TCONS_00024647	CCTTTGAATCAAGACCCAGTCATCGTATTCGAAGAAAAAGGAAATATCCCTGACCATGTT	TCONS_00024647								BROAD Institute lincRNA (XLOC_011938), lincRNA [TCONS_00024647]			NA	XLOC_011938				16	-	51527572	51543870	NA	hs|16q12.1	linc|TCONS_00024647|linc|TCONS_00024648	non-coding RNA	agilent G3 V2
oebiotech_18374	0.000391	3.8929	down	5.77223	7.97686	6.21431	8.23177	5.6376	8.10066	5.98514	7.14336	P	P	P	P	P	P	P	P	ENST00000547845	AAATGTTCTAGATGCACAGATTTGGGGGCTTGATTGACAACCTGACACCTCACTCTAAAT			ENST00000547845				NA					NA	NA	NA			12	-	93945208	93960955	NA	NA	NA	non-coding RNA	ENSEMBL
A_21_P0002218	2.96e-06	8.45919	up	4.20451	1.43797	4.34151	1.54679	4.65568	1.62704	4.8611	1.12892	P	A	P	A	P	A	P	A	TCONS_00003684	TTCAGTGAGCGAACTGGGTGATCGCTGTTGGGATATGCAGATTCCTGATGTAAAAGGCGG	TCONS_00003684		ENST00000496970					echinoderm microtubule associated protein like 6	BROAD Institute lincRNA (XLOC_001478), lincRNA [TCONS_00003684]			NA	EML6	echinoderm microtubule associated protein like 6			2	+	54950820	54951863	NA	hs|2p16.2	ens|ENST00000496970|linc|TCONS_00003684	non-coding RNA	agilent G3 V2
oebiotech_24795	0.00348906	2.18908	down	4.77341	5.93128	5.68449	6.62116	5.10104	6.49002	5.17617	6.21393	P	P	P	P	P	P	P	P	TCONS_00021867	ATTAAACATTTAACCCTATCTCAGTGTCTTTCTAACACTACCAACAAGAAGGAGGGGCGG	TCONS_00021867						NA					NA	NA	NA			13	+	88335766	88349465	NA	NA	NA	non-coding RNA	UCSC
A_21_P0011768	0.0067266	2.46121	up	7.3356	5.42024	7.00594	4.96946	6.60955	5.63437	6.44995	6.1795	P	P	P	P	P	P	P	P	TCONS_l2_00012388	GCTGCTTTTTCATTGTTTTGGGGACACACAAATATCTTCCTAATTTTGAGAAACTGAAAC	TCONS_l2_00012388		ENST00000360204		Hs.658748	BC067843	NP1133934	Zinc finger protein 66	GB			NA	XLOC_l2_006648				19	+	20959099	20977051	NA	hs|19p12	ens|ENST00000360204|gb|BC067843|tc|NP1133934|linc|TCONS_l2_00012388	non-coding RNA	agilent G3 V2
oebiotech_10449	0.00814489	3.14742	up	6.92052	4.86798	6.87291	4.33367	7.28646	5.43212	5.98094	5.81038	P	P	P	P	P	P	P	P	OTTHUMT00000046191	AGAATGACATGTTGTACTACTCTGGTTTCTTTAAAGTTGTAGTGGTTAGTAGGGAGTTTT			ENST00000415726				NA			OTTHUMT00000046191		NA	NA	NA			1	+	154227804	154238202	NA	NA	NA	non-coding RNA	NONCODE
oebiotech_22249	0.00958907	2.42427	up	5.61666	5.30205	5.93726	3.79563	6.07058	4.92427	6.15789	4.65025	P	P	P	P	P	P	P	P	NR_038190_2	ACCCATAAGGAGAAGAAGAGTTTTAGGCGTGGTTATTTTACTTATTTACTGGCTTTATAC				NR_038190_2			NA	Homo sapiens advanced glycosylation end product-specific receptor (AGER), transcript variant 10, non-coding RNA				NA	NA	NA			6	-	3409764	3413119	NA	NA	NA	non-coding RNA	RefSeq
A_21_P0013766	0.00783878	2.54965	up	4.54356	3.08537	3.5041	2.3319	4.78333	2.81285	3.83163	3.0313	P	P	P	A	P	P	P	A	TCONS_l2_00030224	CCTGGAAGTTGTGCTTTTTAAGGTAATCTCTTTACCAAAAATTATTAAGAGGAGGAAGAG	TCONS_l2_00030224								BROAD Institute lincRNA (XLOC_l2_015536), lincRNA [TCONS_l2_00030224]			NA	XLOC_l2_015536				X	+	56755684	56758734	NA	hs|Xp11.21	linc|TCONS_l2_00030224	non-coding RNA	agilent G3 V2
A_24_P50091	0.00354385	2.9248	up	5.8377	3.86754	5.15925	3.18563	5.24003	3.54059	4.41504	3.8649	P	P	P	A	P	P	P	P	NR_003260	CAACAAGACCGTGTGGAACCTCATGGTTGGTGCGAAGCCCAAGACCATCATGCACATCAT			ENST00000423248	NR_003260	Hs.585319	NR_003260	THC2593283	DNM1 pseudogene 46	Homo sapiens DNM1 pseudogene 46 (DNM1P46), non-coding RNA [NR_003260]			196968	DNM1P46	DNM1 pseudogene 46			15	-	100330360	100347132	NA	hs|15q26.3	ref|NR_003260|ens|ENST00000423248|ens|ENST00000341853|gb|BC101079	non-coding RNA	agilent G3 V2
oebiotech_27942	0.00773059	4.14981	down	7.54651	10.6655	8.9961	10.5581	7.18777	9.99889	8.85113	9.5712	P	P	P	P	P	P	P	P	TCONS_l2_00030560	ATACTCAAACACTATTGGACCAGGATTTGAGTCTCTGCATGACATATACTTGATTAAAAG	TCONS_l2_00030560						NA					NA	NA	NA			X	-	101032844	101035506	NA	NA	NA	non-coding RNA	UCSC
oebiotech_11422	0.000426	4.48883	up	8.90342	6.14325	8.86713	6.31199	8.68239	6.50792	7.63904	6.46346	P	P	P	P	P	P	P	P	M24404	AAGTCGGACAAAGCGCAGACCAAGCTGCTCATCCTGCAGCAGGCCGTGCAGGTCATCCTG					Hs.371282	M24404	NA		Transcription factor 3 (E2A immunoglobulin enhancer binding factors E12/E47)			NA	NA	NA			19	-	1612196	1619134	NA	NA	NA	non-coding RNA	H-inv
oebiotech_27060	0.00254479	2.20034	up	7.47768	5.7744	6.87276	6.12488	7.53057	5.89744	6.84436	6.37774	P	P	P	P	P	P	P	P	TCONS_l2_00020419	GTACTTTGTTGTGTAGAGTGGAAGAATTGTGTTGAATAAACCCAAGATCGGAATGCAAAT	TCONS_l2_00020419						NA					NA	NA	NA			4	+	11370661	11375360	NA	NA	NA	non-coding RNA	UCSC
oebiotech_11803	0.00236302	4.13816	down	5.33556	7.51654	4.72914	7.97992	5.56013	7.3536	6.57498	7.54572	P	P	P	P	P	P	P	P	AY495089	AGCCATGCGCCGACAGCCTGCAGACGCCTTGCTGAGTCTGGGCTCTGTCATCGACATTTC					Hs.503163	AY495089	NA		Phosphodiesterase 2A, cGMP-stimulated			NA	NA	NA			11	-	72319755	72353467	NA	NA	NA	non-coding RNA	H-inv
oebiotech_13802	0.00135856	2.1584	down	3.64047	5.32244	4.5441	5.26757	4.18468	5.3057	4.38868	5.30205	P	P	P	P	P	P	P	P	AK127618	AAGTAAGTAGTCTGTGCAGTGACCCAAAAGCTCAAAGGAATGGTGGGGTAGTGATATGGA					Hs.640123	AK127618	NA		CDNA FLJ45716 fis, clone FELNG2001514			NA	NA	NA			2	+	218178388	218180772	NA	NA	NA	non-coding RNA	NONCODE
oebiotech_21444	0.00598039	2.63017	up	7.17246	5.26359	6.51971	4.61709	6.43049	5.0449	5.7427	5.35915	P	P	P	P	P	P	P	P	NR_027762	ACAACCAGGAACTGCTTTTTCTTTTCCTGCTGAGTACTGCTAATAAAAGTGCTATTATCT		uc001hwo.3		NR_027762			NA	Homo sapiens RNA binding motif protein 34 (RBM34), transcript variant 3, non-coding RNA				NA	NA	NA			1	-	235294497	235324571	NA	NA	NA	non-coding RNA	RefSeq
A_21_P0003533	0.00947337	2.00761	down	4.05883	5.05214	3.93909	4.7518	3.84126	4.69064	3.03454	4.40106	P	P	P	P	P	P	P	P	TCONS_00007893	GGGGATTAGAAGTGCCAGGTAAGTGTGTGCAGAAATTTTGGCCATATGACAATTTAAATA	TCONS_00007893		ENST00000514134						BROAD Institute lincRNA (XLOC_004148), lincRNA [TCONS_00007893]			NA	XLOC_004148				4	-	167309852	167447271	NA	hs|4q32.3	ens|ENST00000514134|linc|TCONS_00007893	non-coding RNA	agilent G3 V2
A_21_P0007275	0.00196963	2.88423	down	2.58605	4.29388	2.75903	4.27235	2.52246	3.67938	1.7894	3.52407	P	P	P	P	P	P	A	P	TCONS_00019475	GATTTTGTGTATAGCCCTATGCTGTGGGAAATGCTATGAAACAACAGCCACAGAGTCAAC	TCONS_00019475								BROAD Institute lincRNA (XLOC_009279), lincRNA [TCONS_00019475]			NA	XLOC_009279				11	+	112236379	112237424	NA	hs|11q23.1	linc|TCONS_00019475	non-coding RNA	agilent G3 V2
A_23_P157196	0.00301279	2.06234	up	12.0758	10.5234	11.4186	10.8354	12.0943	10.642	11.3214	10.7322	P	P	P	P	P	P	P	P	NR_026676	TCTCTAACATCTACAGCTACCTGCCCCTGAAGGACTTCTGGAAGGAGACTGTATTCACCA				NR_026676	Hs.367935	NR_026676	THC2489277	ribosomal protein S2 pseudogene 32	Homo sapiens ribosomal protein S2 pseudogene 32 (RPS2P32), non-coding RNA [NR_026676]			256355	RPS2P32	ribosomal protein S2 pseudogene 32			7	+	23530006	23531031	NA	hs|7p15.3	ref|NR_026676|gb|BC026177|tc|THC2489277	non-coding RNA	agilent G3 V2
oebiotech_13940	5.23e-05	2.87525	up	6.5269	5.12416	6.32974	4.92897	6.80436	5.09073	6.88564	5.30804	P	P	P	P	P	P	P	P	AL832553	AGATTTTAACAGGGTAGTGTGGTGGGTACTTTTTAACTGTTTGCTTAAAGTGTTTCAAAG					Hs.250481	AL832553	NA		Zinc finger protein 445			NA	NA	NA			3	-	44483132	44487246	NA	NA	NA	non-coding RNA	NONCODE
A_19_P00320440	0.00227903	3.75257	up	3.72995	1.4854	3.55753	1.30564	4.3187	1.75719	3.2211	2.64752	P	A	P	A	P	A	P	A	TCONS_00027275	CTGGAGTGTGACAAAGGAAAATCTAAAAGGTCAACTTCATTTACAGGAAAGAGCATAGGA	TCONS_00027275						THC2549799		HUMIGTB1A integrin beta-1 subunit {Homo sapiens} (exp=-1; wgp=0; cg=0), partial (25%) [THC2549799]			NA	XLOC_013282				19	-	28263986	28285209	NA	hs|19q11	tc|THC2549799|linc|TCONS_00027275	non-coding RNA	agilent G3 V2
oebiotech_16071	0.000294	2.08382	down	3.72535	4.70462	3.97615	5.02079	3.42412	4.7727	3.77069	4.6351	P	P	P	P	P	P	P	P	AK095365	TAATAGACATGATTTCTTCAAAGTGCCATTTTATCTCCATAGGTACCTCCAGACACCACC					Hs.620311	AK095365	NA		CDNA FLJ38046 fis, clone CTONG2014191			NA	NA	NA			12	+	3427883	3434509	NA	NA	NA	non-coding RNA	NONCODE
oebiotech_05264	0.00155305	2.11413	down	4.70616	5.77032	5.25708	5.99248	4.62919	6.04058	4.4882	5.59751	P	P	P	P	P	P	P	P	ENST00000544674	ATTTTTTCAGTTTCATTAAAAACAGCTGGGGGAGGGGCAGGCACATGCATTAAGCCCCTT			ENST00000544674				NA			OTTHUMT00000397413.1		NA	NA	NA			11	-	73106603	73107481	NA	NA	NA	non-coding RNA	Gencode v13
oebiotech_24495	0.000953	4.28005	up	7.74251	6.1772	7.63194	5.03334	8.24903	5.86569	7.12709	5.28384	P	P	P	P	P	P	P	P	TCONS_00017835	AACATCAACTGGGTGAAGAGCTATATGTTCCTTTCTCAAGAGGCACTACAAGTGACATGC	TCONS_00017835						NA					NA	NA	NA			10	+	67345446	67441220	NA	NA	NA	non-coding RNA	UCSC
oebiotech_17476	0.00216111	3.20607	up	4.72106	3.26042	4.27584	2.66821	5.38873	3.40468	5.27643	3.60553	P	P	P	A	P	P	P	P	ENST00000500276	CATTTAGCCACTGTTACTGATAATTTGGATGGAAAAGAAAAATAAATTATATCACCTCTC		uc001rgu.1	ENST00000500276				NA					NA	NA	NA			12	-	26097789	26111511	NA	NA	NA	non-coding RNA	ENSEMBL
oebiotech_21240	0.00047	3.21166	up	7.93073	5.43656	7.0832	5.77956	7.52002	5.73259	7.41513	6.26712	P	P	P	P	P	P	P	P	NR_026825	CCATTTCCTGCAACACCCATGGGAGGTAATGTCTAATCTCTACTTCTACAGAGATCCTGA		uc001sso.3	ENST00000489520	NR_026825			NA	Homo sapiens ribosomal protein SA pseudogene 52 (RPSAP52), non-coding RNA				NA	NA	NA			12	-	66151800	66220754	NA	NA	NA	non-coding RNA	RefSeq
oebiotech_16411	0.00399254	6.74769	up	13.1838	9.25119	11.4961	8.70006	12.0966	9.30966	10.3566	8.85462	P	P	P	P	P	P	P	P	NR_002578	AAAGGTATGGAGAGTCGGCTTGACTACACTGTGTGGAGCAAGTTTTAAAGAAGCAAAGGA		uc001gjj.3	ENST00000450589	NR_002578			NA	Homo sapiens growth arrest-specific 5 (non-protein coding) (GAS5), non-coding RNA	GAS5	Growth arrest-specific transcript (Schneider (1988) - http://www.ncbi.nlm.nih.gov/pubmed/3409319), multiple splice isoforms (Coccia (1992) - http://www.ncbi.nlm.nih.gov/pubmed/1630459) of ~250, ~450, ~600nuc and longer (Mourtada-Maarabouni (2008) - http://www.ncbi.nlm.nih.gov/pubmed/18354083), encodes 9 (10 in humans) snoRNAs in its introns (Smith (1998) - http://www.ncbi.nlm.nih.gov/pubmed/98193…		NA	NA	NA			1	-	173833038	173837125	NA	NA	NA	non-coding RNA	lncRNAdb
A_21_P0008729	0.000932	2.07032	down	5.30022	6.25901	5.80223	6.71724	5.25521	6.58579	5.28113	6.27617	P	P	P	P	P	P	P	P	TCONS_00023640	AGGTGGAATAGCAGCCTGGGCTTCGGACTCCAGGCCTAGGTTTATCCTCTGGGAGGGGAC	TCONS_00023640								BROAD Institute lincRNA (XLOC_011441), lincRNA [TCONS_00023640]			NA	XLOC_011441				15	-	40609594	40615570	NA	hs|15q15.1	linc|TCONS_00023640	non-coding RNA	agilent G3 V2
oebiotech_00976	0.00191526	4.60355	up	4.2585	1.3873	3.4028	0.676161	2.47802	1.08883	2.7867	0.96273	P	A	P	A	P	A	P	A	ENST00000425820	AGTAGTCAAGATGTTTTTCCACTGCAGTCTGTAAGTAAGAGGGTACTTGAAGAATTTCCT			ENST00000425820				NA			OTTHUMT00000025505.1		NA	NA	NA			1	+	68944811	68949222	NA	NA	NA	non-coding RNA	Gencode v13
A_32_P58513	0.00961572	2.88797	down	4.91135	6.2773	5.08487	7.43828	4.90055	6.84855	6.28306	6.73591	P	P	P	P	P	P	P	P	NR_024339	GCAGGCTTTCGCTCCATTTGCTTTGGACAGATTTAAAGACTAGGCACAGCCATTTGTGTT				NR_024338	Hs.412138	NR_024338	THC2481511	long intergenic non-protein coding RNA 238	Homo sapiens long intergenic non-protein coding RNA 238 (LINC00238), transcript variant 1, non-coding RNA [NR_024338]			440184	LINC00238	long intergenic non-protein coding RNA 238			14	+	66953108	66965271	NA	hs|14q23.3	ref|NR_024338|ref|NR_024339|gb|BC070365|gb|BC033546	non-coding RNA	agilent G3 V2
oebiotech_27058	0.00186208	2.32696	up	7.19659	5.13376	6.34241	5.28926	6.38916	5.39626	6.40032	5.63541	P	P	P	P	P	P	P	P	TCONS_l2_00020406	CCAGCCAGATGTTGTCATTGCAGCAGTAACCTGAAGCTTTCACCGTAGACGTGCTGTATT	TCONS_l2_00020406						NA					NA	NA	NA			4	+	9699870	9700981	NA	NA	NA	non-coding RNA	UCSC
A_21_P0008816	0.00601659	3.94941	up	7.73255	5.81818	7.50367	4.58982	7.84561	5.56698	6.13016	5.31046	P	P	P	P	P	P	P	P	Hs.728856	GTACCAGTTTAAGAAGTGAGAACTTCTTCACTGACTGAAATTTGCATATCAATCCAAATC			ENST00000553134		Hs.728856	AF400485	THC2535118	Small nuclear ribonucleoprotein polypeptide N				NA	XLOC_011183				15	+	25224704	25266501	NA	hs|15q11.2	ens|ENST00000553134|ens|ENST00000552781|ens|ENST00000551631|gb|AF400485	non-coding RNA	agilent G3 V2
oebiotech_26443	0.00609437	8.454	up	5.98188	3.37973	8.66341	2.89793	6.23992	3.68479	5.62979	4.23402	P	P	P	P	P	P	P	P	TCONS_l2_00012519	ATCTGGTGGATTTTCACATCTCAAGCCAGCTAAGAGTATGGGAAATAGGACTCGTTAAAG	TCONS_l2_00012519						NA					NA	NA	NA			19	+	37742797	37755652	NA	NA	NA	non-coding RNA	UCSC
oebiotech_02399	0.00300711	2.32891	up	5.91432	4.374	5.42371	3.88306	5.89899	4.71585	5.21258	4.59808	P	P	P	P	P	P	P	P	ENST00000452057	AGTGGTAGAAGAGTTTTAACTGAGTATCACAGCTTCAATGATGAGTATAGAAAACTCCAA			ENST00000452057				NA			OTTHUMT00000336642.1		NA	NA	NA			2	+	210895456	210929080	NA	NA	NA	non-coding RNA	Gencode v13
A_21_P0010056	0.00720381	2.02715	down	3.18954	4.04814	3.83538	4.56698	3.30234	5.02658	3.4905	4.25385	P	P	P	P	P	P	P	P	TCONS_00028434	AATGGATGAACTAAAGGAATTGGGAGGGGGAGTAGGAAGAGCACACTTAAAGCTCAGGCA	TCONS_00028434								BROAD Institute lincRNA (XLOC_013786), lincRNA [TCONS_00028434]			NA	XLOC_013786				20	-	48645559	48646516	NA	hs|20q13.13	linc|TCONS_00028434	non-coding RNA	agilent G3 V2
oebiotech_03324	0.000367	2.86199	up	3.63517	2.16075	3.95203	1.68539	3.72109	2.46979	3.63622	2.56051	P	A	P	A	P	P	P	A	ENST00000505645	ACCATCAACATATTGTACTTGTACTGAATCATCTTCATAAAGTATCATTCGCAGTTCAGC			ENST00000505645				NA			OTTHUMT00000368008.1		NA	NA	NA			5	+	43484173	43509458	NA	NA	NA	non-coding RNA	Gencode v13
oebiotech_22135	0.00316343	3.80486	up	7.55734	5.0967	6.76285	5.38718	8.37343	5.73124	7.42479	6.19192	P	P	P	P	P	P	P	P	NR_037665	CAAATGGAACAGAATCACCAAAGGGTGAACAGGACTAAGGCAATGTAGTGTATGGCTCAG		uc021xxr.1		NR_037665			NA	Homo sapiens uncharacterized LOC100506548 (LOC100506548), non-coding RNA				NA	NA	NA			5	-	40825364	40829244	NA	NA	NA	non-coding RNA	RefSeq
oebiotech_14134	0.00676183	2.14775	down	2.25639	3.56902	2.67213	3.10278	2.28409	3.38973	2.69357	4.25596	P	P	P	A	P	P	P	P	CR610740	AATAATCCCAGAGACCAGTGGAGATGGAGGCTCGTTTTCTGGCAGAAAGAACAAAAGGAA					Hs.638392	CR610740	NA		CDNA FLJ40546 fis, clone THYMU2001521			NA	NA	NA			20	+	31097809	31099666	NA	NA	NA	non-coding RNA	NONCODE
oebiotech_03474	0.000229	2.35661	up	3.74617	2.42387	4.00346	2.41568	3.40319	2.37324	3.33156	2.32473	P	A	P	A	P	A	P	A	ENST00000508616	CATGACTCCTTTCACATGGAGATTTGCTCTCTACTGCAAAATTAAAAGTGTTATTATGGA			ENST00000508616				NA			OTTHUMT00000359282.1		NA	NA	NA			3	+	97952494	98176742	NA	NA	NA	non-coding RNA	Gencode v13
A_33_P3213119	0.0073142	4.02354	up	3.68617	0.683905	2.92298	0.731601	3.1034	0.745327	1.32993	0.847781	P	A	P	A	P	A	P	A	NR_002835	CAGAACAAGGATTTAGTACCTTCATAATCCTCTGTATATGTGGTTCTAGAACTTTTGGTA				NR_002835		NR_002835		HAS2 antisense RNA 1 (non-protein coding)	Homo sapiens HAS2 antisense RNA 1 (non-protein coding) (HAS2-AS1), antisense RNA [NR_002835]			594842	HAS2-AS1	HAS2 antisense RNA 1 (non-protein coding)			8	+	122651585	122657564	NA	hs|8q24.13	ref|NR_002835|gb|AY941178	non-coding RNA	agilent G3 V2
oebiotech_19598	0.00100931	15.8432	down	3.77275	8.76668	4.85021	7.39927	2.52307	8.1898	5.2271	7.96059	P	P	P	P	P	P	P	P	uc003iwx.2	ATGGGCATTGAGATGACTGACTTGTCAAATTAGTTCGGAAAGATTTTTGACAACTACTAC		uc003iwx.2	ENST00000506741	NR_003542			NA					NA	NA	NA			4	-	185719450	185720200	NA	NA	NA	non-coding RNA	UCSC
A_21_P0013731	0.000768	2.86094	down	2.93136	4.27855	2.09396	3.93552	2.31599	4.14699	3.04267	4.08887	P	P	A	P	P	P	P	P	Hs.586433	CCTCTGACTCCACCTGGTGGAGATACATAAATCTATGAAAATAAACCAATCCAAATGAAG			ENST00000449235		Hs.586433	BE391770	THC2661514		601281962F1 NIH_MGC_44 Homo sapiens cDNA clone IMAGE:3603975 5', mRNA sequence [BE391770]			NA	XLOC_l2_015239				9	-	75486644	75489014	NA	hs|9q21.13	ens|ENST00000449235|ens|ENST00000423171|ens|ENST00000453787|gb|BE391770	non-coding RNA	agilent G3 V2
A_21_P0005105	0.0016564	20.0461	down	1.92956	7.33893	2.52663	7.18245	2.04918	7.29073	2.12031	4.11457	A	P	P	P	P	P	P	P	TCONS_00012422	GGTCAGGAAAAGCTAGGCCACAAGTTTTCCCTTGAGAGCCTTAGGTAAGACACGGAGCAC	TCONS_00012422								BROAD Institute lincRNA (XLOC_005160), lincRNA [TCONS_00012422]			NA	XLOC_005160				6	+	8906331	8926157	NA	hs|6p24.3	linc|TCONS_00012422	non-coding RNA	agilent G3 V2
A_21_P0009027	0.00192823	2.4841	down	3.65625	4.61439	4.28836	5.25225	3.81553	5.57684	3.84174	5.4093	P	P	P	P	P	P	P	P	TCONS_00024643	GGTAAATAACAGGACACGTGTGATGACTGGTTTATGTGCTATTTCTGGGGCTTATGAGCG	TCONS_00024643								BROAD Institute lincRNA (XLOC_011936), lincRNA [TCONS_00024643]			NA	XLOC_011936				16	-	51096097	51129392	NA	hs|16q12.1	linc|TCONS_00024643	non-coding RNA	agilent G3 V2
oebiotech_22885	0.000862	2.55383	up	6.90361	5.60745	6.99465	5.13779	7.12723	5.40262	6.47596	5.94292	P	P	P	P	P	P	P	P	NR_049729	AAATTTTGAAAACCCACTTCTGTGTACGTTATGAAGCATAGAAAATTAAACAGTATGCAC				NR_049729			NA	Homo sapiens chromosome 17 open reading frame 65 (C17orf65), transcript variant 1, non-coding RNA				NA	NA	NA			17	-	42253341	42264085	NA	NA	NA	non-coding RNA	RefSeq
A_21_P0004919	0.00123837	2.01956	down	4.24952	5.38318	4.17616	4.92378	3.78581	5.3565	4.4167	5.0209	P	P	P	P	P	P	P	P	TCONS_00011916	TAAAAAGAATAGAAAATAACCAAATGTCAAGACTGCAACTGGGGTGGAGCCAAGCTGCTG	TCONS_00011916								BROAD Institute lincRNA (XLOC_005424), lincRNA [TCONS_00011916]			NA	XLOC_005424				6	+	110870789	110874405	NA	hs|6q21	linc|TCONS_00011916	non-coding RNA	agilent G3 V2
oebiotech_17471	9.97e-05	4.88089	up	5.38458	2.85739	5.73359	2.94068	5.71125	3.3183	5.27244	3.83692	P	P	P	A	P	P	P	P	ENST00000500219	ACCACAGAGTTAACATAATTGACTACATCTGCTTCTATGAGCTGCTGTTCTAACATTTAA		uc002oeu.2	ENST00000500219				NA					NA	NA	NA			19	+	37288419	37295590	NA	NA	NA	non-coding RNA	ENSEMBL
A_21_P0009989	0.00389472	2.51101	down	3.33264	4.54526	4.06806	4.96564	3.56711	5.60407	3.44306	4.60897	P	P	P	P	P	P	P	P	TCONS_00028261	TGTAGTTCAAGGGTCACCCTGAACTGCGGGGCTCTAACTATAGAGACCCTGGGGCAGTGA	TCONS_00028261								BROAD Institute lincRNA (XLOC_013601), lincRNA [TCONS_00028261]			NA	XLOC_013601				20	+	61056550	61066245	NA	hs|20q13.33	linc|TCONS_00028261|linc|TCONS_00028260	non-coding RNA	agilent G3 V2
oebiotech_26056	1.59e-05	18.2313	up	7.1788	3.80105	8.25479	3.26097	7.63929	3.53222	7.11052	2.83578	P	P	P	P	P	P	P	P	TCONS_l2_00007916	CTTCAAAAGACTCCAGAATCTTCTCGGTTCTCAGAGAAGGCTGAATCCACCTATGACCTA	TCONS_l2_00007916						NA					NA	NA	NA			14	+	101535483	101539123	NA	NA	NA	non-coding RNA	UCSC
A_21_P0009265	0.00705601	4.08669	down	3.10399	4.37937	1.6875	4.43541	3.57401	4.63091	2.65149	5.69502	P	P	A	P	P	P	A	P	TCONS_00025465	TGGAACAGACTGCAGTTCTCTTCTACAAATCAATCTAGACTGGACAGACAGAACTCCAAG	TCONS_00025465			XR_109421		XR_109421	THC2644838	uncharacterized LOC100507002	PREDICTED: Homo sapiens hypothetical LOC100507002 (LOC100507002), miscRNA [XR_109421]			NA	LOC100507002	uncharacterized LOC100507002			17	+	63097173	63107018	NA	hs|17q24.1	ref|XR_109421|ref|XR_111745|tc|THC2644838|linc|TCONS_00025465	non-coding RNA	agilent G3 V2
A_21_P0007423	0.00359681	2.8975	down	4.112	6.07454	3.74415	4.89525	3.24694	5.32867	4.0854	5.02925	P	P	P	P	P	P	P	P	TCONS_00019807	AGCGGACAAGAATATATACAGCAGAGCTCTTTTCGCTCTGTCTTCTTCAGTAAGCAATGC	TCONS_00019807								BROAD Institute lincRNA (XLOC_009607), lincRNA [TCONS_00019807]			NA	XLOC_009607				11	-	130949312	130953304	NA	hs|11q25	linc|TCONS_00019807	non-coding RNA	agilent G3 V2
oebiotech_11854	0.00053	2.13041	up	8.33514	6.99583	8.1577	6.94099	8.26281	6.88168	7.78902	7.36166	P	P	P	P	P	P	P	P	AY735339	AAGAAGAAAATTAAGCGTGAAATAAAGATTTTGGAGAATTTGAGAGGAGGTCCCAACATC					Hs.701971	AY735339	NA		Casein kinase 2, alpha 1 polypeptide			NA	NA	NA			20	-	480509	524378	NA	NA	NA	non-coding RNA	H-inv
A_33_P3388938	0.00265465	2.02668	up	5.12108	4.19366	5.48831	4.92852	5.54905	4.40487	5.65794	4.21285	P	P	P	P	P	P	P	P	NR_024402	TTGGATGCAACCTTTGAAAGAGATGCTTCCAGTAAACCCCATCGGTTAAGATCAGCTGTC				NR_024402		NR_024402	THC2510935	uncharacterized LOC197187	Homo sapiens uncharacterized LOC197187 (MGC23284), transcript variant 1, non-coding RNA [NR_024402]			197187	MGC23284	uncharacterized LOC197187			16	+	88729780	88741914	NA	hs|16q24.3	ref|NR_024402|tc|THC2510935	non-coding RNA	agilent G3 V2
oebiotech_17664	2.2e-06	11.5045	down	7.61179	11.3917	7.79485	11.3491	7.59275	11.6083	8.29388	11.0407	P	P	P	P	P	P	P	P	ENST00000507582	CAAGAAGACCCAGCTATTCCAAAAGTACCCATATCCCTGTAGCATCCTCTTAGCTGAATG			ENST00000507582				NA					NA	NA	NA			5	+	6583388	6587783	NA	NA	NA	non-coding RNA	ENSEMBL
oebiotech_14919	0.00301893	2.18118	down	2.90802	3.90969	2.72481	4.22633	3.6688	4.39338	3.13013	4.40279	P	P	P	P	P	P	P	P	AF086367	CTTGCCATTAGTGACGTAAGTTAAGCCATTCTTCAAAACATTAAACAGCCTTCAAGAACA					Hs.660173	AF086367	NA		Full length insert cDNA clone ZD66F04			NA	NA	NA			5	-	169673240	169673861	NA	NA	NA	non-coding RNA	NONCODE
A_24_P860703	0.0025328	3.22251	up	9.18739	7.69725	8.39021	6.92643	9.70915	7.32997	8.59195	7.17231	P	P	P	P	P	P	P	P	NR_027241	CCATGCCTGGAATGACTTTAATAACCAAGAGTTTTATTTTTGAATTTGTAGCTGTCGTTC				NR_015366	Hs.400876	NR_015366	THC2562826	uncharacterized LOC388796	Homo sapiens uncharacterized LOC388796 (LOC388796), transcript variant 1, non-coding RNA [NR_015366]			388796	LOC388796	uncharacterized LOC388796			20	-	37049238	37064018	NA	hs|20q11.23	ref|NR_015366|ref|NR_027241|gb|AK022745|gb|BC012894	non-coding RNA	agilent G3 V2
oebiotech_20748	0.00481286	2.28808	up	7.90597	6.83062	7.70458	7.04642	8.66096	7.06125	8.71879	7.27546	P	P	P	P	P	P	P	P	NR_002184	AAGCAGTGAGAATACAAGAACCTTTTATTTTCCATCCAGTTGGGCAGCAGGGAAAGGCTA		uc003bcs.3	ENST00000458605	NR_002184			NA	Homo sapiens ribosomal RNA processing 7 homolog B (S				NA	NA	NA			22	-	42969265	42978017	NA	NA	NA	non-coding RNA	RefSeq
oebiotech_05054	0.00846652	3.19448	up	7.69877	6.24726	8.16124	5.77049	8.9421	6.45074	7.65625	7.28754	P	P	P	P	P	P	P	P	ENST00000536662	CTTGTATAACTAGGTCATAGCACACCATTCATGTCAGCAGTTAACAGTTTTGAATTCCAA			ENST00000536662				NA			OTTHUMT00000402179.1		NA	NA	NA			12	-	122237458	122240851	NA	NA	NA	non-coding RNA	Gencode v13
A_21_P0011889	0.00553906	3.91795	up	5.85722	3.19632	6.33975	3.36871	5.15041	3.44116	5.4051	4.86589	P	P	P	P	P	P	P	P	TCONS_l2_00014331	CTGGAGGCCTGATAGACAAAATACATGAAGACCAGTTTCTACACAGAGAATCACTAAAAG	TCONS_l2_00014331		ENST00000433036						BROAD Institute lincRNA (XLOC_l2_007832), lincRNA [TCONS_l2_00014331]			NA	XLOC_l2_007832				2	+	242629828	242633704	NA	hs|2q37.3	ens|ENST00000433036|linc|TCONS_l2_00014331|linc|TCONS_l2_00014330|linc|TCONS_l2_00015631	non-coding RNA	agilent G3 V2
oebiotech_20189	0.0084365	2.39631	up	7.86238	5.53828	7.01399	6.08126	7.05412	5.67086	6.39539	5.99221	P	P	P	P	P	P	P	P	uc010bmv.2	AAACTAGAGCTTCAATTCATCCACCTCTCAGGACAGACAGACACCATAGAAAGTACATCA		uc010bmv.2	ENST00000557881	NR_027001			NA					NA	NA	NA			15	-	84872928	84898920	NA	NA	NA	non-coding RNA	UCSC
oebiotech_25096	0.000238	4.00972	up	8.2841	5.62016	8.01564	5.66425	7.21215	5.93726	7.85637	6.13256	P	P	P	P	P	P	P	P	TCONS_00025722	ACGGGAAGTCCTGTTTGTGAACTCAACGTTTCCACGGCTTTTCCATTAAACTTTACCCCA	TCONS_00025722						NA					NA	NA	NA			17	-	59470821	59474207	NA	NA	NA	non-coding RNA	UCSC
oebiotech_10904	0.00469128	2.01385	down	6.61442	7.82826	6.61422	7.34542	6.66725	7.99623	7.29102	8.05682	P	P	P	P	P	P	P	P	AF041410	AGTCAGTAGCGAGTATTTACTAAGTACTTTCTATTTGCGAGGCCCTGATAAAAGTACTGT					Hs.348346	AF041410	NA		Malignancy-associated gene			NA	NA	NA			19	+	45842440	45843009	NA	NA	NA	non-coding RNA	H-inv
A_21_P0010445	0.00978175	2.2911	up	4.71222	4.003	5.12221	3.67463	6.05924	4.11079	4.98355	4.30464	P	P	P	P	P	P	P	P	TCONS_00029707	TAGTGGAGAAGGAGAGAACGGAGCACGGTTTAAGATGATCTCCTCACCAGTTCTAAAAGA	TCONS_00029707								BROAD Institute lincRNA (XLOC_014390), lincRNA [TCONS_00029707]			NA	XLOC_014390				22	-	43782059	43787399	NA	hs|22q13.2	linc|TCONS_00029707	non-coding RNA	agilent G3 V2
oebiotech_15427	0.00289002	2.62665	up	6.12463	4.20822	5.6789	4.20115	5.45462	4.05966	4.7683	3.98453	P	P	P	P	P	P	P	P	AF147436	ACTCTGCAACATACTTCCATCACCTAGTTTTATGATGATCTATTTTCTATGTTCCCCTGC					Hs.658171	AF147436	NA		Full length insert cDNA clone YP87B10			NA	NA	NA			8	+	25361927	25362494	NA	NA	NA	non-coding RNA	NONCODE
oebiotech_07466	0.0059754	2.61532	up	5.22543	3.65245	5.71254	4.37503	6.25022	4.31216	5.61335	4.91395	P	P	P	P	P	P	P	P	ENST00000566996	AGAGACATGGGAGTGAAATTCACACCCACTCTGGCTTTCATACCATGGGTCTGAACATTA			ENST00000566996				NA			OTTHUMT00000436065.1		NA	NA	NA			16	+	23681331	23684448	NA	NA	NA	non-coding RNA	Gencode v13
oebiotech_14150	0.000353	12.5313	up	5.63828	1.00156	5.76163	1.09406	5.44018	2.55631	4.24272	1.84104	P	A	P	A	P	A	P	A	AK096620	AACAGACAACTCCAGGGTCTGAAGGGACTGTTCAATAAGAATCCTAGGCACAGTTCTTCA					Hs.567423	AK096620	NA		Phospholipase C, eta 1			NA	NA	NA			3	-	155203176	155394205	NA	NA	NA	non-coding RNA	NONCODE
A_21_P0014552	0.0058814	2.8343	down	5.62872	7.91847	5.64267	6.70922	5.35809	7.43956	5.80553	6.37973	P	P	P	P	P	P	P	P	XR_110280	TTCTCAACCTTCCAAATGTTAGGAGTTTAAGCTCTTGCCTGGACTCCTTAAGTTGGCCCA				XR_110280		XR_110280	THC2716660	uncharacterized LOC100289251	PREDICTED: Homo sapiens hypothetical LOC100289251 (LOC100289251), miscRNA [XR_110280]			NA	LOC100289251	uncharacterized LOC100289251					NA	NA	NA	hs|14q13.2	ref|XR_110280|ref|XR_111425|tc|THC2716660	non-coding RNA	agilent G3 V2
oebiotech_21208	0.00893664	2.40745	up	4.37313	3.0563	4.62919	3.88544	5.48047	3.59531	4.29005	3.16578	P	A	P	P	P	P	P	P	NR_026722	GACACCCTTAACAAAGGCTGTCATGCACACAATGTGACAAATACACAAAATAAATGATAA		uc001shs.3		NR_026722			NA	Homo sapiens SAP domain containing ribonucleoprotein (SARNP), transcript variant 3, non-coding RNA				NA	NA	NA			12	-	56146246	56211540	NA	NA	NA	non-coding RNA	RefSeq
oebiotech_22329	0.00498596	4.79462	up	5.19135	1.54775	4.30922	1.28642	4.13247	2.2122	3.46987	3.01088	P	A	P	A	P	A	P	A	NR_038429	ATTCACATGAGTTAGACAAAGAGAAAGAAGCAGGACATTCTAGGAAGAAGGAACGGCCCA		uc002qxv.3	ENST00000438436	NR_038429			NA	Homo sapiens uncharacterized LOC100506054 (LOC100506054), transcript variant 2, non-coding RNA				NA	NA	NA			2	+	3605975	3609340	NA	NA	NA	non-coding RNA	RefSeq
A_21_P0014704	0.000785	2.36687	up	6.83746	5.37183	6.83613	5.69824	7.29052	5.58876	6.3997	5.73305	P	P	P	P	P	P	P	P	XR_112198	TTTGATTACAGTGTGCGTACTGTACATCCGAGAAGTGCATGTGAAATGCTGGAACTGGGA				XR_112198		XR_112198	THC2638033	uncharacterized LOC100509671	PREDICTED: Homo sapiens hypothetical LOC100509671 (LOC100509671), miscRNA [XR_112198]			NA	LOC100509671	uncharacterized LOC100509671					NA	NA	NA	hs|21q22.3	ref|XR_112198|tc|THC2638033|tc|THC2646486	non-coding RNA	agilent G3 V2
oebiotech_28325	0.000955	3.54747	up	4.94836	2.2109	5.00427	3.2488	4.50616	2.97313	4.80469	3.52348	P	A	P	P	P	P	P	P	uc.384+	GATGAAGTTTGATATATGAGCATCTTTGCAGTTCAATGAGTTGTGTGCAAAAAAGTACGT							NA		intronic			NA	NA	NA			15	+	36965393	36965658	NA	NA	NA	non-coding RNA	UCR
oebiotech_19326	0.00198408	2.30891	up	8.50506	7.09589	8.94967	7.65927	8.54734	7.07526	8.04111	7.38392	P	P	P	P	P	P	P	P	uc002ujk.2	GCTAAAGTCTCAGTGCCATCTCCTAATGAGACTGACATTTTAAAAGTCTGTATGGAATAT		uc002ujk.2					NA					NA	NA	NA			2	-	175936979	175938772	NA	NA	NA	non-coding RNA	UCSC
A_21_P0006217	0.00500342	2.23374	down	3.67056	4.91579	4.69209	5.52412	3.76758	5.36272	4.1077	5.07314	P	P	P	P	P	P	P	P	TCONS_00016141	TGAGCAAGTTTTGCAGCCACATCAGTTTCTGATTAGACTTACAATTTAAGTGGGGAAGTG	TCONS_00016141								BROAD Institute lincRNA (XLOC_007536), lincRNA [TCONS_00016141]			NA	XLOC_007536				9	+	120523503	120565310	NA	hs|9q33.1	linc|TCONS_00016141	non-coding RNA	agilent G3 V2
oebiotech_11079	0.00279232	3.88716	down	8.32803	9.53475	8.62427	10.8479	8.00822	10.0113	8.72562	11.1271	P	P	P	P	P	P	P	P	AF304301	AACATTTGATCACAGTTTAGAGGCACAGTGGACCAAGTGGAAGGCGATGCACAACAGATT					Hs.418123	AF304301	NA		Cathepsin L1			NA	NA	NA			9	+	90341035	90342636	NA	NA	NA	non-coding RNA	H-inv
oebiotech_17651	0.00744196	2.23192	down	3.53703	4.69501	4.60515	5.43891	3.78877	5.27854	3.72854	4.88019	P	P	P	P	P	P	P	P	ENST00000506665	AAACCATGTTCTCTAAACATGAATATGCCTTTGGGGGAAGACAGAAGAACATGGAAGCCA			ENST00000506665				NA					NA	NA	NA			5	+	88188073	88261713	NA	NA	NA	non-coding RNA	ENSEMBL
A_19_P00318511	0.00445887	2.08643	down	5.14243	6.35779	5.95903	6.78344	5.21228	6.68218	5.38363	6.11812	P	P	P	P	P	P	P	P	TCONS_00003502	GGGGGGACATACATCACAACAAGTTGAGAGGAAGGGGTGATTGTAACAATATTAAATATA	TCONS_00003502		ENST00000423838		Hs.516739	BC014369		Homo sapiens, clone IMAGE:3960940	BROAD Institute lincRNA (XLOC_002504), lincRNA [TCONS_00003502]			NA	XLOC_002504				2	-	227044759	227050087	NA	hs|2q36.3	ens|ENST00000423838|gb|BC014369|linc|TCONS_00003502	non-coding RNA	agilent G3 V2
oebiotech_13214	0.00410472	2.11261	down	5.66507	7.07207	6.06231	7.20574	5.37134	6.57352	6.22635	6.78984	P	P	P	P	P	P	P	P	AF143887	AATTAATCTAGTACTGTCCCCAGAAAATGAAAGAATTGAGTAAGGCCAACTGAGGTTGGG					Hs.702200	AF143887	NA		Clone IMAGE:121687 mRNA sequence			NA	NA	NA			1	+	160654220	160655316	NA	NA	NA	non-coding RNA	NONCODE
oebiotech_15874	0.00728282	3.51945	up	3.35681	1.8572	4.14699	2.34695	3.5778	1.10476	2.54162	1.05291	P	A	P	A	P	A	P	A	BC042098	AATTCTTACATGGAATCCTAGAGTCTTTGGAACGTGGTTTGAACACCACCAGCTTTGAGA					Hs.129280	BC042098	NA		HCG1820801			NA	NA	NA			6	+	114290864	114661899	NA	NA	NA	non-coding RNA	NONCODE
oebiotech_10790	0.000396	5.31433	up	5.39388	3.64655	5.9991	3.5061	6.4866	2.84217	5.82138	4.06659	P	P	P	P	P	P	P	P	EF525168	ACGACCACATGAAACTTGAGAAGCCACCTAAAGCTATATCATTTAGTGGAGTTGGGCAGT						EF525168	NA	Homo sapiens FGFR1/PLAG1 fusion variant 1 (FGFR1/PLAG1 fusion) mRNA, partial sequence				NA	NA	NA			8	-	57080864	57092095	NA	NA	NA	non-coding RNA	H-inv
oebiotech_17264	0.00124411	5.15086	up	11.7158	8.5097	10.8474	8.58373	11.8687	9.08094	10.2164	9.01472	P	P	P	P	P	P	P	P	ENST00000458653	AGATCTGGCTGAACCAGTTCCACAAGGTTACTGTATACATAGCCTGAGTTTAAAAGGCTG			ENST00000458653				NA		ZNFX1 antisense RNA 1 (non-protein coding) [Source:HGNC Symbol;Acc:33101]			NA	NA	NA			20	+	47894807	47905797	NA	NA	NA	non-coding RNA	ENSEMBL
oebiotech_03317	0.00193181	4.81697	up	4.01689	1.45273	4.43346	1.72801	4.81843	2.155	4.41174	3.27227	P	A	P	A	P	A	P	P	ENST00000505538	AGTTGGGAGAAAGAATTAGACACAGAGGGAGAGGTCCATATATTCTGCAACAGAGTGGAA			ENST00000505538				NA			OTTHUMT00000372355.1		NA	NA	NA			5	+	124073091	124073698	NA	NA	NA	non-coding RNA	Gencode v13
oebiotech_12969	0.000102	2.87337	down	5.76025	7.26407	5.59612	6.8714	5.51118	7.44111	6.00491	7.38685	P	P	P	P	P	P	P	P	AL389880	AGGGGCTACCACCATTTTGCAGTGAGAATAATGTTTATTGAGAATGGCTCATTACAAACA					Hs.666310	AL389880	NA		MRNA full length insert cDNA clone EUROIMAGE 1338448			NA	NA	NA			22	+	24936028	24936481	NA	NA	NA	non-coding RNA	NONCODE
oebiotech_11898	0.00293762	2.75934	up	12.1048	9.76552	11.0887	10.0914	11.9349	10.0932	11.0391	10.3601	P	P	P	P	P	P	P	P	BC070215	AAGATCTTCGAAAGGCAAGGAGGAAGCTTATCTATGAAAAAGCAAAGCACTATCACAAGG					Hs.421257	BC070215	NA		Ribosomal protein L7			NA	NA	NA			8	-	74204580	74205868	NA	NA	NA	non-coding RNA	H-inv
oebiotech_10924	0.000978	2.04311	down	4.60703	5.97109	5.37652	6.10442	4.80698	5.96197	4.95754	5.83367	P	P	P	P	P	P	P	P	AF069135	AATAACTGCTGAAATATTATAGGGAGAAAGGAATGGGGGTGGCGTGTAGTCAAAGACGGT					Hs.684666	AF069135	NA		CDNA selection clone ADS13			NA	NA	NA			X	+	53452941	53453224	NA	NA	NA	non-coding RNA	H-inv
oebiotech_15394	0.000624	2.80704	down	4.19968	6.35623	4.38188	5.90521	4.4196	5.82868	4.40263	5.26987	P	P	P	P	P	P	P	P	S76617	AGGCCTTGTGCTGCAAAATTGCTGATTTTGGCTTGGCTCGAATCATCGACAGTGAATACA					Hs.146591	S76617	NA		B lymphoid tyrosine kinase			NA	NA	NA			8	+	11351509	11422108	NA	NA	NA	non-coding RNA	NONCODE
A_33_P3548190	0.00127084	2.04203	down	4.45637	5.48463	4.89154	5.86255	4.26809	5.57112	4.44902	5.26675	P	P	P	P	P	P	P	P	NR_034025	GGGGGTATTTCTTCTGTACAGACAATTGGCCTGGTTATTGTCTAAAGGTATTTAAAATTA				NR_034024	Hs.97408	NR_034024	THC2622978	long intergenic non-protein coding RNA 347	Homo sapiens long intergenic non-protein coding RNA 347 (LINC00347), transcript variant 1, non-coding RNA [NR_034024]			338864	LINC00347	long intergenic non-protein coding RNA 347			13	+	75126979	75131257	NA	hs|13q22.1	ref|NR_034024|ref|NR_034025|gb|BC043259|tc|THC2622978	non-coding RNA	agilent G3 V2
oebiotech_20816	0.00772034	2.8642	up	11.9144	9.90257	11.0322	9.89053	12.4002	10.303	10.8043	9.98239	P	P	P	P	P	P	P	P	NR_002944	AATCAGTCTTCAAATTTTGGACCCATGAAGGGAGGAAATTTTGGAGGCAGAAGCTCTGGC			ENST00000562726	NR_002944			NA	Homo sapiens heterogeneous nuclear ribonucleoprotein A1 pseudogene 10 (HNRNPA1P10), non-coding RNA				NA	NA	NA			12	+	54674532	54678663	NA	NA	NA	non-coding RNA	RefSeq
oebiotech_26957	0.000528	3.75133	down	5.96138	8.06891	6.05274	7.15088	5.19624	7.91699	5.78152	7.4847	P	P	P	P	P	P	P	P	TCONS_l2_00019220	ACTCAGGAAACCGGTTATTGCATAAAAACTTTCTGAAGCAGGAAGTAGTTCAGAGGTTCT	TCONS_l2_00019220						NA					NA	NA	NA			3	-	36905809	36931593	NA	NA	NA	non-coding RNA	UCSC
A_33_P3329477	0.000247	2.80048	up	5.39081	3.86009	5.66597	4.07037	5.71985	3.71065	5.06037	4.25318	P	P	P	P	P	P	P	P	NR_002803	AGAAAGCCAGAGTCATCACTGAGTAGGAGGAAAACTTCCAGGCCTTGTTAGTCTCTGTAT			ENST00000412023	NR_002803	Hs.720698	NR_002803	THC2531509	ribosomal protein L13 pseudogene 5	Homo sapiens ribosomal protein L13 pseudogene 5 (RPL13P5), non-coding RNA [NR_002803]			283345	RPL13P5	ribosomal protein L13 pseudogene 5			12	+	6993144	6993768	NA	hs|12p13.31	ref|NR_002803|ens|ENST00000412023|ens|ENST00000421824|gb|U72513	non-coding RNA	agilent G3 V2
oebiotech_19826	0.000658	19.6202	up	5.73212	0.847009	7.13862	2.04096	6.51892	1.62243	4.3433	2.04549	P	A	P	A	P	A	P	A	uc003uok.2	ATATAAAACAGGGACTCTAGCTAGATTGTTTATGACCACAGAGGGTAGGCTGAGTGCTCC		uc003uok.2					NA					NA	NA	NA			7	-	96597827	96633610	NA	NA	NA	non-coding RNA	UCSC
oebiotech_10548	0.000753	2.49969	down	2.10157	3.35098	1.62548	2.90618	1.60085	3.46166	2.28655	3.18263	P	P	A	P	A	P	P	P	OTTHUMT00000027496	ATTCAGCCCAGGGCAAGGCAGTTGTGCCTTAGGCCCTAGTCAATAAATTTTAAGGTGATA			ENST00000457273				NA			OTTHUMT00000027496		NA	NA	NA			1	-	84039786	84098817	NA	NA	NA	non-coding RNA	NONCODE
oebiotech_12476	8.08e-05	16.5667	up	9.96083	6.33014	10.1969	5.27643	9.80832	6.3568	9.1344	4.93625	P	P	P	P	P	P	P	P	DQ396626	ACAGTGATGAGCAGTTTGTTCCTGATTTCCATTCAGAAAACTAGCTTTCCACAGCCCCAC					Hs.434059	DQ396626	NA		Ets variant gene 4 (E1A enhancer binding protein, E1AF)			NA	NA	NA			17	-	41610637	41622768	NA	NA	NA	non-coding RNA	H-inv
A_21_P0002927	0.00585318	2.02992	down	3.18587	4.5798	4.29811	4.88396	3.6099	4.80478	3.62883	4.53987	P	P	P	P	P	P	P	P	TCONS_00005936	AAAGCTGACTAGAAAGCCAGCTATGAAGACATATTCTAGAACCACTGGCTGGGGAGGAAA	TCONS_00005936								BROAD Institute lincRNA (XLOC_002563), lincRNA [TCONS_00005936]			NA	XLOC_002563				3	+	95887	111980	NA	hs|3p26.3	linc|TCONS_00005936	non-coding RNA	agilent G3 V2
oebiotech_01721	0.00327591	10.8071	down	1.00785	4.00179	1.4923	4.64418	2.41168	4.62082	1.64504	7.02568	A	P	A	P	P	P	A	P	ENST00000439336	CGTTGGGAAAAAGTCATGTGGTCTGAAAACTTTGTGTAGCACCTGGGAATGTAGGACACA			ENST00000439336				NA			OTTHUMT00000130645.1		NA	NA	NA			2	-	234602079	234617345	NA	NA	NA	non-coding RNA	Gencode v13
oebiotech_10759	0.00613302	2.67845	down	6.70536	8.34054	7.99639	9.23249	6.93699	8.51591	7.29421	8.5296	P	P	P	P	P	P	P	P	EF210211	AAACCGTAAAGGAAATCACAGGTTTTTGCTGATTCAGGCTTGGCCTGAAAACAGGACGGA						EF210211	NA	Homo sapiens epidermal growth factor receptor variant EX12_15del (EGFR) mRNA, partial cds, alternatively spliced				NA	NA	NA			7	+	55224299	55238904	NA	NA	NA	non-coding RNA	H-inv
A_21_P0001873	0.00141103	3.05551	down	6.487	8.61129	6.79872	8.36207	6.36985	8.33382	6.57287	7.36692	P	P	P	P	P	P	P	P	ENST00000435389	TCAACAGTGACAGGCAAATTATCAGAGGCCCTGCACTTCTTATTATCAGAGGAGAAGCCA			ENST00000423168	XR_109943	Hs.667940	XR_109943	THC2623001		PREDICTED: Homo sapiens hypothetical LOC100507073 (LOC100507073), miscRNA [XR_109943]			NA	XLOC_001508				2	+	66918566	66922715	NA	hs|2p14	ens|ENST00000423168|ens|ENST00000435389|ref|XR_109943|ref|XR_112332	non-coding RNA	agilent G3 V2
A_21_P0009315	0.00851693	2.70405	down	6.75294	8.8685	6.27412	7.47095	6.62849	8.43837	7.32652	7.94474	P	P	P	P	P	P	P	P	TCONS_00025613	CAAGGATGGTGGCCAGTTAACAGAAAATCAAGGCAGCGGGAAAGGTCTGGAAAACACCAC	TCONS_00025613						THC2660571		Q6VEP1_HUMAN (Q6VEP1) F379 retina specific protein, partial (39%) [THC2660571]			NA	XLOC_012444				17	-	33568501	33569901	NA	hs|17q12	tc|THC2660571|linc|TCONS_00025613	non-coding RNA	agilent G3 V2
oebiotech_25670	0.00391113	2.16608	up	5.87274	4.51164	5.59882	3.9898	5.13255	4.24905	4.89728	4.29056	P	P	P	P	P	P	P	P	TCONS_l2_00002316	ACCGGAGTCAACTTTTATAACACTGTTACTGGGAATACTTGACTTACTAAGCTTTTACTG	TCONS_l2_00002316						NA					NA	NA	NA			1	+	222988453	223000924	NA	NA	NA	non-coding RNA	UCSC
oebiotech_20873	7.32e-06	19.4318	up	12.2256	8.84125	13.5218	8.34034	13.1728	8.83641	12.8623	8.6431	P	P	P	P	P	P	P	P	NR_003531	CTCTTGCTTGTCTTACTTGTCTTATTTATTCTCCAACAGCACTCCAGGCAGCCCTTGTCC		uc001yie.3	ENST00000554639	NR_003531			NA	Homo sapiens maternally expressed 3 (non-protein coding) (MEG3), transcript variant 3, non-coding RNA				NA	NA	NA			14	+	101292444	101327360	NA	NA	NA	non-coding RNA	RefSeq
oebiotech_24544	0.00434911	3.99666	up	7.30616	5.51913	6.20598	3.82406	7.22813	5.1443	6.91085	5.16845	P	P	P	P	P	P	P	P	TCONS_00018221	ACCAGCAATATCCACCTGTATTTGTCTTTTCATAATGTGTGACACATGTGCTCATGGATT	TCONS_00018221						NA					NA	NA	NA			10	+	67345280	67397805	NA	NA	NA	non-coding RNA	UCSC
A_24_P169634	0.000702	4.30547	down	4.00928	5.79821	3.48233	6.40825	3.44937	5.81996	4.72509	6.06435	P	P	P	P	P	P	P	P	NR_002724	ATGAGCCAAATGACCACGGCTCAGGGGAGGACTGCGTTATTCTCCTGAACAACGGGCTCT			ENST00000480805	NR_002724	Hs.102310	NR_002724	THC2622519	mannose-binding lectin (protein A) 1, pseudogene	Homo sapiens mannose-binding lectin (protein A) 1, pseudogene (MBL1P), non-coding RNA [NR_002724]			8512	MBL1P	mannose-binding lectin (protein A) 1, pseudogene			10	+	81679933	81682875	NA	hs|10q22.3	ref|NR_002724|ens|ENST00000480805|gb|AF019382|tc|THC2622519	non-coding RNA	agilent G3 V2
A_21_P0005506	0.000936	3.30047	up	4.01572	2.29218	4.70063	2.81756	4.12782	2.87965	3.95203	1.91613	P	A	P	A	P	P	P	A	TCONS_00013863	GATAATGTTCAGCATTCAATATAATCTTCCCTGGAATTAGCAATGCCTTTTGGGTCAGAG	TCONS_00013863								BROAD Institute lincRNA (XLOC_006493), lincRNA [TCONS_00013863]			NA	XLOC_006493				7	-	69060764	69061679	NA	hs|7q11.22	linc|TCONS_00013863	non-coding RNA	agilent G3 V2
oebiotech_26516	0.000972	5.12366	up	12.3778	9.00933	11.4448	9.68873	12.3563	9.30333	10.9201	9.66899	P	P	P	P	P	P	P	P	TCONS_l2_00013742	ACCCAGGCTTCAGATGTGGCTACAACATAGGGTTTTTATACAAGAAAAATAAAGTGAATT	TCONS_l2_00013742						NA					NA	NA	NA			2	+	85142960	85143829	NA	NA	NA	non-coding RNA	UCSC
oebiotech_00084	0.00608533	3.90921	up	5.23318	2.55185	3.89173	2.52204	5.10447	2.30717	3.3031	2.28392	P	A	P	A	P	A	P	P	ENST00000372173	ATAATACGTAAGTTTGGAGGTGGATGCTTTCAGCCATTAAGTTCAAAAGTACTGCCACAA			ENST00000372173				NA		family with sequence similarity 66, member C [Source:HGNC Symbol;Acc:21644]	OTTHUMT00000400456.1		NA	NA	NA			12	+	8341080	8368631	NA	NA	NA	non-coding RNA	Gencode v13
oebiotech_22572	0.00151189	2.59121	up	7.08098	5.77132	6.9516	5.21075	7.58405	5.99018	6.74476	5.89463	P	P	P	P	P	P	P	P	NR_045557	ACACACAAAGATGCTCCCGTTAGGAATTGCTATTCACATGAGGCTTTCTGTGCTAGATTT				NR_045557			NA	Homo sapiens URI1, prefoldin-like chaperone (URI1), transcript variant 4, non-coding RNA				NA	NA	NA			19	+	30433145	30507519	NA	NA	NA	non-coding RNA	RefSeq
oebiotech_26438	0.0028392	4.27898	up	4.46577	1.62548	4.42773	2.04918	3.43524	1.09966	3.4347	2.60005	P	A	P	A	P	A	P	A	TCONS_l2_00012423	ACCTTTGGCCAGAGCAAGGCATAAAAGATTATTTCCAAGAAGTCATACTGAGACAATATA	TCONS_l2_00012423						NA					NA	NA	NA			19	+	23318791	23328229	NA	NA	NA	non-coding RNA	UCSC
oebiotech_18543	0.00502079	3.05357	up	7.18049	5.07952	5.97218	4.17912	6.66692	5.1379	5.92166	4.90273	P	P	P	P	P	P	P	P	ENST00000553119	GGCTAATTAAACAAGTATTGCTGAAAATGAGTGCTGTAGATGACATGAGAGCAGGTATGG		uc021rnj.1	ENST00000553119				NA					NA	NA	NA			14	+	19650041	19718563	NA	NA	NA	non-coding RNA	ENSEMBL
A_33_P3781094	0.000158	47.7437	up	6.52337	0.692221	5.24099	1.23712	7.38521	0.841549	7.9727	2.04243	P	A	P	A	P	A	P	A	NR_037586	GCTGAAACATACATGTGTAGAAAGCATCCTTGTACTTATAATCCCAATGACTATGAAGAA			ENST00000440664	NR_037585	Hs.46707	NR_037585	THC2662744	chromosome 21 open reading frame 37	Homo sapiens chromosome 21 open reading frame 37 (C21orf37), transcript variant 1, non-coding RNA [NR_037585]			100505929	C21orf37	chromosome 21 open reading frame 37			21	+	18811207	18821503	NA	hs|21q21.1	ref|NR_037585|ref|NR_037586|ens|ENST00000440664|gb|BX089409	non-coding RNA	agilent G3 V2
A_21_P0008552	0.00163847	2.01497	down	4.86532	5.91962	4.9562	5.97758	4.29759	5.57915	4.91862	5.60439	P	P	P	P	P	P	P	P	NR_034139	AATAGACGGGAGCTCCAGCAGGTGTCAATGGACGTGGACGTGTCCCCGGATTAAGCATGA			ENST00000440089	NR_034139		NR_034139	THC2606796	epididymal protein pseudogene	Homo sapiens epididymal protein pseudogene (LOC338963), non-coding RNA [NR_034139]			NA	LOC338963	epididymal protein pseudogene			15	-	83379222	83382745	NA	hs|15q25.2	ref|NR_034139|ens|ENST00000440089|gb|BC041443|tc|THC2606796	non-coding RNA	agilent G3 V2
oebiotech_20746	0.00273714	4.04283	up	7.03248	4.12945	7.12998	5.59073	7.61816	4.94099	6.56914	5.62711	P	P	P	P	P	P	P	P	NR_002182	ATGGAATTAACAATGTAACCATCTGAAAGCAACTTTTTTGGTGTCTCAGATGAGTAACTG		uc003ykc.1	ENST00000419462	NR_002182			NA	Homo sapiens nascent-polypeptide-associated complex alpha polypeptide pseudogene 1 (NACAP1), non-coding RNA				NA	NA	NA			8	+	102381120	102381823	NA	NA	NA	non-coding RNA	RefSeq
A_21_P0014597	0.000562	13.8764	up	5.73228	2.68073	5.66148	1.0936	7.06934	3.13292	6.5175	2.8951	P	A	P	A	P	P	P	A	ENST00000506914	AGCAATGGAGATGAACAGATAATTCACACAGAAAGAAGGACGAGGGATTGGATCAAGCTG			ENST00000506914	XR_110467		XR_110467	THC2513386	uncharacterized LOC100507539	PREDICTED: Homo sapiens hypothetical LOC100507539 (LOC100507539), miscRNA [XR_110467]			NA	LOC100507539	uncharacterized LOC100507539			10	+	46951471	46966835	NA	hs|10q11.22	ref|XR_110467|ens|ENST00000506914|tc|THC2513386	non-coding RNA	agilent G3 V2
oebiotech_11506	0.00425622	4.60815	up	12.9767	9.7597	12.6119	11.2316	13.8793	10.6573	12.3694	11.3719	P	P	P	P	P	P	P	P	S71022	AAATCCCAAAACATCTTACTGATGCTTACTTCAAGAAGAAGAAGCTGCGGAAGCCCAGAC					Hs.528668	S71022	NA		Ribosomal protein L6			NA	NA	NA			12	-	112843089	112846325	NA	NA	NA	non-coding RNA	H-inv
oebiotech_23627	0.000287	3.28006	down	5.97415	7.10521	5.89499	8.0267	5.75744	7.28078	5.48144	7.55022	P	P	P	P	P	P	P	P	TCONS_00007450	AGATGCAGACACTCACCCAAGACACCCTGTAGTGCTGATTACTGGCTGAAGACACTGAAT	TCONS_00007450						NA					NA	NA	NA			4	-	185286341	185291024	NA	NA	NA	non-coding RNA	UCSC
oebiotech_11210	0.000339	3.04488	up	11.9196	9.90479	11.7287	10.0669	11.741	9.92498	10.9464	10.0135	P	P	P	P	P	P	P	P	BC006179	ACAGGATGTTGAAAAGAAAAAATAAAGCCCTCCTGGGGACTTGGAATCAGTCGGCAGTCA						BC006179	NA	Homo sapiens ribosomal protein L13, mRNA (cDNA clone IMAGE:4054812)				NA	NA	NA			16	+	89627329	89629512	NA	NA	NA	non-coding RNA	H-inv
oebiotech_27129	0.00459113	2.66616	up	11.3237	9.08528	9.99182	9.0545	10.6587	9.08125	9.96948	9.06362	P	P	P	P	P	P	P	P	TCONS_l2_00021297	AACAGCAGAGAGCCATCCTCTATAAGCAGCTAGAAGTGCCTTCTGTGATTAATCAGTTCA	TCONS_l2_00021297						NA					NA	NA	NA			4	-	132778692	132897093	NA	NA	NA	non-coding RNA	UCSC
oebiotech_16321	0.00016	2.8137	up	7.02335	5.43342	6.66132	5.40141	7.16063	5.86839	7.33316	5.50536	P	P	P	P	P	P	P	P	BC034707	GTCACAGTGATGTAGCCCAACCTTGCAGCCTTACAAGCACTAGAGAAGGTAACATCACCA					Hs.563640	BC034707	NA		CDNA clone IMAGE:4755321			NA	NA	NA			9	-	2759255	2760832	NA	NA	NA	non-coding RNA	NONCODE
oebiotech_19178	9.04e-05	5.31084	up	10.9704	7.87799	10.7847	8.75287	11.2472	8.46482	10.5296	8.80052	P	P	P	P	P	P	P	P	uc002jsc.1	CCCTCTTGTAAAGTGTGCTAATAGAAAGAATCCACCTTTCAAAGCTGCAGAACCAGACCG		uc002jsc.1					NA					NA	NA	NA			17	+	74553856	74561361	NA	NA	NA	non-coding RNA	UCSC
oebiotech_06445	0.00622821	6.07357	up	3.6113	2.21546	4.23704	1.15178	5.2892	2.42252	5.91962	2.85723	P	A	P	A	P	A	P	A	ENST00000560590	ATAGGATTTGGACACTGGGGCTACAGGAATTCAAGAAAGAAGAATAAAGAAGCAGCCTTG			ENST00000560590				NA			OTTHUMT00000419531.1		NA	NA	NA			15	+	77861311	77865206	NA	NA	NA	non-coding RNA	Gencode v13
oebiotech_16389	0.00309624	2.77221	up	5.34552	3.58931	5.11951	4.06057	5.87322	4.13703	6.01404	4.68125	P	P	P	P	P	P	P	P	NR_036473	CAGCTTGATTTTTCTTACAAGCTAAGAGGAGTGAGGCAGTGTTTAAGAGGGCATGTTAAA		uc001bqd.3	ENST00000413987	NR_036473			NA	Homo sapiens small nucleolar RNA host gene 3 (non-protein coding) (SNHG3), transcript variant 1, non-coding RNA	SNHG3	Upstream from the RCC1 protein coding gene. Multiple SNHG3 splice isoforms exist, minority join RCC1, majority do not. Isoforms range from ~0.9kb to ~2.6kb in human.. Contain U17a and U17b snoRNAs in introns. . SNHG3 contains a number of exonic Alu elements. Transcriptional start site has characteristics of 5' TOP gene family.		NA	NA	NA			1	+	28832454	28837404	NA	NA	NA	non-coding RNA	lncRNAdb
A_21_P0013337	0.00324338	3.07372	up	6.07483	3.87705	6.15038	4.00259	5.1997	3.92496	4.74819	3.88854	P	P	P	P	P	P	P	P	TCONS_l2_00026766	GGACACAGTATCCCTGAGGTTTCACATTCTGAGACATTTTAAAAATATTTTCTCTTCAGA	TCONS_l2_00026766								BROAD Institute lincRNA (XLOC_l2_013931), lincRNA [TCONS_l2_00026766]			NA	XLOC_l2_013931				7	-	97552147	97601647	NA	hs|7q21.3	linc|TCONS_l2_00026766	non-coding RNA	agilent G3 V2
A_21_P0007627	0.000723	2.04153	down	6.04642	7.0445	6.14532	7.60608	6.04695	6.90749	6.25697	7.05619	P	P	P	P	P	P	P	P	TCONS_00020565	GCCAGTGCAGCCAGCTCCTGAGTCTCGTGGTTAACTAAGGTCTCAGACCTCAGGCTGAAA	TCONS_00020565								BROAD Institute lincRNA (XLOC_009884), lincRNA [TCONS_00020565]			NA	XLOC_009884				12	+	113847691	113851849	NA	hs|12q24.13	linc|TCONS_00020565	non-coding RNA	agilent G3 V2
A_21_P0012130	0.00376571	2.25457	down	2.61963	3.72535	3.39035	4.27303	2.30645	3.94638	2.79164	3.85471	P	P	P	P	P	P	P	P	TCONS_l2_00016363	CTTTTGAAAGTAAACTCTTGGAATTAGCAGTGGTTTTTGTGGCACATGTATGGCAGGGGG	TCONS_l2_00016363								BROAD Institute lincRNA (XLOC_l2_008692), lincRNA [TCONS_l2_00016363]			NA	XLOC_l2_008692				20	+	58658543	58676498	NA	hs|20q13.33	linc|TCONS_l2_00016363|linc|TCONS_l2_00016362	non-coding RNA	agilent G3 V2
oebiotech_25681	0.00128596	3.36193	up	11.5129	9.11371	10.8312	9.77754	12.0032	9.68709	11.1646	9.93642	P	P	P	P	P	P	P	P	TCONS_l2_00002378	CCTGATTTGTCCTGATAAAGAGAAGGCATATGTTCGACTTGCTCCTGATTATGATGCTTT	TCONS_l2_00002378						NA					NA	NA	NA			1	-	227615	234484	NA	NA	NA	non-coding RNA	UCSC
oebiotech_17908	0.000149	6.67565	up	4.19888	0.961613	3.63539	0.768523	4.29524	0.986128	3.12899	1.5866	P	A	P	A	P	A	P	A	ENST00000522197	CCTTGAAGACTGGGTTCTTAGTCCTTATCACATATATGGGCTATAATGAATAAGTCTAAA			ENST00000522197				NA		HAS2 antisense RNA 1 (non-protein coding) [Source:HGNC Symbol;Acc:34340]			NA	NA	NA			8	+	122652141	122654957	NA	NA	NA	non-coding RNA	ENSEMBL
A_21_P0007764	0.00677566	3.77614	up	2.94674	2.3025	4.4676	1.97271	4.89309	2.19971	4.64874	2.8136	P	P	P	A	P	A	P	A	TCONS_00020934	TTGTCTCCTTCATCGATCAGCCGAACGAAGTCTAGGACAGAACTGTAGACCAAAGGAAAT	TCONS_00020934								BROAD Institute lincRNA (XLOC_010205), lincRNA [TCONS_00020934]			NA	XLOC_010205				12	-	115134838	115135302	NA	hs|12q24.21	linc|TCONS_00020934|linc|TCONS_00020933	non-coding RNA	agilent G3 V2
oebiotech_19279	0.000702	6.625	up	6.97394	4.35867	7.51126	3.86769	7.33472	4.14539	5.67186	4.20836	P	P	P	P	P	P	P	P	uc002sag.2	CTGGTAATCAGCTGTTTCTGATTTTGCATGCTCTTCTATCTCTGGTAACAAAATAAAATC		uc002sag.2					NA					NA	NA	NA			2	-	60751632	60755350	NA	NA	NA	non-coding RNA	UCSC
A_19_P00321885	0.00926102	2.88336	down	5.03208	7.29174	5.94808	7.40856	4.94817	7.11987	5.84631	6.06546	P	P	P	P	P	P	P	P	NR_024153	AATCTGAGCAACTTTCTTCTTTGTGCTCCAGGAACCTACGCACTATATATATAAATAAAG				NR_015431	Hs.702887	NR_015431	THC2504206	uncharacterized LOC378805	Homo sapiens uncharacterized LOC378805 (FLJ43663), transcript variant 1, non-coding RNA [NR_015431]			NA	FLJ43663	uncharacterized LOC378805			7	-	130628918	130791789	NA	hs|7q32.3	ref|NR_015431|ref|NR_024153|gb|AK125651|gb|BC047367	non-coding RNA	agilent G3 V2
A_21_P0008755	0.00257155	11.9262	up	3.77871	0.620125	5.11822	0.635527	5.40603	1.4873	5.8036	3.05933	P	A	P	A	P	A	P	P	TCONS_00023725	CAGAGGAGAAAAAACCACCAAAGGAAGAAAAACAAAAACTGTGAACAGTGATGTCTCACC	TCONS_00023725				Hs.642213	W87326	THC2714971		zh64e08.r1 Soares_fetal_liver_spleen_1NFLS_S1 Homo sapiens cDNA clone IMAGE:416870 5', mRNA sequence [W87326]			NA	XLOC_011520				15	-	70588400	70589525	NA	hs|15q23	gb|W87326|tc|THC2714971|linc|TCONS_00023725|linc|TCONS_00024152	non-coding RNA	agilent G3 V2
oebiotech_05453	0.00467102	2.09798	down	5.91203	6.91787	5.60187	6.59504	5.60973	7.4511	6.21658	6.65221	P	P	P	P	P	P	P	P	ENST00000549460	GGAAACTTGTGAAGACCTGCATCCCTTTGTATCTCAAATAAAGACAGAGGTGTTTCCAGA			ENST00000549460				NA			OTTHUMT00000404427.1		NA	NA	NA			12	+	70861859	70931840	NA	NA	NA	non-coding RNA	Gencode v13
oebiotech_06138	0.00602089	2.2558	up	6.93931	5.43721	7.43546	6.05319	7.40196	6.23923	7.3321	6.68464	P	P	P	P	P	P	P	P	ENST00000558323	ACAGCCCAGTTAAAATGTGAGAGGCCATGATCTACAGACAGCCATTTATAAAGGTGGATC			ENST00000558323				NA			OTTHUMT00000415581.1		NA	NA	NA			15	-	44827286	44828141	NA	NA	NA	non-coding RNA	Gencode v13
A_19_P00321471	0.00886821	2.06934	up	6.9308	5.92514	6.56842	5.20077	6.82739	5.71386	5.98	5.27017	P	P	P	P	P	P	P	P	NR_024053	TGGTGAGAACTCTGGGAGAGAAAAAAGAAGGAAAGAATAGTTTTACCCATGCTGAAGTTA			ENST00000416289	NR_024052	Hs.485041	NR_024052	THC2556805	HLA complex group 18 (non-protein coding)	Homo sapiens HLA complex group 18 (non-protein coding) (HCG18), non-coding RNA [NR_024052]			NA	HCG18	HLA complex group 18 (non-protein coding)			6	-	30255173	30294927	NA	hs|6p22.1	ref|NR_024052|ref|NR_024053|ens|ENST00000416289|ens|ENST00000421520	non-coding RNA	agilent G3 V2
A_33_P3294031	0.000203	3.01261	up	5.9206	4.27845	5.81979	4.49835	6.49522	4.47816	5.62332	4.23992	P	P	P	P	P	P	P	P	NR_002728	CATTCGATGCATGTAACAATAGCACATGTACCCCATAAGTATTATGTATCGGTCAAAAAA				NR_002728		NR_002728		KCNQ1 opposite strand/antisense transcript 1 (non-protein coding)	Homo sapiens KCNQ1 opposite strand/antisense transcript 1 (non-protein coding) (KCNQ1OT1), non-coding RNA [NR_002728]			10984	KCNQ1OT1	KCNQ1 opposite strand/antisense transcript 1 (non-protein coding)			11	-	2629557	2721228	NA	hs|11p15.5	ref|NR_002728	non-coding RNA	agilent G3 V2
A_19_P00318544	0.00147644	3.02771	down	4.46822	6.02759	5.01631	6.57819	4.13532	6.1224	5.24471	6.52928	P	P	P	P	P	P	P	P	TCONS_00005698	AATTGCAGATGCTCAGGAGACTCGGGGGAAGGAACGGGGTTTTCACCAGAACACCACAGG	TCONS_00005698		ENST00000455821				THC2742622		BROAD Institute lincRNA (XLOC_002977), lincRNA [TCONS_00005698]			NA	XLOC_002977				3	+	193965436	193975561	NA	hs|3q29	ens|ENST00000455821|tc|THC2742622|linc|TCONS_00005698	non-coding RNA	agilent G3 V2
A_19_P00316288	0.00671932	4.12651	up	9.90891	8.30255	9.98824	6.92361	10.2823	8.03816	8.53845	7.27393	P	P	P	P	P	P	P	P	NR_023915	AAGAAATGCTTAACTGAGAAATGCTCATGTTGGGATATCATCGATGAGACTTTAATTTGG			ENST00000549804	NR_023915		NR_023915	THC2568660	imprinted in Prader-Willi syndrome (non-protein coding)	Homo sapiens imprinted in Prader-Willi syndrome (non-protein coding) (IPW), non-coding RNA [NR_023915]			NA	IPW	imprinted in Prader-Willi syndrome (non-protein coding)			15	+	25361691	25367623	NA	hs|15q11.2	ref|NR_023915|ens|ENST00000549804|gb|AF400488|gb|AL832758	non-coding RNA	agilent G3 V2
A_19_P00807615	0.00112414	2.05706	up	11.5415	10.4164	11.728	10.8944	12.1859	10.8059	11.6364	10.8128	P	P	P	P	P	P	P	P	TCONS_l2_00030085	AGTCTTTTCCTTTCCCATTTTGGCTTTTGGGGGTAGTTTTCATGACACCTGTGTTCTGGC	TCONS_l2_00030085					BC014023			BROAD Institute lincRNA (XLOC_l2_015397), lincRNA [TCONS_l2_00030085]			NA	XLOC_l2_015397				9	-	135894815	135896553	NA	hs|6q13	gb|BC014023|linc|TCONS_l2_00030085	non-coding RNA	agilent G3 V2
oebiotech_20129	0.00219162	4.10809	up	13.3741	10.35	12.6715	11.6083	13.8486	11.0426	12.8507	11.5901	P	P	P	P	P	P	P	P	uc009wzz.1	AACCAAATTCCAGTTCAGAGATGGATTTGGTTGTGGACGTGGTCAGCCACCTCAGTAAAA		uc009wzz.1					NA					NA	NA	NA			1	+	201487830	201499602	NA	NA	NA	non-coding RNA	UCSC
A_19_P00319537	0.00325681	2.41824	up	7.25693	5.49641	6.30285	5.63365	7.03248	5.29387	6.23484	5.30734	P	P	P	P	P	P	P	P	NR_027105	AAAGAGGACGTCTTATTATCTGGTGTCTGGCTTGCTGATTTAATAACCTAGGAGACAGTG				NR_027105		NR_027105	THC2677060	uncharacterized LOC285419	Homo sapiens uncharacterized LOC285419 (LOC285419), transcript variant 1, non-coding RNA [NR_027105]			NA	LOC285419	uncharacterized LOC285419			4	+	124573939	124851518	NA	hs|4q28.1	ref|NR_027105|tc|THC2677060|tc|THC2521925	non-coding RNA	agilent G3 V2
oebiotech_10992	0.000994	6.68393	up	8.85139	5.2322	8.11429	5.0449	8.12235	5.25973	6.67258	5.26099	P	P	P	P	P	P	P	P	AF086517	AAAGATTGGATTGGGATCTTTTTGTGGCTTGGGGCGGAGCCTTTTGCTAAAATCTCAAGA					Hs.193557	AF086517	NA		Full length insert cDNA clone ZE03F06			NA	NA	NA			1	-	214522971	214523573	NA	NA	NA	non-coding RNA	H-inv
A_21_P0012474	0.00910945	2.87423	up	3.2931	1.24275	2.91202	1.147	3.66914	2.63629	3.48296	2.23848	P	A	P	A	P	A	P	A	TCONS_l2_00019666	CAGCAAGTGACTATCGCTGTTGCCTTAGGCCACAGAGACTTTATCAAAAACGTGATTACA	TCONS_l2_00019666		ENST00000449483						BROAD Institute lincRNA (XLOC_l2_010489), lincRNA [TCONS_l2_00019666]			NA	XLOC_l2_010489				3	-	193296833	193310880	NA	hs|3q29	ens|ENST00000449483|linc|TCONS_l2_00019666	non-coding RNA	agilent G3 V2
oebiotech_27213	0.00456109	2.67771	up	14.0043	11.6498	13.1031	12.6962	14.0779	12.1758	13.5299	12.5095	P	P	P	P	P	P	P	P	TCONS_l2_00022611	AAAGGCAAAAGTGGATGAGTTTCCACTTTGTGGCCACATGGTGTCAGATGAATATGAGCA	TCONS_l2_00022611						NA					NA	NA	NA			5	+	168017702	168044050	NA	NA	NA	non-coding RNA	UCSC
A_21_P0000837	0.00346627	3.43708	up	4.53459	2.13235	4.72598	2.35992	4.73365	2.85581	4.26015	3.78156	P	A	P	A	P	P	P	P	NR_038913	CTAAATTAGTGTCAGAGCTCCAGGGAACACATTCAGATATAGTCACACTGAGTCAGAGCT				NR_038913	Hs.729936	NR_038913	THC2494119	uncharacterized LOC100507589	Homo sapiens uncharacterized LOC100507589 (LOC100507589), non-coding RNA [NR_038913]			NA	LOC100507589	uncharacterized LOC100507589			16	+	5083702	5092972	NA	hs|16p13.3	ref|NR_038913|gb|AK055222|tc|THC2494119	non-coding RNA	agilent G3 V2
oebiotech_00131	1.74e-05	20.8991	up	9.33115	5.61109	10.8746	5.75905	10.4824	5.95536	10.4024	6.22362	P	P	P	P	P	P	P	P	ENST00000398518	AAGGATCCTTCTTTGTCTGCGAAGGAAAAACACACTGATTATCATAATGAGGCACGTGGG			ENST00000398518				NA		maternally expressed 3 (non-protein coding) [Source:HGNC Symbol;Acc:14575]	OTTHUMT00000072556.3		NA	NA	NA			14	+	101292463	101327331	NA	NA	NA	non-coding RNA	Gencode v13
oebiotech_05135	0.00128639	6.13122	down	1.38701	3.21095	1.24907	5.24689	1.93194	3.96685	1.86374	4.47176	A	P	A	P	P	P	A	P	ENST00000539874	CTCATCACTCAAGAGAAACTCATTCAGCTTTTGAACACTGCAAAAAACAATAAACACAGA			ENST00000539874				NA			OTTHUMT00000402233.1		NA	NA	NA			12	+	21980143	22040891	NA	NA	NA	non-coding RNA	Gencode v13
A_33_P3252730	0.00312965	2.90508	up	6.05018	3.77239	5.91681	4.18081	5.48645	3.71229	4.88432	4.51794	P	P	P	P	P	P	P	P	NR_027049	CATTGTGTAGTGAGTGGTGTCACCCAGGACTTTCATGTGAGAAAAAGCACCTTGCTTTTA			ENST00000339302	NR_027049	Hs.127473	NR_027049	THC2478351	zinc finger family member 788	Homo sapiens zinc finger family member 788 (ZNF788), non-coding RNA [NR_027049]			388507	ZNF788	zinc finger family member 788			19	+	12203077	12225494	NA	hs|19p13.2	ref|NR_027049|ens|ENST00000339302|gb|AK128700|gb|AK128282	non-coding RNA	agilent G3 V2
oebiotech_22816	0.00471403	2.87872	down	4.78589	6.4482	4.02254	5.77271	4.54266	6.10834	3.97819	5.10175	P	P	P	P	P	P	P	P	NR_047562	TCAAATTGAAGGTTCAAAGTCCATCACTGCTGTTTCTTAGGCTCAATGGTTCACCACCTC				NR_047562			NA	Homo sapiens PDZ and LIM domain 3 (PDLIM3), transcript variant 5, non-coding RNA				NA	NA	NA			4	-	186421814	186456712	NA	NA	NA	non-coding RNA	RefSeq
oebiotech_15709	0.00305843	5.61494	down	3.86454	6.02537	4.13648	5.43486	3.05916	5.97894	1.92201	5.50012	P	P	P	P	P	P	P	P	D50682	AACATGGAGGGAGAAGCCGTAAAATGGTTTTAACTAATGACCAGGCATGATAGCTTATTC					Hs.684854	D50682	NA		TGF-betaIIR beta			NA	NA	NA			12	-	24332886	24333863	NA	NA	NA	non-coding RNA	NONCODE
oebiotech_25870	0.00293954	4.7228	up	3.41495	0.758011	4.55466	1.24839	2.7002	1.48267	3.78126	2.00344	P	A	P	A	P	A	P	A	TCONS_l2_00004708	AAAGCAAATGGATCAAATGGAGTTATAAATCAACTCTGTACTCTACAGGATTGACTCAAC	TCONS_l2_00004708						NA					NA	NA	NA			11	+	88132887	88161297	NA	NA	NA	non-coding RNA	UCSC
oebiotech_08035	0.000185	3.46618	down	6.23513	8.50956	6.39539	7.8652	5.99266	8.2225	6.79872	7.99805	P	P	P	P	P	P	P	P	ENST00000571595	ATAAGCAGCCTCAAGGACCAAGAACCATCTGCGAAAGGACACACACAGGAAATTCATAAA			ENST00000571595	NR_029494.1			NA		MIR22 host gene (non-protein coding) [Source:HGNC Symbol;Acc:28219]	OTTHUMT00000438300.2		NA	NA	NA			17	-	1615544	1619635	NA	NA	NA	non-coding RNA	Gencode v13
oebiotech_15290	3.91e-05	8.19537	up	10.7263	6.89016	9.92576	6.71206	9.90891	7.01414	9.70954	7.51496	P	P	P	P	P	P	P	P	AK172791	CTGTATTCTCATGATTTTCTCTCAGGAAGCACACACTGTGAATGGCAGACTTTTCATTTA					Hs.119882	AK172791	NA		Cyclin-dependent kinase 6			NA	NA	NA			7	-	92240781	92243238	NA	NA	NA	non-coding RNA	NONCODE
oebiotech_21558	0.00808697	2.06235	down	6.10403	7.28228	7.09318	7.75044	6.10727	7.40964	6.18262	7.22189	P	P	P	P	P	P	P	P	NR_028501	AAGAAGGGGGAGATGTGGGGGGTGCACGACGATATATTCAAACTTATGTACAAGGCATTT		uc021vyg.1	ENST00000461596	NR_028501			NA	Homo sapiens endothelin converting enzyme-like 1, pseudogene 2 (ECEL1P2), non-coding RNA				NA	NA	NA			2	-	233250459	233251754	NA	NA	NA	non-coding RNA	RefSeq
oebiotech_27829	0.00557261	4.38026	down	2.04649	4.7759	2.44996	3.06066	2.57545	5.14154	2.46735	5.08521	P	P	P	A	P	P	P	P	TCONS_l2_00029404	ACATCAGCAAGAGAAATAAGAGTGACCATATGTTCCTTAAGAGAAGCAAAGAGCAGCTCC	TCONS_l2_00029404						NA					NA	NA	NA			9	-	75478227	75488056	NA	NA	NA	non-coding RNA	UCSC
oebiotech_06089	0.0048686	13.2288	up	6.58399	0.940316	5.15471	2.16293	5.63604	0.822766	2.80785	1.35413	P	A	P	A	P	A	P	A	ENST00000558031	AGCCGTTGGTCTTTGAAATTTCCTGTGATGTGTTTCAATCTAGATGCAAAGAACATGGAA			ENST00000558031				NA		colorectal neoplasia differentially expressed (non-protein coding) [Source:HGNC Symbol;Acc:37078]	OTTHUMT00000417434.1		NA	NA	NA			16	-	54952965	54957691	NA	NA	NA	non-coding RNA	Gencode v13
oebiotech_08620	0.00353804	2.76384	down	4.64856	5.92346	4.52306	5.63466	4.16626	6.49556	5.30093	6.45184	P	P	P	P	P	P	P	P	OTTHUMT00000001163	ACAGAGTAACAGGAAAAGAAAGGAATGAGGGAGTCCTGAGAAGCAGGCTTACTGTGTACT			ENST00000434627				NA			OTTHUMT00000001163		NA	NA	NA			9	+	34655661	34671295	NA	NA	NA	non-coding RNA	NONCODE
A_21_P0002411	0.00093	3.36831	down	3.96781	4.68663	3.34842	5.18457	3.1356	4.96156	2.91482	5.54198	P	P	P	P	P	P	P	P	TCONS_00004172	AATAATAAAGGAAATCTGGTAAAGTTATGGTTTTGACTTTTCCACCTACTAGCTCTGTGC	TCONS_00004172								BROAD Institute lincRNA (XLOC_002012), lincRNA [TCONS_00004172]			NA	XLOC_002012				2	-	21316934	21319427	NA	hs|2p24.1	linc|TCONS_00004172	non-coding RNA	agilent G3 V2
A_19_P00322711	0.00374398	3.08789	up	6.47746	4.65581	6.60317	5.07896	7.25554	4.82408	6.77626	6.0471	P	P	P	P	P	P	P	P	NR_027301	GTGGACATCTGTCTGGAGGAGCAATTTTACTGCGACATTTTAAAGAAACAAATTTAATTG				NR_027301		NR_027301	THC2522531		Homo sapiens uncharacterized LOC148189 (LOC148189), non-coding RNA [NR_027301]			NA	LOC148189				19	-	28281400	28284848	NA	hs|19q11	ref|NR_027301|gb|AK311452|gb|AK055559|gb|BC045720	non-coding RNA	agilent G3 V2
A_21_P0000296	0.00802407	2.13805	down	5.89788	7.63435	6.43965	6.80245	6.21994	7.89073	6.49825	7.11337	P	P	P	P	P	P	P	P	NR_002913	ATGTATTTTATTCAACACATCATTCTGAAAGAACGTGTGGAAAACTAATGACTGAGCACA				NR_002913		NR_002913	THC2527022	small nucleolar RNA, C/D box 63	Homo sapiens small nucleolar RNA, C/D box 63 (SNORD63), small nucleolar RNA [NR_002913]			NA	SNORD63	small nucleolar RNA, C/D box 63			5	-	137896731	137896799	NA	hs|5q31.2	ref|NR_002913|gb|U72852	non-coding RNA	agilent G3 V2
A_21_P0002204	0.00153338	2.4874	up	4.22373	2.0018	4.02408	2.825	3.81079	2.80694	3.62922	2.79552	P	A	P	A	P	A	P	A	TCONS_00003658	TAAAATGGGATGATGTTCTTGTTCCAGCCGGCATACTGGATGACTAAATGAGGGAACAGG	TCONS_00003658				Hs.515955	AK024234	THC2634653	CDNA FLJ14172 fis, clone NT2RP2002677	ALU1_HUMAN (P39188) Alu subfamily J sequence contamination warning entry, partial (15%) [THC2634653]			NA	XLOC_001446				2	+	43055133	43087158	NA	hs|2p21	gb|AK024234|tc|THC2634653|linc|TCONS_00003658|linc|TCONS_00003659	non-coding RNA	agilent G3 V2
oebiotech_00128	2.38e-05	15.0437	up	7.3545	3.30545	8.28419	3.49878	7.41004	3.62113	6.70379	3.68282	P	P	P	P	P	P	P	P	ENST00000398460	GAAAAACATCAAAGCTGGATAGGTTGGGCAGAAGAGCTGGGGATAGCATTTAGAGAGACT			ENST00000398460				NA		maternally expressed 3 (non-protein coding) [Source:HGNC Symbol;Acc:14575]	OTTHUMT00000414686.1		NA	NA	NA			14	+	101323581	101327355	NA	NA	NA	non-coding RNA	Gencode v13
oebiotech_06134	0.00346005	4.43385	down	1.4094	3.71457	3.05084	4.63045	1.62193	3.80018	1.29234	3.82354	A	P	P	P	A	P	A	P	ENST00000558307	AGATCCAGAATCAACCATGATAACCGTGACAGTGTCTTCAACAGTGCAGCAGTAGACACA			ENST00000558307				NA			OTTHUMT00000417647.1		NA	NA	NA			15	-	100884661	100889593	NA	NA	NA	non-coding RNA	Gencode v13
A_21_P0004472	0.00307129	4.81477	up	3.12291	2.51194	4.75407	2.24642	4.73247	2.20698	5.02186	1.5961	P	A	P	A	P	P	P	A	TCONS_00010561	GAAATAGAAATTCAAAACAAAAATGCCTGTATCTGATGGGAAAGATGAGCCCAATGTTCT	TCONS_00010561								BROAD Institute lincRNA (XLOC_005087), lincRNA [TCONS_00010561]			NA	XLOC_005087				5	-	173135080	173155306	NA	hs|5q35.2	linc|TCONS_00010561|linc|TCONS_00010560|linc|TCONS_00010559	non-coding RNA	agilent G3 V2
oebiotech_21696	0.0024841	3.2938	up	8.29829	5.7741	7.41234	5.85188	7.5307	5.48341	6.68384	5.93677	P	P	P	P	P	P	P	P	NR_033397	AGGGCACATCGTGACTGTGTTTTTCATAACTTATGTTTTTATATGGTTGCATTTACGCCA		uc010yba.2		NR_033397			NA	Homo sapiens protein arginine methyltransferase 1 (PRMT1), transcript variant 2, non-coding RNA				NA	NA	NA			19	+	50180408	50191704	NA	NA	NA	non-coding RNA	RefSeq
A_32_P86578	4.85e-05	46.8412	up	7.45185	0.877206	5.52177	0.939852	7.22846	1.82013	7.46451	1.83058	P	A	P	A	P	P	P	A	NR_036580	ATTTCTGTTGCATTGGTGTTTCCAAAATAATGCTTCGGTTCCAAGTTTCAGGAATTGGTT			ENST00000432658	NR_036580	Hs.97540	NR_036580	THC2716069	uncharacterized LOC389023	Homo sapiens uncharacterized LOC389023 (LOC389023), non-coding RNA [NR_036580]			389023	LOC389023	uncharacterized LOC389023			2	-	115901624	115918920	NA	hs|2q14.1	ref|NR_036580|ens|ENST00000432658|gb|BC032913|gb|AB593078	non-coding RNA	agilent G3 V2
A_19_P00803201	0.00187641	8.12284	up	6.47638	3.3209	5.91709	2.709	7.70936	3.65409	5.17787	3.50877	P	P	P	A	P	P	P	P	TCONS_l2_00014911	TTGTGCCAACTGCTTTGATAGTAACAAAATGTATTTCTGGAACTCCTAGGTATAAAACTC	TCONS_l2_00014911						THC2699510		Q958C4_APTHA (Q958C4) NADH dehydrogenase subunit III, partial (9%) [THC2699510]			NA	Q958C4				2	-	132783680	132796342	NA	hs|2p11.2	tc|THC2699510|linc|TCONS_l2_00014911|linc|TCONS_l2_00011994	non-coding RNA	agilent G3 V2
oebiotech_01886	0.00461168	3.96941	up	3.01754	0.894973	3.93627	2.62566	4.32831	1.85434	3.98398	1.93543	P	A	P	P	P	A	P	A	ENST00000442282	AAGAAACAACCATACCACTGAATGCTACTGTGTACTTACAAACCACACTCATATTCGTCA			ENST00000442282				NA			OTTHUMT00000109487.1		NA	NA	NA			19	+	36195460	36204444	NA	NA	NA	non-coding RNA	Gencode v13
oebiotech_07744	0.000763	2.13903	down	1.99319	3.5959	2.23525	3.32909	2.63133	3.62475	2.55555	3.25338	A	P	P	P	P	P	P	P	ENST00000568797	CCACATCCACAGAACACTGGCCTAATTGCATTATCCAGTAATGATAAAAATATTCCTTTT			ENST00000568797	NR_026908.1			NA		CHST9 antisense RNA 1 (non-protein coding) [Source:HGNC Symbol;Acc:26399]	OTTHUMT00000254913.4		NA	NA	NA			18	+	24445271	24515910	NA	NA	NA	non-coding RNA	Gencode v13
A_21_P0008525	1.8e-05	6.42435	up	7.78462	5.62762	8.41636	5.59124	8.54486	5.30486	7.80572	5.29363	P	P	P	P	P	P	P	P	TCONS_00023051	TGTACACACCAGAGTTTATTTAACCACCTTGCTGCTGGCATGAAAGCCTCAGGTCCTTTA	TCONS_00023051								BROAD Institute lincRNA (XLOC_010932), lincRNA [TCONS_00023051]			NA	XLOC_010932				14	+	101360440	101364125	NA	hs|14q32.2	linc|TCONS_00023051	non-coding RNA	agilent G3 V2
oebiotech_03718	0.00595235	3.17135	up	7.11043	4.46737	6.77458	4.37327	5.76199	4.8175	6.22371	5.55219	P	P	P	P	P	P	P	P	ENST00000513304	AGGAAGCCTACTGAAGTTCTGTTGAGATCTATCTATATATAAAAATGTGTGTCTCACACA			ENST00000513304				NA		zinc finger protein 718 [Source:HGNC Symbol;Acc:26889]	OTTHUMT00000358396.1		NA	NA	NA			4	+	124403	127532	NA	NA	NA	non-coding RNA	Gencode v13
oebiotech_19643	0.000412	2.73407	up	5.82646	4.57145	5.37261	3.82129	5.87077	4.3585	5.51514	4.02954	P	P	P	P	P	P	P	P	uc003kcj.1	CTTGGTAAATGTTTATGTGCTTTGCTGTAACTGCAGAACCAAAAATCAACTGTTTTTGGC		uc003kcj.1					NA					NA	NA	NA			5	+	72165554	72168159	NA	NA	NA	non-coding RNA	UCSC
oebiotech_17442	0.000732	5.08066	up	5.76895	3.14955	6.36783	2.74369	5.61913	3.8083	5.45041	4.12472	P	P	P	A	P	P	P	P	ENST00000499624	AGCCTCAATAAGAAGGTGAAGTGCACTGGAAGCCATTGAAGGATTTAAGAAATGGAGTAT		uc001zyi.3	ENST00000499624				NA					NA	NA	NA			15	+	50647663	50650501	NA	NA	NA	non-coding RNA	ENSEMBL
A_21_P0013673	0.00737235	3.07559	up	4.52469	4.2077	6.18879	3.85309	5.51526	3.88363	6.24186	4.04274	P	P	P	P	P	P	P	P	TCONS_l2_00029501	GGTTTTGACTTCATTATGATCAGCATCTTTGGCTTCCATCAGAGTAGACACTGAACGTTT	TCONS_l2_00029501								BROAD Institute lincRNA (XLOC_l2_015303), lincRNA [TCONS_l2_00029501]			NA	XLOC_l2_015303				9	-	99857310	99949981	NA	hs|9q22.33	linc|TCONS_l2_00029501|linc|TCONS_l2_00029500	non-coding RNA	agilent G3 V2
A_21_P0013591	0.00333955	2.2176	down	2.96484	3.8293	2.54669	3.7717	1.92911	3.76248	2.91796	3.59112	P	P	P	P	P	P	P	P	TCONS_l2_00028834	ATTGACAGTTTAGAGTGGGCAGAAACAACCACGGTTACCCTAGAAGTAAATCCAGAGCTG	TCONS_l2_00028834			XR_108989	Hs.54957	XR_108989	THC2548824	uncharacterized LOC100507540	PREDICTED: Homo sapiens hypothetical LOC100507540 (LOC100507540), miscRNA [XR_108989]			NA	LOC100507540	uncharacterized LOC100507540			9	+	74920360	74956542	NA	hs|9q21.13	ref|XR_108989|ref|XR_133520|tc|THC2548824|linc|TCONS_l2_00028834	non-coding RNA	agilent G3 V2
oebiotech_10106	0.000112	10.0442	down	1.31211	4.09647	0.954687	5.58354	1.91043	4.66388	1.30518	4.45168	A	P	A	P	P	P	A	P	OTTHUMT00000049018	AATTCAGTTGCTGAGGCTAAGCTGGCCAACTTAGAGAGAAAGCTATAGAGCCTGAGATCA			ENST00000453174	NR_033857			NA	Homo sapiens BMS1 homolog, ribosome assembly protein (yeast) pseudogene (LOC100288974), non-coding RNA	mannose-binding lectin (protein A) 1, pseudogene [Source:HGNC Symbol;Acc:6921]	OTTHUMT00000049018		NA	NA	NA			10	+	81664653	81691557	NA	NA	NA	non-coding RNA	NONCODE
oebiotech_17325	0.00283098	2.26236	up	5.35672	4.24952	5.8922	4.53485	6.1692	4.55425	5.70968	5.07788	P	P	P	P	P	P	P	P	ENST00000475441	CTGAGGAGATTCATGTTACATGTAAAGCTGTCCTCATTTGTGACTATGGACCTATGGAGT			ENST00000475441				NA		small nucleolar RNA host gene 12 (non-protein coding) [Source:HGNC Symbol;Acc:30062]			NA	NA	NA			1	-	28905049	28907741	NA	NA	NA	non-coding RNA	ENSEMBL
A_21_P0014111	0.0034591	2.57306	down	2.6556	3.57387	3.32848	4.17169	2.43188	4.05951	2.13627	4.20109	P	P	P	P	P	P	A	P	Hs.26479	TAGGCTAATACACAATGATTGAAGACTAAAGGATGAGAAGAGCCACCAGTGGGGCGCATT			ENST00000490351	XR_108470	Hs.26479	XR_108470	THC2634917		PREDICTED: Homo sapiens hypothetical LOC100506708 (LOC100506708), miscRNA [XR_108470]			NA	LOC100506708				3	+	116078871	116088937	NA	hs|3q13.31	ens|ENST00000490351|ref|XR_108470|ref|XR_133350|gb|BX110108	non-coding RNA	agilent G3 V2
oebiotech_13844	0.00819595	2.1349	up	5.14495	3.92999	4.9197	3.5438	4.92092	3.87532	4.05159	3.31137	P	P	P	P	P	P	P	P	AK129774	AAGAAAAAATGACGGTCTCTCAAAGAGAAGTAGAGCCCGGAGATGCAGGTCATAAACCCT					Hs.689411	AK129774	NA		CDNA FLJ26263 fis, clone DMC05382			NA	NA	NA			2	-	240176885	240178428	NA	NA	NA	non-coding RNA	NONCODE
A_33_P3893191	0.00123168	2.05614	down	5.79138	7.08868	5.48323	6.92951	5.80907	6.82852	6.23459	6.63132	P	P	P	P	P	P	P	P	NR_036635	AATAATAGAAACAACAACCGTAAAGACTTCAGAGAACAGACCGGGCGTGGTGGCTTATGC			ENST00000491724	NR_036635	Hs.606147	NR_036635	THC2598665	diazepam binding inhibitor-like 5 pseudogene 2	Homo sapiens diazepam binding inhibitor-like 5 pseudogene 2 (DBIL5P2), non-coding RNA [NR_036635]			100169989	DBIL5P2	diazepam binding inhibitor-like 5 pseudogene 2			2	-	63344985	63346677	NA	hs|2p15	ref|NR_036635|ens|ENST00000491724|gb|AF229803|tc|THC2598665	non-coding RNA	agilent G3 V2
oebiotech_17924	0.00175888	4.22508	up	4.22143	1.23361	3.32497	1.88356	4.14	1.20448	3.49342	2.54226	P	A	P	A	P	A	P	A	ENST00000523225	ACTTTTAGTTCTTTCTATGGAATCTAGAGGTAGAATACATGTAAAAGAATATCGACTACC			ENST00000523225				NA					NA	NA	NA			8	-	6263117	6264663	NA	NA	NA	non-coding RNA	ENSEMBL
oebiotech_06264	0.000216	6.99451	up	3.57539	0.650786	3.87751	0.661217	4.04289	0.689424	2.46998	0.739455	P	A	P	A	P	A	P	A	ENST00000559243	AGGTTTCTGCAAGAATGACGGGCAGCATGATGCTCAGCTGCATGTGGAGGCACTGAGGCT			ENST00000559243				NA			OTTHUMT00000419451.1		NA	NA	NA			15	+	74509541	74511130	NA	NA	NA	non-coding RNA	Gencode v13
oebiotech_15979	0.00274021	2.90117	up	4.56115	2.07354	3.56697	2.66979	3.52906	1.84967	3.62973	2.54736	P	A	P	A	P	P	P	A	CR625262	ACTGGCCTTACAGCTGCTGAGGTCTGAAACTGTAAAAGCTTATGTAAACAATGAGATAAA					Hs.632767	CR625262	NA		Hypermethylated in cancer 2			NA	NA	NA			22	-	21803800	21805329	NA	NA	NA	non-coding RNA	NONCODE
oebiotech_21533	0.00171983	2.14037	up	7.83228	6.95977	7.60879	6.70135	8.5212	6.92608	7.86864	6.85228	P	P	P	P	P	P	P	P	NR_028387	ATCCTGAATGGTGGCAATTATATCACATTGAGACAGAAATTCAGAAAGGGAGCCAGCCAC				NR_028387			NA	Homo sapiens ral guanine nucleotide dissociation stimulator-like 2 (RGL2), transcript variant 2, non-coding RNA				NA	NA	NA			6	-	33259430	33267176	NA	NA	NA	non-coding RNA	RefSeq
oebiotech_10105	0.000194	2.58523	down	4.09471	5.37764	3.95277	5.92543	4.16835	5.51184	4.41179	5.29387	P	P	P	P	P	P	P	P	OTTHUMT00000049017	AAGAAGCTGTAAGCCTTCTCCTTGGGGAAAATGTCTGGGAAGAAGCTTTTCGTGACCAAT			ENST00000480805	NR_002724			NA	Homo sapiens mannose-binding lectin (protein A) 1, pseudogene (MBL1P), non-coding RNA	mannose-binding lectin (protein A) 1, pseudogene [Source:HGNC Symbol;Acc:6921]	OTTHUMT00000049017		NA	NA	NA			10	+	81679933	81682875	NA	NA	NA	non-coding RNA	NONCODE
oebiotech_25526	0.00143903	2.27558	up	6.84	5.17798	6.26522	4.90837	6.00875	5.01102	5.99319	5.26485	P	P	P	P	P	P	P	P	TCONS_l2_00000833	AAGTTTAAGCTAGCCCATGACTACACAAGTGCAACTGTATTTCCCAGGTAGATGCCGGTA	TCONS_l2_00000833						NA					NA	NA	NA			1	+	222988370	223010711	NA	NA	NA	non-coding RNA	UCSC
oebiotech_18548	0.00186572	2.8146	up	7.25717	5.56282	7.11295	5.40804	7.80155	5.8306	6.57334	5.97184	P	P	P	P	P	P	P	P	ENST00000553202	CATGAACACCTCTTTAATCACAAGTCCTCAACTCCAAGGTTAGCTTTATTTCAACTTTTA			ENST00000553202				NA					NA	NA	NA			12	-	44112795	44117803	NA	NA	NA	non-coding RNA	ENSEMBL
oebiotech_19061	0.00186883	2.14071	up	7.15807	5.7714	7.06208	6.46044	7.6327	6.05104	6.93344	6.11105	P	P	P	P	P	P	P	P	uc002cqy.3	CTTTTATTGTGCAAACTCCACTTTCCATCATGCAGGAAAATCCGTCTTGAAGGCAGCTCC		uc002cqy.3	ENST00000399702	NR_015441			NA					NA	NA	NA			16	+	2653384	2680495	NA	NA	NA	non-coding RNA	UCSC
oebiotech_04396	0.00753626	2.13057	down	3.58792	4.71286	4.56815	5.22	3.42427	4.83914	3.73943	4.91274	P	P	P	P	P	P	P	P	ENST00000523284	AAATGGATATACCATTTCTGGGAAGAGAAAAGAAGCCAATTAAAAGTGGGGCATGTCATT			ENST00000523284				NA			OTTHUMT00000377512.1		NA	NA	NA			8	-	93577670	93667722	NA	NA	NA	non-coding RNA	Gencode v13
oebiotech_03204	0.00916493	5.18012	down	1.07937	2.94845	0.862616	4.03007	2.5428	3.70129	1.99584	5.29275	A	P	A	P	P	P	A	P	ENST00000503309	AAAGAACATCAAGCCTGGAAGGTGACAGAAGGAGCAATGTGTTCTTGAAGATGTCACCTC			ENST00000503309				NA			OTTHUMT00000364291.1		NA	NA	NA			4	+	174451625	174455228	NA	NA	NA	non-coding RNA	Gencode v13
oebiotech_16313	0.0044549	2.32492	up	8.87282	7.09826	8.67698	8.1323	9.33207	7.56042	8.77477	7.99693	P	P	P	P	P	P	P	P	AF113008	CCTTTTCCAAGGATTTTACGTTGCGGCTTGTTAGGGTGATTCGAATTCGGTGAATTGCCA						AF113008	NA	Homo sapiens clone FLB0708 mRNA sequence				NA	NA	NA			8	+	56979853	56987068	NA	NA	NA	non-coding RNA	NONCODE
oebiotech_25287	0.00160975	2.21181	down	5.96679	7.51981	6.56771	7.95929	6.5825	7.23611	6.4373	7.42	P	P	P	P	P	P	P	P	TCONS_00028636	TCGGGAGCCAGGCTTCAATGTTTAATTCTATTGTAATGTGGTTATTTAGCCTGAATGGTT	TCONS_00028636						NA					NA	NA	NA			20	-	22541191	22559347	NA	NA	NA	non-coding RNA	UCSC
oebiotech_13398	0.00478186	2.26283	down	5.00225	6.25471	4.52469	5.93677	4.50835	6.21516	4.8781	5.21926	P	P	P	P	P	P	P	P	AK091903	AAGACAGGAAGAAAAAGCAAAGGAAACATGCCTTCTAAGCAAAACACTTTTGATTTACTC					Hs.356624	AK091903	NA		Nidogen 1			NA	NA	NA			1	+	236227659	236229779	NA	NA	NA	non-coding RNA	NONCODE
oebiotech_22786	0.00150246	13.6973	up	7.05181	4.23711	7.9099	2.98223	8.22841	3.94376	8.8361	5.75981	P	P	P	A	P	P	P	P	NR_046462	CCAGAACACTACCTACAATGGGGTTTCAGTGACTAGAAATCTTGAAGGTTTATGATTGCA				NR_046462			NA	Homo sapiens family with sequence similarity 169, member A (FAM169A), transcript variant 2, non-coding RNA				NA	NA	NA			5	-	74073398	74162212	NA	NA	NA	non-coding RNA	RefSeq
A_33_P3317725	0.00937684	2.03787	down	5.92647	7.30441	5.52791	6.43667	5.59945	6.92538	6.43669	6.93231	P	P	P	P	P	P	P	P	ENST00000452623	TTCAAAGAAGCTGATGTTACTCACAAGAGTAAATAGAGAGGAAACCGGGCGTGGTGGCTT			ENST00000400508			AK098012			non-protein coding RNA 243 [Source:HGNC Symbol;Acc:30956] [ENST00000400508]			NA					6_cox_hap2	-	2292696	2310496	NA	hs|6p21.33	ens|ENST00000400508|ens|ENST00000324858|ens|ENST00000431091|ens|ENST00000452623	non-coding RNA	agilent G3 V2
A_21_P0001617	0.00522378	2.97425	up	5.29047	3.05687	5.2428	2.87345	5.13779	3.62579	4.31182	4.13665	P	P	P	A	P	P	P	P	TCONS_00001800	TCTGAATTGCATTCGGCGAAAGGAGTAGGAAACTGCGTTTATTCCTTCACCAGATTTGAG	TCONS_00001800								BROAD Institute lincRNA (XLOC_001189), lincRNA [TCONS_00001800]			NA	XLOC_001189				1	-	211431655	211432110	NA	hs|1q32.2	linc|TCONS_00001800	non-coding RNA	agilent G3 V2
oebiotech_05465	0.00630153	2.11973	down	5.23821	6.47137	6.22225	6.93012	5.26916	6.71667	5.4206	6.36759	P	P	P	P	P	P	P	P	ENST00000549756	ACCTTTGAAAACACACGGGGGGAGGAAAGGGAAAATAAACAAATCACGGGTGTTTACAGA			ENST00000549756				NA			OTTHUMT00000403754.1		NA	NA	NA			16	+	15702330	15704420	NA	NA	NA	non-coding RNA	Gencode v13
oebiotech_09703	9.77e-05	3.37776	up	3.99133	2.12329	3.90366	2.48668	4.42763	2.77614	4.33234	2.24458	P	A	P	A	P	A	P	A	OTTHUMT00000324046	CGAATGAGGCCACAGAAATGATGCAAGTAACTAAAAGACATGTAACTTATGTCAACATGA			ENST00000437795				NA		long intergenic non-protein coding RNA 570 [Source:HGNC Symbol;Acc:43717]	OTTHUMT00000324046		NA	NA	NA			2	+	11456578	11459685	NA	NA	NA	non-coding RNA	NONCODE
A_21_P0005580	0.001202	2.35919	down	4.37125	5.55478	5.11672	6.07553	4.46499	5.98702	4.40228	5.69109	P	P	P	P	P	P	P	P	TCONS_00014226	TTTCCAGGGAAGCAGATTTGCTGTTGACTAATAAAGACCATTTACTTGGAGTGGGGCCAA	TCONS_00014226								BROAD Institute lincRNA (XLOC_006281), lincRNA [TCONS_00014226]			NA	XLOC_006281				7	+	144084025	144088050	NA	hs|7q35	linc|TCONS_00014226|linc|TCONS_00014225|linc|TCONS_00013617|linc|TCONS_00013616	non-coding RNA	agilent G3 V2
A_21_P0007853	0.00939652	2.12371	down	2.3398	4.1265	2.82832	3.11762	2.03508	3.6205	2.46012	3.14505	P	P	P	P	P	P	P	P	TCONS_00021222	TTTGTAACACAAGAGACCTCCGAAGTGTTTCTTGAGGAAATGTGGCTGCAGACCCTAGAA	TCONS_00021222								BROAD Institute lincRNA (XLOC_009911), lincRNA [TCONS_00021222]			NA	XLOC_009911				12	+	121342727	121345743	NA	hs|12q24.31	linc|TCONS_00021222	non-coding RNA	agilent G3 V2
oebiotech_20600	3.34e-05	21.819	up	6.02322	2.89704	7.00402	2.76522	7.11092	2.35711	7.76402	2.09275	P	A	P	P	P	P	P	A	uc011gqt.1	ACCAGATAAGGAAAGTGGATGTTGCTGCTTTCTTTTTACATATCAGAGATACCTCAAGCT		uc011gqt.1					NA					NA	NA	NA			6	-	1186622	1187678	NA	NA	NA	non-coding RNA	UCSC
oebiotech_08247	0.00916257	2.15598	up	8.34996	7.50739	8.01111	7.02305	9.23774	7.48668	8.51313	7.66144	P	P	P	P	P	P	P	P	ENST00000575808	TTTGAGAGGGCTGTTGCAACCTTACAGCATGATACATCTTGTGAAATATGGTTTTGAACA			ENST00000575808				NA					NA	NA	NA			HSCHR5_1_CTG1	-	69110379	69110816	NA	NA	NA	non-coding RNA	ensembl
A_21_P0000597	0.00585914	3.666	down	7.69566	8.95194	8.01698	10.4005	7.65657	9.35899	8.4874	10.642	P	P	P	P	P	P	P	P	TCONS_l2_00029788	AAGTATTCTGTTGCTAATGACACTGGCTTTGTGGACATACCTTCATGGGAGAAGGACCTG	TCONS_l2_00029788			NR_033405	Hs.726015	NR_033405	THC2572166	cathepsin L1 pseudogene 8	Homo sapiens cathepsin L1 pseudogene 8 (CTSL1P8), non-coding RNA [NR_033405]			NA	CTSL1P8	cathepsin L1 pseudogene 8			9	+	90459659	90462338	NA	hs|9q22.1	ref|NR_033405|gb|DA786334|tc|THC2572166|linc|TCONS_l2_00029788	non-coding RNA	agilent G3 V2
oebiotech_22355	0.00155389	2.46194	down	2.48618	4.4208	3.04697	3.70475	2.38615	4.03797	3.11065	4.06561	P	P	P	P	P	P	P	P	NR_038870	AAACTGAAGGATAGCTTGTCACTGCATCTGCAGTGACTCACTTGCCTTGGGGAAAAATAC		uc002ykn.3	ENST00000430401	NR_038870			NA					NA	NA	NA			21	-	19149720	19164826	NA	NA	NA	non-coding RNA	RefSeq
oebiotech_08632	0.000495	4.02751	down	2.13423	5.24816	2.6163	4.13196	2.64324	4.06815	2.52663	4.5117	P	P	P	P	P	P	P	P	OTTHUMT00000051937	AAAGTATTTTGAAAAACACAAACTGGTTCAGGTTTATGGTTTCTTGGTGGGTAAATATTT			ENST00000448570				NA			OTTHUMT00000051937		NA	NA	NA			9	+	22757173	22758315	NA	NA	NA	non-coding RNA	NONCODE
A_32_P79483	0.000586	7.05095	down	3.45287	5.47637	1.9453	4.9593	1.89027	5.62872	3.09594	5.59124	P	P	A	P	A	P	P	P	NR_036487	GGCGCTTTGAGAAAGGAGTAAGCATTAAGCGAATTTAACCAAGTAAAATGTATCGTCCTG				NR_036487	Hs.646604	NR_036487	THC2498740	uncharacterized LOC283481	Homo sapiens uncharacterized LOC283481 (LOC283481), non-coding RNA [NR_036487]			283481	LOC283481	uncharacterized LOC283481			13	+	103046927	103048055	NA	hs|13q33.1	ref|NR_036487|gb|BC033993|gb|AF339777|gb|AF086059	non-coding RNA	agilent G3 V2
A_33_P3313830	0.00976806	2.70139	up	5.41378	3.45199	4.54223	2.76479	5.09917	3.56737	3.86702	3.40324	P	P	P	A	P	P	P	A	NR_015360	GCCAATACACTGAGGTCACTGGATAAATAAACAGATTCTTGCAAGTGCTTTGGAAATGAA				NR_015360	Hs.340623	NR_015360	THC2499022	uncharacterized LOC644873	Homo sapiens uncharacterized LOC644873 (FLJ33630), non-coding RNA [NR_015360]			644873	FLJ33630	uncharacterized LOC644873			5	-	127357243	127418766	NA	hs|5q23.3	ref|NR_015360|gb|BX648677|tc|THC2499022	non-coding RNA	agilent G3 V2
oebiotech_00886	2.58e-05	20.2489	up	9.29336	5.30287	9.96598	4.17001	9.21122	5.14221	8.62229	5.11868	P	P	P	P	P	P	P	P	ENST00000424076	ATGAGTAATGAGTAACTCTGTAAGGAGGACCATGTCAGACTATTGTAAGCTAAGCATTAG			ENST00000424076	NR_046473.1			NA		maternally expressed 3 (non-protein coding) [Source:HGNC Symbol;Acc:14575]	OTTHUMT00000072554.5		NA	NA	NA			14	+	101292462	101313643	NA	NA	NA	non-coding RNA	Gencode v13
oebiotech_17223	0.00378617	6.55202	up	12.768	8.93046	11.1879	8.44594	11.8162	8.96538	10.0081	8.59068	P	P	P	P	P	P	P	P	ENST00000455838	ACCTTTTAAAGGTATGGAGAGTCGGCTTGACTACACTGTGTGGAGCAAGTTTTAAAGAAG			ENST00000455838				NA		growth arrest-specific 5 (non-protein coding) [Source:HGNC Symbol;Acc:16355]			NA	NA	NA			1	-	173834092	173837127	NA	NA	NA	non-coding RNA	ENSEMBL
A_21_P0014870	0.00203606	2.12296	up	8.20048	6.85289	7.6491	6.5335	8.26656	6.9467	7.57836	7.01709	P	P	P	P	P	P	P	P	XR_132765	ACGGTACCACAAAAGGTTACTATAGCCAAAATTCCCAGAGCAAAGAAATATGTGACAAGG				XR_132765		XR_132765		density-regulated protein-like	PREDICTED: Homo sapiens density-regulated protein-like (LOC100652897), miscRNA [XR_132765]			NA	LOC100652897	density-regulated protein-like					NA	NA	NA	hs|12q21.2	ref|XR_132765|ref|XR_133003	non-coding RNA	agilent G3 V2
oebiotech_17078	0.00376318	4.08628	up	8.32027	6.52601	8.91758	6.38133	9.68113	6.7545	7.64782	6.78181	P	P	P	P	P	P	P	P	ENST00000445992	ACAGAACCACTGATTTAAAGTGTGACAGTTCCAGCGGATCAGAGGGAGAAATACTGACAC			ENST00000445992				NA		polo-like kinase 1 substrate 1 [Source:HGNC Symbol;Acc:15865]			NA	NA	NA			20	+	21106647	21143148	NA	NA	NA	non-coding RNA	ENSEMBL
oebiotech_21254	0.00115631	2.9474	up	10.5703	8.15731	9.52964	8.21093	9.80788	8.20743	9.50073	8.59509	P	P	P	P	P	P	P	P	NR_026890	AAGATATTGAAAAAGAAGAGCAGGCTGCTGCTGAAAAGGCAGTGACCAAGGAGGAATTTC		uc011lsj.1	ENST00000339991	NR_026890			NA	Homo sapiens ribosomal protein SA pseudogene 9 (RPSAP9), non-coding RNA				NA	NA	NA			9	+	79013514	79014954	NA	NA	NA	non-coding RNA	RefSeq
oebiotech_23095	0.00423385	2.03659	up	5.91689	4.99984	6.04343	4.26216	5.32734	4.88747	5.60235	4.63592	P	P	P	P	P	P	P	P	TCONS_00000565	CCGTGCTTCCAGAAGATTTTTCTAACAGTGTTTGCAAGCTATAAAATAGTGCTTTCACTT	TCONS_00000565						NA					NA	NA	NA			1	-	93775310	93804091	NA	NA	NA	non-coding RNA	UCSC
oebiotech_21076	0.000774	5.17937	up	14.4672	11.8061	13.7549	11.7541	15.1359	11.8799	13.4451	11.8718	P	P	P	P	P	P	P	P	NR_024438	AAAGAGATGACAACAAATTTTGGTTTTCTACTGTTACGTGAGAACATTAGGCCCCAGCAA		uc010oup.2	ENST00000491397	NR_024438			NA	Homo sapiens actin, gamma 1 pseudogene 4 (ACTG1P4), non-coding RNA				NA	NA	NA			1	+	104112025	104114008	NA	NA	NA	non-coding RNA	RefSeq
A_19_P00322149	0.00118388	2.16247	down	4.90336	5.53984	4.17501	5.90476	4.87281	5.91862	4.78536	5.82403	P	P	P	P	P	P	P	P	NR_026807	TAAGTACCTCTGGACACAATGGAAGTAGTAGTTGTTGAGCAGAGGGAAAGGGATAGGAGA				NR_026807	Hs.729593	NR_026807	THC2670652	long intergenic non-protein coding RNA 472	Homo sapiens long intergenic non-protein coding RNA 472 (LINC00472), non-coding RNA [NR_026807]			NA	LINC00472	long intergenic non-protein coding RNA 472			6	-	72124148	72130448	NA	hs|6q13	ref|NR_026807|gb|AK023251|gb|BX118240|tc|THC2670652	non-coding RNA	agilent G3 V2
A_21_P0013065	0.00274403	2.98064	up	8.87716	6.0711	8.07582	7.1096	8.17257	6.63621	8.24288	7.24902	P	P	P	P	P	P	P	P	TCONS_l2_00024643	AAGTTCCTGGGGAACATGTGCTTTACCAAGAAGCACAAGAAGAAGGGCCTAAAGAAGATG	TCONS_l2_00024643								BROAD Institute lincRNA (XLOC_l2_012902), lincRNA [TCONS_l2_00024643]			NA	XLOC_l2_012902				6	-	20042902	20045304	NA	hs|6p22.3	linc|TCONS_l2_00024643	non-coding RNA	agilent G3 V2
oebiotech_17102	0.00699302	2.98068	up	6.13177	4.11745	5.98891	3.33288	5.88204	4.68676	5.37692	4.94	P	P	P	P	P	P	P	P	ENST00000447668	CACATGCAACCTTTTGAAAATGGATGGGTGATAATGAAAGACCATTCCAGAGAAGAAACA			ENST00000447668				NA					NA	NA	NA			2	+	122407657	122408740	NA	NA	NA	non-coding RNA	ENSEMBL
oebiotech_25403	0.00587348	2.04519	down	4.73285	5.8894	5.66689	6.35045	4.79941	6.17397	4.92232	5.8366	P	P	P	P	P	P	P	P	TCONS_00029482	ACAGGTTGGGAGGTCATGAATTATGTCATGCTCCATGTGGGGGACATGAATTATGTCATG	TCONS_00029482						NA					NA	NA	NA			22	-	38428172	38430235	NA	NA	NA	non-coding RNA	UCSC
A_21_P0008801	0.00252042	2.24588	down	3.67095	4.5242	3.99401	5.11532	3.18639	5.02875	3.62586	4.47807	P	P	P	P	P	P	P	P	TCONS_00023834	GAAAACAGGGTCGGAAAAGATCTCAGTCCTCTATCTGTGAAACGGAATTCGGCCTTGCCT	TCONS_00023834								BROAD Institute lincRNA (XLOC_011609), lincRNA [TCONS_00023834]			NA	XLOC_011609				15	-	100889237	100889901	NA	hs|15q26.3	linc|TCONS_00023834|linc|TCONS_00023833	non-coding RNA	agilent G3 V2
oebiotech_21289	0.000395	3.58305	up	11.2617	8.78881	10.683	9.25324	11.5457	9.29977	10.7061	9.48992	P	P	P	P	P	P	P	P	NR_026973_6	AGGCTGTGAAGAAGTTTGTGACATTGATGTGGCCAAAGTCAACACTCTGATTCAGTCTGA				NR_026973_6			NA	Homo sapiens HLA-F antisense RNA 1 (HLA-F-AS1), transcript variant 2, non-coding RNA				NA	NA	NA			6	-	29694377	29716826	NA	NA	NA	non-coding RNA	RefSeq
oebiotech_16205	0.000621	2.04876	up	9.0286	7.58879	9.17459	8.20569	8.981	7.94858	8.73969	8.04181	P	P	P	P	P	P	P	P	AX721273	ATTTAACGAGGGCATTGATCTTATCCTCCGTGATGGTCACCTCAATTGTCATGCAGAGTG						AX721273	NA	Sequence 233 from Patent WO0220754				NA	NA	NA			17	-	15947765	15948278	NA	NA	NA	non-coding RNA	NONCODE
oebiotech_18307	0.00170428	2.62166	up	6.46332	5.11148	5.95367	4.08116	5.96569	4.85092	5.84991	4.62709	P	P	P	P	P	P	P	P	ENST00000545688	AGAGAAAGGGAGTAATCATCACTTGTTGAAAACATTGGTTTTATTTTTTCCAGGTCTGAG			ENST00000545688				NA		small nucleolar RNA host gene 1 (non-protein coding) [Source:HGNC Symbol;Acc:32688]			NA	NA	NA			11	-	62620220	62622932	NA	NA	NA	non-coding RNA	ENSEMBL
oebiotech_15645	0.000813	2.49294	down	6.39061	7.50293	6.14705	7.22168	6.04277	7.91198	6.6542	7.86945	P	P	P	P	P	P	P	P	BC034458	ATCACCTCAACTGCTTCACGTGCACCACGTGTAACAAGATGCTGACCACGGGCGACCACT					Hs.696425	BC034458	NA		LIM homeobox 2			NA	NA	NA			9	+	126774114	126777641	NA	NA	NA	non-coding RNA	NONCODE
oebiotech_13969	0.00233062	2.12545	down	6.28843	7.37378	6.60114	7.32762	6.24793	8.06297	6.81187	7.53606	P	P	P	P	P	P	P	P	CR603400	ACTGGGCTCAAGAAAGTGTAAACTCTGATGCTAAAAATAAAAAATTCATCGGTTCCCCCC					Hs.476402	CR603400	NA		Rho guanine nucleotide exchange factor (GEF) 3			NA	NA	NA			3	+	57112970	57114129	NA	NA	NA	non-coding RNA	NONCODE
oebiotech_18994	0.00344513	3.66265	up	11.6379	10.1981	11.7062	8.80094	11.934	10.059	10.8051	9.53356	P	P	P	P	P	P	P	P	uc001yyf.2	ATACTGTGCGTGGATCGATGATGACTTCCACATATACATTCCTTGGAAAGCTGAACAAAA		uc001yyf.2					NA					NA	NA	NA			15	+	25332807	25334042	NA	NA	NA	non-coding RNA	UCSC
A_21_P0008664	0.000627	2.46229	up	4.72151	3.71502	4.53341	3.03036	4.68866	3.71782	5.06308	3.34348	P	P	P	P	P	P	P	P	TCONS_00023488	GCCAGTCTGTTTGAATTTAAGGGCATCTCTTAAATTCCTTTCAAGCAAGAGACCTAACAT	TCONS_00023488				Hs.513091	BX538250	THC2491689	Small Cajal body-specific RNA 15	BROAD Institute lincRNA (XLOC_011333), lincRNA [TCONS_00023488]			NA	SCARNA15	small Cajal body-specific RNA 15			15	+	83419350	83424082	NA	hs|15q25.2	gb|BX538250|linc|TCONS_00023488	non-coding RNA	agilent G3 V2
oebiotech_18230	0.000804	3.76725	up	8.82739	6.1123	7.95561	5.88823	8.11649	6.20176	7.48674	6.52988	P	P	P	P	P	P	P	P	ENST00000541578	ACCATTGAAAAGCCTTCAGAGCTGAGAGGTACTACTAACCAATAACCTGCTTGGCTCAAA			ENST00000541578				NA		small nucleolar RNA host gene 1 (non-protein coding) [Source:HGNC Symbol;Acc:32688]			NA	NA	NA			11	-	62619768	62622960	NA	NA	NA	non-coding RNA	ENSEMBL
A_21_P0010912	0.00691277	3.78015	up	14.2435	10.7046	12.5677	11.9847	13.8405	11.4961	12.9521	11.7446	P	P	P	P	P	P	P	P	TCONS_l2_00003853	TTACAAGAAACAGTTCTCTCAATACATAAAGAACAGCGTAACTCCAGACATGTGGGGGAG	TCONS_l2_00003853								BROAD Institute lincRNA (XLOC_l2_002176), lincRNA [TCONS_l2_00003853]			NA	XLOC_l2_002176				10	-	134957243	134958417	NA	hs|10q26.3	linc|TCONS_l2_00003853	non-coding RNA	agilent G3 V2
oebiotech_26216	0.00139261	2.93549	up	6.47967	3.85979	5.5135	4.44508	5.69913	4.15711	5.42334	4.43927	P	P	P	P	P	P	P	P	TCONS_l2_00009514	AGTTCCAAAAACGGCACAGAAATGGTATCAAGAAACCTCAGTCACAAAGATCGGTGTCTC	TCONS_l2_00009514						NA					NA	NA	NA			15	-	71088936	71095023	NA	NA	NA	non-coding RNA	UCSC
oebiotech_09085	0.00132747	3.0583	down	6.0938	7.85942	6.28696	8.58238	6.80066	7.68684	6.05516	7.55886	P	P	P	P	P	P	P	P	OTTHUMT00000320766	CATGAGCCTGTGGTTTTAAACTTTACAGGCTGGGCAAAGGATTTAGAAAGACCCTTAGCA			ENST00000434868				NA			OTTHUMT00000320766		NA	NA	NA			22	+	25584596	25591749	NA	NA	NA	non-coding RNA	NONCODE
oebiotech_06499	0.00657657	2.90759	up	2.19522	1.8029	3.32706	0.732147	3.09113	1.67866	3.45465	1.69506	P	A	P	A	P	A	P	A	ENST00000560962	ATACAGAACAGTTCACATAGTGTAAAGTTATAGACATGGTCTTAGCAGTCAAGCACTTTC			ENST00000560962				NA			OTTHUMT00000418518.1		NA	NA	NA			15	-	63880132	63893008	NA	NA	NA	non-coding RNA	Gencode v13
oebiotech_22028	0.00734294	2.79044	up	11.3415	9.31604	11.5742	10.2898	11.812	9.47955	10.9591	10.6794	P	P	P	P	P	P	P	P	NR_036694	AAGATGTGGGTTCAGATGAGGAGGATGACAGCAAGGAGTATGGAGAATTCTATAAGAGCC		uc010iko.1		NR_036694			NA	Homo sapiens heat shock protein 90kDa alpha (cytosolic), class B member 3, pseudogene (HSP90AB3P), non-coding RNA				NA	NA	NA			4	+	88812994	88815167	NA	NA	NA	non-coding RNA	RefSeq
oebiotech_24970	0.0010605	3.58195	down	7.97004	10.1152	7.68038	9.35402	7.08472	9.59477	7.98156	9.0157	P	P	P	P	P	P	P	P	TCONS_00024226	ATGTTGGGACAGCCCTGCGTCCAGTTGTAAATAACGCAACCCCTACAAATCTAGTTTTTT	TCONS_00024226						NA					NA	NA	NA			16	+	56677599	56678852	NA	NA	NA	non-coding RNA	UCSC
oebiotech_14389	0.00144839	2.03462	down	4.57027	5.60545	5.24302	5.74494	4.71548	6.04061	4.56019	5.79698	P	P	P	P	P	P	P	P	BC017470	AGTATCACATGCTTCATTGTCCACCACTGATTGGACAAGGGGGTGGGTACTTTTCTTAAA					Hs.621324	BC017470	NA		CDNA clone IMAGE:3908984			NA	NA	NA			10	+	28127444	28130140	NA	NA	NA	non-coding RNA	NONCODE
A_21_P0002519	0.000629	5.47574	up	3.98099	1.41932	5.18764	2.06005	4.45774	1.74224	3.69425	2.28679	P	A	P	A	P	A	P	A	TCONS_00004489	GAGCTTGGCTTCAATTACAAAATGAACTCCAGAAATCTTCCAACAGTTAGTCAATCCCAG	TCONS_00004489								BROAD Institute lincRNA (XLOC_002384), lincRNA [TCONS_00004489]			NA	XLOC_002384				2	-	169281144	169285534	NA	hs|2q24.3	linc|TCONS_00004489	non-coding RNA	agilent G3 V2
A_21_P0011782	0.00103737	5.40325	up	5.21346	3.21106	4.73474	3.4104	6.13753	3.38115	6.19078	2.53859	P	P	P	P	P	P	P	A	TCONS_l2_00013141	TTCTCCAAACAATGACAGGACATTCCAGTGGTTTCTGAACCTTGAGGTGATTCAGGAAGG	TCONS_l2_00013141		ENST00000455455			AK302997			BROAD Institute lincRNA (XLOC_l2_007070), lincRNA [TCONS_l2_00013141]			NA	XLOC_l2_007070				19	-	45050646	45124119	NA	hs|19q13.31	ens|ENST00000455455|gb|AK302997|linc|TCONS_l2_00013141|linc|TCONS_l2_00013391	non-coding RNA	agilent G3 V2
oebiotech_09632	0.00390466	2.06936	down	5.4338	6.45062	6.17322	6.95764	5.40154	6.78523	5.40692	6.41874	P	P	P	P	P	P	P	P	OTTHUMT00000324542	AAATACCAAAGAGATTCCAAAGCAGTATGTGATTAGAGTCAAAGGAGACTGGGAGGGGAG			ENST00000439700				NA			OTTHUMT00000324542		NA	NA	NA			2	-	28524537	28526555	NA	NA	NA	non-coding RNA	NONCODE
oebiotech_26591	0.00073	2.03779	down	6.15584	7.45986	6.12512	6.74435	5.97688	7.29087	6.22659	7.09738	P	P	P	P	P	P	P	P	TCONS_l2_00014340	CAAGAAGATAAAGGAAGACCAGGAGTGCCTGCCGAACTCCTATGGAGGAAGTCTAGGAGA	TCONS_l2_00014340						NA					NA	NA	NA			2	+	242908157	242913997	NA	NA	NA	non-coding RNA	UCSC
oebiotech_25568	0.00979534	3.32025	up	6.01457	4.46901	6.04005	4.52544	6.38029	3.87547	4.69817	3.338	P	P	P	P	P	P	P	A	TCONS_l2_00001389	ACCATGTAGCCTGAAGCTCTCATTTTGTCATCGAGGGACACCAAAACTCAGAACAGTTCA	TCONS_l2_00001389						NA					NA	NA	NA			1	-	95131780	95145121	NA	NA	NA	non-coding RNA	UCSC
oebiotech_22220	0.00334956	3.41805	up	8.82986	6.73666	8.05355	6.33655	9.16145	6.67784	7.55596	6.75709	P	P	P	P	P	P	P	P	NR_037931	AAGAGAATGTTGTTTTAAAGTTCTCTGAACATGGGGGAACCCCACGGAATGTGGCCACTA		uc010fgu.1		NR_037931			NA	Homo sapiens anaphase promoting complex subunit 1 pseudogene 1 (ANAPC1P1), non-coding RNA				NA	NA	NA			2	+	87088947	87122165	NA	NA	NA	non-coding RNA	RefSeq
oebiotech_27840	0.00313966	8.17095	up	3.78346	2.22948	5.47605	1.56622	6.57446	2.77262	5.497	2.64065	P	A	P	A	P	A	P	A	TCONS_l2_00029511	ACTGGAAGGTACATCATATTGTCATATTAATTTGGATGAGACACGGACTTCAAAGAAGAA	TCONS_l2_00029511						NA					NA	NA	NA			9	-	99940534	99947776	NA	NA	NA	non-coding RNA	UCSC
oebiotech_08283	5.94e-05	2.9302	down	6.95668	8.89645	6.93988	8.6228	6.99883	8.55406	7.15167	8.17774	P	P	P	P	P	P	P	P	ENST00000576489	GAAGCAGGGGATAGACTCATAGGCTGCAACAAAGGTGACTCTGTCCCTGGACACTGCCTC			ENST00000576489	NR_029494.1			NA		MIR22 host gene (non-protein coding) [Source:HGNC Symbol;Acc:28219]	OTTHUMT00000438377.1		NA	NA	NA			17	-	1615873	1619504	NA	NA	NA	non-coding RNA	Gencode v13
oebiotech_27507	0.00230966	3.79207	up	7.67364	6.90808	8.71067	5.94743	8.82012	6.70456	9.00694	6.95938	P	P	P	P	P	P	P	P	TCONS_l2_00026277	AGGAAAACAGATAACTGACGTAGACTCAAAAACCCCAAGCAATTTCAGGAGCCACTGGAC	TCONS_l2_00026277						NA					NA	NA	NA			7	+	150102397	150108041	NA	NA	NA	non-coding RNA	UCSC
oebiotech_13889	2.31e-05	6.94394	up	4.22133	1.47227	3.76911	1.55167	4.21006	1.57936	4.30449	0.718674	P	A	P	A	P	A	P	A	AK057593	ACTTTCTCTGTGAAGATAGCTCATGATCAATATTTAATCTTTGCCACAGTAGGACCAATG					Hs.700614	AK057593	NA		Solute carrier family 7 (cationic amino acid transporter, y+ system), member 6			NA	NA	NA			16	-	68323989	68326660	NA	NA	NA	non-coding RNA	NONCODE
A_21_P0008871	0.00834121	2.63567	up	5.80907	3.44637	5.28404	4.23667	5.23213	3.30839	4.7172	4.45832	P	P	P	P	P	P	P	P	NR_024492	GTTGCAATATTGCCTTTAAAAGCACTTTTAAGCATCAATTGTGAAATAAAAAGCCCGAGC				NR_024492	Hs.722376	NR_024492	THC2516631	uncharacterized LOC645644	Homo sapiens uncharacterized LOC645644 (FLJ42627), non-coding RNA [NR_024492]			NA	FLJ42627	uncharacterized LOC645644			16	+	2688982	2696130	NA	hs|16p13.3	ref|NR_024492|gb|AK094392|gb|AK096317|tc|THC2516631	non-coding RNA	agilent G3 V2
oebiotech_20416	0.00750187	2.23459	down	2.95935	3.6839	2.57148	4.55582	2.90531	4.4927	3.22076	3.56452	P	P	A	P	P	P	P	P	uc010umr.1	AAATCCAAGATGAAGTCATGCTGTGCTTTGGAATGGTAGATGCTCATTTATGTAAAATCA		uc010umr.1					NA					NA	NA	NA			15	-	78285575	78286567	NA	NA	NA	non-coding RNA	UCSC
A_33_P3375002	0.0003	3.51157	down	5.88628	7.96059	6.22583	8.21586	5.8382	8.05027	6.26589	7.23795	P	P	P	P	P	P	P	P	NR_038263	ATGTTCTAGATGCACAGATTTGGGGGCTTGATTGACAACCTGACACCTCACTCTAAATCC				NR_038263		NR_038263	THC2518870	uncharacterized LOC144481	Homo sapiens uncharacterized LOC144481 (LOC144481), non-coding RNA [NR_038263]			144481	LOC144481	uncharacterized LOC144481			12	-	93959403	93965174	NA	hs|12q22	ref|NR_038263|tc|THC2518870|tc|THC2755690	non-coding RNA	agilent G3 V2
oebiotech_09611	0.00699473	2.14161	down	4.41914	6.13607	4.51486	5.15199	4.12678	5.74293	4.67937	5.10393	P	P	P	P	P	P	P	P	OTTHUMT00000325744	AAACGTTTGCCGAGATGATATCAGTGGTTGTCCTGATGTGTTTTAATAAATTATCAGGAT			ENST00000418836				NA			OTTHUMT00000325744		NA	NA	NA			2	-	41957717	41958599	NA	NA	NA	non-coding RNA	NONCODE
A_21_P0012909	0.00125805	3.46973	down	2.8892	3.85661	2.7934	3.97798	2.04067	4.89277	2.43308	4.60829	P	P	P	P	P	P	P	P	TCONS_l2_00022934	GGCACTAAGACTCAGAAGATCTGGTTTTCAGTTCGCATTCTGCCTTTAACTGGTCTTGAA	TCONS_l2_00022934								BROAD Institute lincRNA (XLOC_l2_012071), lincRNA [TCONS_l2_00022934]			NA	XLOC_l2_012071				5	-	67725580	67729380	NA	hs|5q13.1	linc|TCONS_l2_00022934	non-coding RNA	agilent G3 V2
oebiotech_04760	3.39e-05	2.34226	down	5.57928	6.8685	5.88798	6.81611	5.43509	6.87133	5.44988	6.70791	P	P	P	P	P	P	P	P	ENST00000529518	AAGTGCAGACGCAAAACGGATCCCGGGGCTAGGACACGGGGGTTCCGAAAGCAGGATGAC			ENST00000529518				NA			OTTHUMT00000383466.1		NA	NA	NA			8	-	61565060	61566120	NA	NA	NA	non-coding RNA	Gencode v13
[truncated: 1,675 more rows]
