# Supplementary material for: Genome-Wide Analysis of Long Noncoding RNA (lncRNA) Expression in Hepatoblastoma Tissues
Source: PLoS One. 2014 Jan 17;9(1):e85599. doi: 10.1371/journal.pone.0085599 (PMC3894996; doi:10.1371/journal.pone.0085599)
Supplement: Table S2 — Differentially expressed mRNAs in hepatoblastoma tissues. (more than two-fold; P<0.01). (XLSX) [file pone.0085599.s003.xlsx]

## Sheet: Sheet1
ProbeName	p_value	FC (abs)	Regulation	501C.txt(normalized)	501N.txt(normalized)	502CA.txt(normalized)	502N.txt(normalized)	508CA.txt(normalized)	508N.txt(normalized)	509CA.txt(normalized)	509N.txt(normalized)	501C.txt:gIsWellAboveBG_Call	501N.txt:gIsWellAboveBG_Call	502CA.txt:gIsWellAboveBG_Call	502N.txt:gIsWellAboveBG_Call	508CA.txt:gIsWellAboveBG_Call	508N.txt:gIsWellAboveBG_Call	509CA.txt:gIsWellAboveBG_Call	509N.txt:gIsWellAboveBG_Call	TargetID	Probe_Sequence	lincID	UCSCID	Ensembl_Transcript_ID	RefACC	UnigeneID	GenbankID	TIGRID	Description.From.NCBI	Description.from.other.source	havana_transcript	Description.from.paper	EntrezGeneID	GeneSymbol	GeneName	DESCRIPTION	GO_ID	chrom	Strand	TxStart	TxEnd	GenomicCoordinates	Cytoband	Accessions	Probe.type	Sequence.source
A_33_P3276713	0.00759887	7.76874	down	5.06698	7.47513	3.08133	8.64426	5.01594	7.43537	6.46775	7.90796	P	P	P	P	P	P	P	P		TTATCGAGGTCTCATGGATCATACAGAATCAGGCAAGATTTGTCAGCGCTGGGATCATCA			ENST00000394769	NM_001010931	Hs.396530	NM_001010931	THC2486039					3082	HGF	hepatocyte growth factor (hepapoietin A; scatter factor)	Homo sapiens hepatocyte growth factor (hepapoietin A; scatter factor) (HGF), transcript variant 2, mRNA [NM_001010931]	GO:0000187(activation of MAPK activity)|GO:0000902(cell morphogenesis)|GO:0001837(epithelial to mesenchymal transition)|GO:0001889(liver development)|GO:0002576(platelet degranulation)|GO:0003824(catalytic activity)|GO:0004252(serine-type endopeptidase activity)|GO:0005515(protein binding)|GO:0005576(extracellular region)|GO:0005615(extracellular space)|GO:0006508(proteolysis)|GO:0006916(anti-apo…			NA	NA	chr7:81374408-81374349	hs|7q21.11	ref|NM_001010931|ref|NM_001010933|ens|ENST00000394769|ens|ENST00000453411	mRNA	agilent G3 V2
A_32_P122226	0.000158	5.73189	down	7.55438	10.0007	7.84424	10.0768	6.55828	9.63912	7.61653	9.93289	P	P	P	P	P	P	P	P		TGATGAAGAGTGTCCTTCCGTTTCTAAGGTCTTCTCAATCTCAGCAATAGAGCTTCCCAG			ENST00000548310	NM_152435	Hs.424907	NM_152435	THC2473228					144193	AMDHD1	amidohydrolase domain containing 1	Homo sapiens amidohydrolase domain containing 1 (AMDHD1), mRNA [NM_152435]	GO:0005737(cytoplasm)|GO:0005829(cytosol)|GO:0006548(histidine catabolic process)|GO:0019556(histidine catabolic process to glutamate and formamide)|GO:0034641(cellular nitrogen compound metabolic process)|GO:0046872(metal ion binding)|GO:0050480(imidazolonepropionase activity)			NA	NA	chr12:96362134-96362193	hs|12q23.1	ref|NM_152435|ens|ENST00000548310|ens|ENST00000266736|gb|AK054617	mRNA	agilent G3 V2
A_23_P328022	0.00445065	2.35286	down	5.79524	7.02097	6.87065	7.4567	5.82834	7.40586	6.02342	7.5718	P	P	P	P	P	P	P	P		CCAGCAAAGCGGGAGCCCTGAAAAATTAGGGGGGAAATGGGAGAAAATAATGTGACATTT			ENST00000395642	NM_152351	Hs.462418	NM_152351	NP708332					125206	SLC5A10	solute carrier family 5 (sodium/glucose cotransporter), member 10	Homo sapiens solute carrier family 5 (sodium/glucose cotransporter), member 10 (SLC5A10), transcript variant 1, mRNA [NM_152351]	GO:0005215(transporter activity)|GO:0006811(ion transport)|GO:0006814(sodium ion transport)|GO:0016020(membrane)|GO:0016021(integral to membrane)|GO:0055085(transmembrane transport)			NA	NA	chr17:18923883-18923942	hs|17p11.2	ref|NM_152351|ref|NM_001042450|ens|ENST00000395642|ens|ENST00000317977	mRNA	agilent G3 V2
A_24_P331150	9.16e-05	5.44747	down	2.02158	5.15	3.10313	4.77082	2.47381	5.13911	2.93193	5.25286	A	P	P	P	A	P	P	P		CTGAACCCCTGGAAGGCTTCCAAACTGAGGAAAGCTGGAGCCTGACGTCAGAGCTTTTAA			ENST00000269703	NM_173483	Hs.156452	NM_173483	THC2479532					126410	CYP4F22	cytochrome P450, family 4, subfamily F, polypeptide 22	Homo sapiens cytochrome P450, family 4, subfamily F, polypeptide 22 (CYP4F22), mRNA [NM_173483]	GO:0004497(monooxygenase activity)|GO:0005783(endoplasmic reticulum)|GO:0005789(endoplasmic reticulum membrane)|GO:0005792(microsome)|GO:0009055(electron carrier activity)|GO:0016020(membrane)|GO:0016705(oxidoreductase activity, acting on paired donors, with incorporation or reduction of molecular oxygen)|GO:0020037(heme binding)|GO:0046872(metal ion binding)			NA	NA	chr19:15662720-15662779	hs|19p13.12	ref|NM_173483|ens|ENST00000269703|gb|AK096820|tc|THC2479532	mRNA	agilent G3 V2
A_23_P206760	0.00188829	27.1327	down	9.76092	15.2834	12.4659	17.0006	9.97311	15.5466	12.8859	16.3031	P	P	P	P	P	P	P	P		GATAAGATGTGGTTTGAAGCTGATGGGTGCCAGCCCTGCATTGCTGAGTCAATCAATAAA			ENST00000357763	NM_005143	Hs.513711	NM_005143	THC2605331					3240	HP	haptoglobin	Homo sapiens haptoglobin (HP), transcript variant 1, mRNA [NM_005143]	GO:0003824(catalytic activity)|GO:0004252(serine-type endopeptidase activity)|GO:0005576(extracellular region)|GO:0006508(proteolysis)|GO:0006879(cellular iron ion homeostasis)|GO:0006952(defense response)|GO:0010942(positive regulation of cell death)|GO:0030492(hemoglobin binding)|GO:0031838(haptoglobin-hemoglobin complex)|GO:0042542(response to hydrogen peroxide)|GO:0051354(negative regulation …			NA	NA	chr16:72094877-72094936	hs|16q22.2	ref|NM_005143|ref|NM_020995|ref|NM_001126102|ens|ENST00000357763	mRNA	agilent G3 V2
A_24_P256512	0.00398464	3.12515	down	3.59606	5.4933	4.05943	4.79314	2.85722	5.08241	2.82389	4.54346	P	P	P	P	P	P	A	P		TCATTGAATGCGGGGTTAATTTAACTCAGCCTCTGTGTGAGTGGATGATTCAGGTTGCCA			ENST00000537309	NM_001007532	Hs.661831	NM_001007532	THC2754483					246744	STH	saitohin	Homo sapiens saitohin (STH), mRNA [NM_001007532]	GO:0005634(nucleus)|GO:0005737(cytoplasm)			NA	NA	chr17:44076716-44076775	hs|17q21.31	ref|NM_001007532|ens|ENST00000537309|gb|AY179170|gb|BC130319	mRNA	agilent G3 V2
A_23_P99275	0.00524807	2.83322	down	4.20284	6.29955	5.333	6.62953	4.55919	5.92358	5.45675	6.70889	P	P	P	P	P	P	P	P		TCAACCCTTGGAATAACAGTCTAGCTGATTGTTCCACCAAAGAATCCAGCCTGCTGCTTA			ENST00000229402	NM_002258	Hs.169824	NM_002258	THC2607006					3820	KLRB1	killer cell lectin-like receptor subfamily B, member 1	Homo sapiens killer cell lectin-like receptor subfamily B, member 1 (KLRB1), mRNA [NM_002258]	GO:0004872(receptor activity)|GO:0004888(transmembrane receptor activity)|GO:0005488(binding)|GO:0005529(sugar binding)|GO:0005886(plasma membrane)|GO:0007166(cell surface receptor linked signaling pathway)|GO:0016021(integral to membrane)			NA	NA	chr12:9751174-9751115	hs|12p13.31	ref|NM_002258|ens|ENST00000229402|gb|BC113997|gb|U11276	mRNA	agilent G3 V2
A_24_P406986	0.00935701	4.63155	down	10.4423	11.3224	9.88616	11.526	8.00154	11.2605	8.39438	11.4614	P	P	P	P	P	P	P	P		ATTTTACGTGAATGTGATGTTCATGCTTGCCATTCTTCTGACATTCTTCCACCCCTTTCT			ENST00000525205	NM_199329	Hs.99962	NM_199329	THC2466329					29015	SLC43A3	solute carrier family 43, member 3	Homo sapiens solute carrier family 43, member 3 (SLC43A3), mRNA [NM_199329]	GO:0016020(membrane)|GO:0016021(integral to membrane)|GO:0055085(transmembrane transport)			NA	NA	chr11:57176654-57175317	hs|11q12.1	ref|NM_199329|ref|NM_017611|ref|NM_014096|ens|ENST00000525205	mRNA	agilent G3 V2
A_23_P29684	0.00197756	2.27666	down	3.70632	4.94637	4.46375	5.13938	3.62764	4.99795	3.46192	4.92363	P	P	P	P	P	P	P	P		TTTGGGAAATCCAAGGAGGAATTCTACAGCATGGCCACGTGGAGGCAGCGGCAGGAGAAA			ENST00000486616	NM_015873	Hs.103665	NM_015873	THC2488708					50853	VILL	villin-like	Homo sapiens villin-like (VILL), mRNA [NM_015873]	GO:0003779(actin binding)|GO:0005200(structural constituent of cytoskeleton)|GO:0007010(cytoskeleton organization)|GO:0015629(actin cytoskeleton)|GO:0051693(actin filament capping)			NA	NA	chr3:38048466-38048525	hs|3p22.2	ref|NM_015873|ens|ENST00000486616|ens|ENST00000383759|ens|ENST00000356246	mRNA	agilent G3 V2
A_24_P68079	0.0064837	4.32523	down	3.749	5.52169	3.3817	4.1178	2.7942	5.51716	1.92563	5.145	P	P	P	P	P	P	A	P		AATTGTTTCCTTGAAATGCTTGTTTCCAATTTTTCTTAGATTATGTTTCTAATTTTTATT			ENST00000301807	NM_014831	Hs.170999	NM_014831	THC2630931					9881	TRANK1	tetratricopeptide repeat and ankyrin repeat containing 1	Homo sapiens tetratricopeptide repeat and ankyrin repeat containing 1 (TRANK1), mRNA [NM_014831]	GO:0003677(DNA binding)|GO:0004003(ATP-dependent DNA helicase activity)|GO:0005488(binding)|GO:0005524(ATP binding)			NA	NA	chr3:36868467-36868408	hs|3p22.2	ref|NM_014831|ens|ENST00000301807|ens|ENST00000429976|ens|ENST00000428977	mRNA	agilent G3 V2
A_33_P3227472	0.000803	4.04411	down	7.43227	9.07002	7.04033	9.99231	6.85748	8.76101	7.71021	9.28025	P	P	P	P	P	P	P	P		CTCCTGGACTGCTTCTTTTGGCTCTCCGACAACTCCGGCCAATAAACACTTTCTGAATTG			ENST00000403593	NM_138432	Hs.337594	NM_138432	THC2472429					113675	SDSL	serine dehydratase-like	Homo sapiens serine dehydratase-like (SDSL), mRNA [NM_138432]	GO:0003674(molecular_function)|GO:0003941(L-serine ammonia-lyase activity)|GO:0004794(L-threonine ammonia-lyase activity)|GO:0005575(cellular_component)|GO:0005739(mitochondrion)|GO:0006520(cellular amino acid metabolic process)|GO:0008150(biological_process)|GO:0016829(lyase activity)|GO:0030170(pyridoxal phosphate binding)			NA	NA	chr12:113876021-113876080	hs|12q24.13	ref|NM_138432|ens|ENST00000403593|ens|ENST00000345635|gb|FV500242	mRNA	agilent G3 V2
A_23_P132226	0.000154	3.78604	down	7.96247	9.79077	7.91908	10.2037	7.56513	9.7379	8.54553	9.94257	P	P	P	P	P	P	P	P		GACACTCCAGGGTAGAGAATGAAGGGTATGGAAGTAGTCCGGCTTTTGAAACTTAGGTAT			ENST00000528868	NM_001008566	Hs.632768	NM_001008566	THC2465898					8459	TPST2	tyrosylprotein sulfotransferase 2	Homo sapiens tyrosylprotein sulfotransferase 2 (TPST2), transcript variant 1, mRNA [NM_001008566]	GO:0000139(Golgi membrane)|GO:0005624(membrane fraction)|GO:0005783(endoplasmic reticulum)|GO:0005794(Golgi apparatus)|GO:0006478(peptidyl-tyrosine sulfation)|GO:0008476(protein-tyrosine sulfotransferase activity)|GO:0016020(membrane)|GO:0016021(integral to membrane)|GO:0016740(transferase activity)			NA	NA	chr22:26922050-26921991	hs|22q12.1	ref|NM_001008566|ref|NM_003595|ens|ENST00000528868|ens|ENST00000403880	mRNA	agilent G3 V2
A_24_P246196	0.000173	54.9901	down	2.98154	9.00741	2.65802	10.2278	3.55318	9.07577	5.52818	9.53437	P	P	A	P	P	P	P	P		CCAGACCAGTCCAAGCAGCAGCAAATCTATCAAGAACTGACCGATTTGAAGACTGCATTT				NM_001144911	Hs.421437	NM_001144911	NP1241503					10332	CLEC4M	C-type lectin domain family 4, member M	Homo sapiens C-type lectin domain family 4, member M (CLEC4M), transcript variant 3, mRNA [NM_001144911]	GO:0004872(receptor activity)|GO:0005529(sugar binding)|GO:0005537(mannose binding)|GO:0005576(extracellular region)|GO:0005622(intracellular)|GO:0005737(cytoplasm)|GO:0005886(plasma membrane)|GO:0005887(integral to plasma membrane)|GO:0006897(endocytosis)|GO:0007159(leukocyte cell-cell adhesion)|GO:0009988(cell-cell recognition)|GO:0016020(membrane)|GO:0019048(virus-host interaction)|GO:0019062(…			NA	NA	chr19:7831033-7831092	hs|19p13.2	ref|NM_001144911|ref|NM_001144904|ref|NM_014257|ref|NM_001144910	mRNA	agilent G3 V2
A_23_P72117	0.00823025	2.87661	down	6.62178	8.46123	6.98691	8.72041	6.82958	8.44978	8.22212	9.12645	P	P	P	P	P	P	P	P		TTTGTGGGAATTTTACATAAATCTTTGTTAATTACTGAGTGGGCAAGTAGACTTCCTGTC			ENST00000539041	NM_006714	Hs.486357	NM_006714	THC2602891					10924	SMPDL3A	sphingomyelin phosphodiesterase, acid-like 3A	Homo sapiens sphingomyelin phosphodiesterase, acid-like 3A (SMPDL3A), mRNA [NM_006714]	GO:0004767(sphingomyelin phosphodiesterase activity)|GO:0005515(protein binding)|GO:0005576(extracellular region)|GO:0005615(extracellular space)|GO:0006685(sphingomyelin catabolic process)|GO:0008150(biological_process)|GO:0008152(metabolic process)|GO:0016798(hydrolase activity, acting on glycosyl bonds)			NA	NA	chr6:123130605-123130664	hs|6q22.31	ref|NM_006714|ens|ENST00000539041|ens|ENST00000368440|gb|AK301365	mRNA	agilent G3 V2
A_33_P3316539	0.000699	4.70365	down	9.31041	11.3004	9.1551	12.0248	8.41431	11.1042	9.31899	10.7045	P	P	P	P	P	P	P	P		ATTCTATGTCTGTAAAAACCAACAAAGGCATTGGACTTGTGTGAATGTACAGGGTTTTTT			ENST00000004531	NM_001008539	Hs.448520	NM_001008539	THC2526358					6542	SLC7A2	solute carrier family 7 (cationic amino acid transporter, y+ system), member 2	Homo sapiens solute carrier family 7 (cationic amino acid transporter, y+ system), member 2 (SLC7A2), transcript variant 2, mRNA [NM_001008539]	GO:0000064(L-ornithine transmembrane transporter activity)|GO:0002537(nitric oxide production involved in inflammatory response)|GO:0005289(high affinity arginine transmembrane transporter activity)|GO:0005624(membrane fraction)|GO:0005737(cytoplasm)|GO:0005886(plasma membrane)|GO:0005887(integral to plasma membrane)|GO:0006520(cellular amino acid metabolic process)|GO:0006809(nitric oxide biosyn…			NA	NA	chr8:17427847-17427906	hs|8p22	ref|NM_001008539|ref|NM_001164771|ref|NM_003046|ens|ENST00000004531	mRNA	agilent G3 V2
A_33_P3377045	0.00324605	3.60108	down	7.13085	9.61398	7.01026	9.34392	7.06737	9.20153	7.47411	7.91689	P	P	P	P	P	P	P	P		TCAGAATCATGTTCCCCATTCTGGTGTTGGATCTATAGGTTTATTAGAATCCTTACCACA			ENST00000381858	NM_017913	Hs.561954	NM_017913	THC2462958					55664	CDC37L1	cell division cycle 37 homolog (S. cerevisiae)-like 1	Homo sapiens cell division cycle 37 homolog (S. cerevisiae)-like 1 (CDC37L1), mRNA [NM_017913]	GO:0005737(cytoplasm)			NA	NA	chr9:4701968-4702027	hs|9p24.1	ref|NM_017913|ens|ENST00000381858|gb|HQ447209|gb|AK000646	mRNA	agilent G3 V2
A_23_P103588	0.00535491	7.19169	down	10.1836	13.2603	11.0128	14.0105	9.74634	13.2095	12.5024	14.3502	P	P	P	P	P	P	P	P		TGGCTCCAGGATTGGTGCCTTCTCTTATGGCTCTGGTTTAGCAGCAAGTTTCTTTTCATT			ENST00000544913	NM_005518	Hs.59889	NM_005518	THC2674106					3158	HMGCS2	3-hydroxy-3-methylglutaryl-CoA synthase 2 (mitochondrial)	Homo sapiens 3-hydroxy-3-methylglutaryl-CoA synthase 2 (mitochondrial) (HMGCS2), nuclear gene encoding mitochondrial protein, transcript variant 1, mRNA [NM_005518]	GO:0001822(kidney development)|GO:0001889(liver development)|GO:0004421(hydroxymethylglutaryl-CoA synthase activity)|GO:0005739(mitochondrion)|GO:0005743(mitochondrial inner membrane)|GO:0005759(mitochondrial matrix)|GO:0006695(cholesterol biosynthetic process)|GO:0007420(brain development)|GO:0007494(midgut development)|GO:0007584(response to nutrient)|GO:0008299(isoprenoid biosynthetic process)…			NA	NA	chr1:120295988-120295929	hs|1p12	ref|NM_005518|ref|NM_001166107|ens|ENST00000544913|ens|ENST00000369406	mRNA	agilent G3 V2
A_33_P3208966	0.000432	7.58573	down	8.41774	11.4395	8.55049	10.161	8.4058	11.5304	8.18202	12.1184	P	P	P	P	P	P	P	P		AGAGAAGGCCTGGCCAGAATGGAGCTCTTTCTCTACCTCACCACCATCATGCAGAACTTC			ENST00000412510		Hs.567252	AY513606						NA			Homo sapiens cytochrome P450 2A13 variant 3 (CYP2A13) mRNA, complete cds. [AY513606]				NA	NA	chr19:41414541-41414482	hs|19q13.2	ens|ENST00000412510|gb|AY513606	mRNA	agilent G3 V2
A_23_P386888	0.00467487	3.29858	down	7.23638	9.23373	8.39302	9.01091	6.63159	9.15371	7.791	9.54103	P	P	P	P	P	P	P	P		ACACAATGCTCAGAAACAGAATCAGTGTCCTAGAGACTCCCACTGTTGTTCCAGTTCCAA			ENST00000435757	NM_005577	Hs.520120	NM_005577	THC2478296					4018	LPA	lipoprotein, Lp(a)	Homo sapiens lipoprotein, Lp(a) (LPA), mRNA [NM_005577]	GO:0001968(fibronectin binding)|GO:0004252(serine-type endopeptidase activity)|GO:0004866(endopeptidase inhibitor activity)|GO:0005576(extracellular region)|GO:0006508(proteolysis)|GO:0006629(lipid metabolic process)|GO:0006810(transport)|GO:0006869(lipid transport)|GO:0006898(receptor-mediated endocytosis)|GO:0008015(blood circulation)|GO:0008201(heparin binding)|GO:0008233(peptidase activity)|G…			NA	NA	chr6:160952549-160952515	hs|6q25.3	ref|NM_005577|ref|NR_028093|ref|NR_028092|ens|ENST00000435757	mRNA	agilent G3 V2
A_33_P3685216	0.00654567	2.88402	down	9.48117	11.7028	10.4016	11.8153	9.9021	11.7347	11.218	11.8623	P	P	P	P	P	P	P	P		TCTCTGGGGGGCTGGAGAAGCCTCCCTCATTCCTCCCAGGAATTAATAAATGTGAAGAGA			ENST00000263100	NM_130786	Hs.529161	NM_130786	THC2461029					1	A1BG	alpha-1-B glycoprotein	Homo sapiens alpha-1-B glycoprotein (A1BG), mRNA [NM_130786]	GO:0003674(molecular_function)|GO:0005576(extracellular region)|GO:0008150(biological_process)			NA	NA	chr19:58858293-58858234	hs|19q13.43	ref|NM_130786|ens|ENST00000263100|gb|BC035719|gb|AK055885	mRNA	agilent G3 V2
A_23_P112634	0.000106	4.83524	down	6.70092	9.10822	6.87383	9.32406	6.9027	9.24737	7.724	9.61616	P	P	P	P	P	P	P	P		GGGGTTGTCTGGGATTGTGTGAAAGAAAATTAGAACCACGCTGTATTTACATTTACCTTG			ENST00000512441	NM_174921	Hs.576320	NM_174921	THC2461238					201895	C4orf34	chromosome 4 open reading frame 34	Homo sapiens chromosome 4 open reading frame 34 (C4orf34), mRNA [NM_174921]	GO:0016020(membrane)|GO:0016021(integral to membrane)			NA	NA	chr4:39553321-39553262	hs|4p14	ref|NM_174921|ens|ENST00000512441|ens|ENST00000295958|gb|AK307146	mRNA	agilent G3 V2
A_23_P115919	0.00380326	4.23778	down	8.07274	10.5539	7.62546	10.0397	8.84125	10.6036	9.42798	11.1035	P	P	P	P	P	P	P	P		TTTCGAGCTCGACTTGTGAAAGGAGAAAGAACCAATCTTTGAAATAGCCATCTGCTATAA			ENST00000263038	NM_001037537	Hs.498732	NM_001037537	THC2615515					5264	PHYH	phytanoyl-CoA 2-hydroxylase	Homo sapiens phytanoyl-CoA 2-hydroxylase (PHYH), transcript variant 2, mRNA [NM_001037537]	GO:0001561(fatty acid alpha-oxidation)|GO:0003824(catalytic activity)|GO:0005739(mitochondrion)|GO:0005777(peroxisome)|GO:0005782(peroxisomal matrix)|GO:0006629(lipid metabolic process)|GO:0007399(nervous system development)|GO:0009055(electron carrier activity)|GO:0016491(oxidoreductase activity)|GO:0016702(oxidoreductase activity, acting on single donors with incorporation of molecular oxygen, …			NA	NA	chr10:13320342-13320283	hs|10p13	ref|NM_001037537|ref|NM_006214|ens|ENST00000263038|ens|ENST00000396913	mRNA	agilent G3 V2
A_23_P105138	0.00814973	2.90779	down	9.72099	11.0782	9.37122	11.5339	9.90479	11.1758	10.8146	12.1834	P	P	P	P	P	P	P	P		CTCATCACTGGATGAAGATTCTCCTGTGCTAGATGTGCAAATGCAAGCTAGTGGCTTCAA			ENST00000241052	NM_001752	Hs.502302	NM_001752	THC2659130					847	CAT	catalase	Homo sapiens catalase (CAT), mRNA [NM_001752]	GO:0000302(response to reactive oxygen species)|GO:0001666(response to hypoxia)|GO:0004096(catalase activity)|GO:0005758(mitochondrial intermembrane space)|GO:0005764(lysosome)|GO:0005777(peroxisome)|GO:0005778(peroxisomal membrane)|GO:0005782(peroxisomal matrix)|GO:0005783(endoplasmic reticulum)|GO:0005794(Golgi apparatus)|GO:0005829(cytosol)|GO:0005886(plasma membrane)|GO:0006144(purine base me…			NA	NA	chr11:34493034-34493093	hs|11p13	ref|NM_001752|ens|ENST00000241052|gb|AK291585|gb|BC110398	mRNA	agilent G3 V2
A_19_P00322745	0.00929005	2.44821	down	3.82402	5.74145	3.99688	4.70962	3.84953	5.15025	4.6815	5.91752	P	P	P	P	P	P	P	P		ATGCCACACTTTCTATAGTAACTTCTGTTCTGCATCAGACTACATCACTCTGGCTTTCTG			ENST00000433310		Hs.685200	BU618747	THC2618277					NA			UI-H-FH1-bfk-h-04-0-UI.s1 NCI_CGAP_FH1 Homo sapiens cDNA clone UI-H-FH1-bfk-h-04-0-UI 3', mRNA sequence [BU618747]				NA	NA	chr21:29818670-29818611	hs|21q21.3	ens|ENST00000433310|ens|ENST00000430247|gb|BU618747|tc|THC2618277	mRNA	agilent G3 V2
A_23_P116414	0.00259094	3.17913	down	6.94648	8.03131	7.44927	9.47958	6.79472	8.52526	7.09916	8.92802	P	P	P	P	P	P	P	P		CATCAAGGGGGTCTTGTTTTGCTAGAGAGTTTGGGGTTTGGTTTGTGGATTTCATTGTGA			ENST00000394613	NM_007069	Hs.502775	NM_007069	THC2527206					11145	PLA2G16	phospholipase A2, group XVI	Homo sapiens phospholipase A2, group XVI (PLA2G16), transcript variant 1, mRNA [NM_007069]	GO:0003674(molecular_function)|GO:0005515(protein binding)|GO:0005575(cellular_component)|GO:0005624(membrane fraction)|GO:0005737(cytoplasm)|GO:0008150(biological_process)|GO:0016020(membrane)|GO:0016021(integral to membrane)|GO:0016042(lipid catabolic process)|GO:0016787(hydrolase activity)|GO:0045786(negative regulation of cell cycle)|GO:0048471(perinuclear region of cytoplasm)			NA	NA	chr11:63342381-63342322	hs|11q12.3	ref|NM_007069|ref|NM_001128203|ens|ENST00000394613|ens|ENST00000415826	mRNA	agilent G3 V2
A_23_P218549	0.00502197	2.36189	down	4.18471	5.88805	5.03241	5.71478	4.03097	5.32327	3.98682	5.26858	P	P	P	P	P	P	P	P		GGTCCTGACTCAAAACCCAGTGAGGGGGATGTTTTTCCAGGACAAGTGAAGAGAAAATAT			ENST00000253673	NM_032571	Hs.658712	NM_032571	NP538319					84658	EMR3	egf-like module containing, mucin-like, hormone receptor-like 3	Homo sapiens egf-like module containing, mucin-like, hormone receptor-like 3 (EMR3), mRNA [NM_032571]	GO:0004871(signal transducer activity)|GO:0004872(receptor activity)|GO:0004930(G-protein coupled receptor activity)|GO:0005509(calcium ion binding)|GO:0005576(extracellular region)|GO:0005615(extracellular space)|GO:0005886(plasma membrane)|GO:0007186(G-protein coupled receptor protein signaling pathway)|GO:0007218(neuropeptide signaling pathway)|GO:0016021(integral to membrane)			NA	NA	chr19:14736327-14730248	hs|19p13.12	ref|NM_032571|ens|ENST00000253673|ens|ENST00000344373|ens|ENST00000443157	mRNA	agilent G3 V2
A_33_P3268304	0.00812442	3.63625	down	6.33434	7.95604	4.67978	6.7789	5.92988	8.11042	6.1666	7.71504	P	P	P	P	P	P	P	P		CCAGCGCAGACCTGGTGTTTGTTTGTTGGGCTCACGCTTGCACAATGAAGGCTTGTTCAC				NM_001161404	Hs.469881	NM_001161404	NP832991					55679	LIMS2	LIM and senescent cell antigen-like domains 2	Homo sapiens LIM and senescent cell antigen-like domains 2 (LIMS2), transcript variant 5, mRNA [NM_001161404]	GO:0005634(nucleus)|GO:0005829(cytosol)|GO:0005886(plasma membrane)|GO:0005925(focal adhesion)|GO:0008270(zinc ion binding)|GO:0030054(cell junction)|GO:0034329(cell junction assembly)|GO:0046872(metal ion binding)			NA	NA	chr2:128396064-128396005	hs|2q14.3	ref|NM_001161404|ref|NM_017980|ref|NM_001136037|ref|NM_001161403	mRNA	agilent G3 V2
A_23_P397933	0.00224525	2.73519	down	7.0206	8.95738	7.7243	9.20539	6.93998	8.72833	7.86461	8.46496	P	P	P	P	P	P	P	P		TTCCCCCTGATAAGATGAGGTAAAGCCAATGTAACCAAAAGGCAAAAATTACAATCGGTT			ENST00000337774	NM_001879	Hs.89983	NM_001879	THC2471555					5648	MASP1	mannan-binding lectin serine peptidase 1 (C4/C2 activating component of Ra-reactive factor)	Homo sapiens mannan-binding lectin serine peptidase 1 (C4/C2 activating component of Ra-reactive factor) (MASP1), transcript variant 1, mRNA [NM_001879]	GO:0001867(complement activation, lectin pathway)|GO:0003824(catalytic activity)|GO:0004252(serine-type endopeptidase activity)|GO:0005509(calcium ion binding)|GO:0005515(protein binding)|GO:0005576(extracellular region)|GO:0005615(extracellular space)|GO:0006508(proteolysis)|GO:0006956(complement activation)|GO:0008233(peptidase activity)|GO:0042803(protein homodimerization activity)|GO:0045087(…			NA	NA	chr3:186937012-186936953	hs|3q27.3	ref|NM_001879|ens|ENST00000337774|gb|D17525|tc|THC2471555	mRNA	agilent G3 V2
A_23_P401098	0.00694417	5.83697	down	7.12244	10.5046	8.30687	10.1473	6.9463	10.1809	9.46297	11.1867	P	P	P	P	P	P	P	P		CTTCAAGCAAAGGAGGATTTCTCTGGCTACGACTTTGAAAACAGATTGCATGTCCGCATC			ENST00000540918	NM_153211	Hs.128576	NM_153211	THC2702564					125488	TTC39C	tetratricopeptide repeat domain 39C	Homo sapiens tetratricopeptide repeat domain 39C (TTC39C), transcript variant 2, mRNA [NM_153211]	GO:0005488(binding)			NA	NA	chr18:21711873-21712496	hs|18q11.2	ref|NM_153211|ref|NM_001135993|ens|ENST00000540918|ens|ENST00000317571	mRNA	agilent G3 V2
A_33_P3419831	0.005453	2.09144	down	5.70032	6.50816	5.12711	6.28004	4.8977	6.3567	5.87855	6.71678	P	P	P	P	P	P	P	P		GGTGCTCACTATGCCCTAGGTAACACTGTAAGTGATTTTCATTAAATTTAATCTCATTCA			ENST00000306731									NA			chromosome 20 open reading frame 62 [Source:HGNC Symbol;Acc:16195] [ENST00000306731]				NA	NA	chr20:43080689-43080630	hs|20q13.12	ens|ENST00000306731	mRNA	agilent G3 V2
A_23_P48109	0.00269309	2.06949	down	5.52956	6.24037	5.9253	6.67267	5.27667	6.42286	5.04371	6.63643	P	P	P	P	P	P	P	P		ACCATCTTGGTCTTCTTCACTGTGGTCATCAATGTTTTCATTACAGCCTTCGGGGCACAT			ENST00000305108	NM_016533	Hs.656450	NM_016533	THC2613843					4815	NINJ2	ninjurin 2	Homo sapiens ninjurin 2 (NINJ2), mRNA [NM_016533]	GO:0005887(integral to plasma membrane)|GO:0007155(cell adhesion)|GO:0007158(neuron cell-cell adhesion)|GO:0007399(nervous system development)|GO:0016020(membrane)|GO:0042246(tissue regeneration)			NA	NA	chr12:674505-674446	hs|12p13.33	ref|NM_016533|ens|ENST00000305108|gb|AB528850|gb|BC148620	mRNA	agilent G3 V2
A_23_P421423	0.00611897	2.32163	down	7.54102	8.78811	7.31269	8.21725	7.03331	8.62395	6.6634	7.78165	P	P	P	P	P	P	P	P		GCCGGTATAAAGGATGCCCAAGGTCTTTGTACGTGTGTAGGAGTTAGCGTGTTTGATATT			ENST00000333007	NM_006291	Hs.525607	NM_006291	THC2465127					7127	TNFAIP2	tumor necrosis factor, alpha-induced protein 2	Homo sapiens tumor necrosis factor, alpha-induced protein 2 (TNFAIP2), mRNA [NM_006291]	GO:0001525(angiogenesis)|GO:0005615(extracellular space)|GO:0007275(multicellular organismal development)|GO:0030154(cell differentiation)			NA	NA	chr14:103603617-103603676	hs|14q32.32	ref|NM_006291|ens|ENST00000333007|gb|M92357|tc|THC2465127	mRNA	agilent G3 V2
A_24_P109214	0.00787476	3.09179	down	12.2546	14.1472	12.8104	14.6865	13.362	14.9644	13.9344	15.0771	P	P	P	P	P	P	P	P		GTTTTCAGAGACATTTCAGAAAGTGAAGGAGAAACTCAAGATTGACTCATGAGGACCTGA				NM_001645	Hs.110675	NM_001645	NP091897					341	APOC1	apolipoprotein C-I	Homo sapiens apolipoprotein C-I (APOC1), mRNA [NM_001645]	GO:0004859(phospholipase inhibitor activity)|GO:0005504(fatty acid binding)|GO:0005576(extracellular region)|GO:0005783(endoplasmic reticulum)|GO:0006629(lipid metabolic process)|GO:0006641(triglyceride metabolic process)|GO:0006810(transport)|GO:0008203(cholesterol metabolic process)|GO:0010873(positive regulation of cholesterol esterification)|GO:0010900(negative regulation of phosphatidylcholi…			NA	NA	chr19:45422436-45422495	hs|19q13.32	ref|NM_001645|ref|NR_028412|ref|NR_028413|ref|NR_028414	mRNA	agilent G3 V2
A_33_P3234580	0.00206481	5.18548	down	6.82565	7.87162	6.24685	8.8651	5.31764	7.80123	5.61276	8.96287	P	P	P	P	P	P	P	P		GCAGCTGCGGTGGGGAGCTATAAAAATGACAATTAAAAGAGACACTAGTCTTTTATTTCT			ENST00000334909	NM_000050	Hs.160786	NM_000050	THC2470211					445	ASS1	argininosuccinate synthase 1	Homo sapiens argininosuccinate synthase 1 (ASS1), transcript variant 1, mRNA [NM_000050]	GO:0000050(urea cycle)|GO:0000053(argininosuccinate metabolic process)|GO:0000166(nucleotide binding)|GO:0001822(kidney development)|GO:0001889(liver development)|GO:0004055(argininosuccinate synthase activity)|GO:0005515(protein binding)|GO:0005524(ATP binding)|GO:0005634(nucleus)|GO:0005737(cytoplasm)|GO:0005739(mitochondrion)|GO:0005741(mitochondrial outer membrane)|GO:0005764(lysosome)|GO:000…			NA	NA	chr9:133376601-133376660	hs|9q34.11	ref|NM_000050|ref|NM_054012|ens|ENST00000334909|ens|ENST00000372394	mRNA	agilent G3 V2
A_23_P39185	0.00266629	2.14268	down	5.59187	6.66376	6.32909	7.17716	6.10335	7.08368	5.54349	7.04087	P	P	P	P	P	P	P	P		ATACCTGGCCGTGGCGGAGGAACTGGCGGATGTTTCCGGAAAGTACTTCGATGGACTCAA				NM_138412	Hs.327631	NM_138412	THC2575922					112724	RDH13	retinol dehydrogenase 13 (all-trans/9-cis)	Homo sapiens retinol dehydrogenase 13 (all-trans/9-cis) (RDH13), nuclear gene encoding mitochondrial protein, transcript variant 2, mRNA [NM_138412]	GO:0000166(nucleotide binding)|GO:0005739(mitochondrion)|GO:0016491(oxidoreductase activity)			NA	NA	chr19:55556622-55556563	hs|19q13.42	ref|NM_138412|ref|NM_001145971|ref|NR_027382|ref|NR_027381	mRNA	agilent G3 V2
A_23_P218463	0.000928	2.14894	down	5.29619	6.77442	5.4898	6.44995	5.43492	6.79147	5.41354	6.0331	P	P	P	P	P	P	P	P		GTCATAGCTTGGGCTGTTCCTTCTCTGATACGGGAAGAGACCCCAATCAGATTTTTCAAA			ENST00000357949	NM_013376	Hs.269898	NM_013376	THC2463636					29950	SERTAD1	SERTA domain containing 1	Homo sapiens SERTA domain containing 1 (SERTAD1), mRNA [NM_013376]	GO:0000079(regulation of cyclin-dependent protein kinase activity)|GO:0008284(positive regulation of cell proliferation)|GO:0045893(positive regulation of transcription, DNA-dependent)			NA	NA	chr19:40928494-40928435	hs|19q13.2	ref|NM_013376|ens|ENST00000357949|gb|BC002670|gb|AF366402	mRNA	agilent G3 V2
A_23_P169460	0.000342	4.88089	down	3.16655	4.67338	2.46479	4.97853	2.7942	4.55663	2.30187	5.66745	P	P	A	P	P	P	A	P		CTGAGGGCTTCATCCAACTCATGGAGAGCTTGCTGGAGCTACAAGACATTTTAGAAACTT			ENST00000539465	NM_014907	Hs.163990	NM_014907	THC2475871					22844	FRMPD1	FERM and PDZ domain containing 1	Homo sapiens FERM and PDZ domain containing 1 (FRMPD1), mRNA [NM_014907]	GO:0005737(cytoplasm)|GO:0005829(cytosol)|GO:0005856(cytoskeleton)|GO:0005886(plasma membrane)			NA	NA	chr9:37746285-37746344	hs|9p13.2	ref|NM_014907|ens|ENST00000539465|ens|ENST00000377765|gb|AB384066	mRNA	agilent G3 V2
A_33_P3232006	0.00882162	2.02561	down	6.73845	7.60402	6.40009	7.1535	6.81384	8.3503	6.83571	7.75369	P	P	P	P	P	P	P	P		TATGAAAGTGAAAAGTCCAGTGGTATTGGCATTGGCAGCAGGTGAGCAATTTCACCCAGT			ENST00000369660	NM_014235	Hs.76480	NM_014235	THC2468338					8266	UBL4A	ubiquitin-like 4A	Homo sapiens ubiquitin-like 4A (UBL4A), mRNA [NM_014235]	GO:0005737(cytoplasm)|GO:0005829(cytosol)|GO:0006464(protein modification process)|GO:0006810(transport)|GO:0019787(small conjugating protein ligase activity)|GO:0071816(tail-anchored membrane protein insertion into ER membrane)|GO:0071818(BAT3 complex)			NA	NA	chrX:153712300-153712241	hs|Xq28	ref|NM_014235|ens|ENST00000369660|gb|BC043346|gb|AK000405	mRNA	agilent G3 V2
A_33_P3306192	0.00306131	2.49101	down	11.3848	12.9489	11.1901	12.3355	11.4383	12.5073	11.8847	13.3732	P	P	P	P	P	P	P	P		TTCTCCTAAGGCTGCCTCCTGGCGCTCCTGGGCCTGTGACTTCGACAACGGCAGAACTGT			ENST00000432196	NM_001101362	Hs.586890	NM_001101362						390594	KBTBD13	kelch repeat and BTB (POZ) domain containing 13	Homo sapiens kelch repeat and BTB (POZ) domain containing 13 (KBTBD13), mRNA [NM_001101362]	GO:0005737(cytoplasm)			NA	NA	chr15:65370469-65370528	hs|15q22.31	ref|NM_001101362|ens|ENST00000432196	mRNA	agilent G3 V2
A_33_P3234202	0.00577442	15.6072	down	5.20619	8.75239	4.23449	10.034	5.10876	9.44442	8.23821	10.4135	P	P	P	P	P	P	P	P		GACCCAAGGGTCTCATCTTATTAACCATTTCTTGCCTCTAAATAAAATGTCTCTAACAGA			ENST00000394549	NM_004944	Hs.476453	NM_004944	THC2493473					1776	DNASE1L3	deoxyribonuclease I-like 3	Homo sapiens deoxyribonuclease I-like 3 (DNASE1L3), mRNA [NM_004944]	GO:0003677(DNA binding)|GO:0004536(deoxyribonuclease activity)|GO:0005509(calcium ion binding)|GO:0005634(nucleus)|GO:0006259(DNA metabolic process)|GO:0006308(DNA catabolic process)|GO:0006309(DNA fragmentation involved in apoptotic nuclear change)|GO:0006915(apoptosis)|GO:0016787(hydrolase activity)|GO:0016888(endodeoxyribonuclease activity, producing 5'-phosphomonoesters)			NA	NA	chr3:58178414-58178355	hs|3p14.3	ref|NM_004944|ens|ENST00000394549|ens|ENST00000450710|ens|ENST00000318316	mRNA	agilent G3 V2
A_33_P3311439	0.00372377	3.25427	down	7.50594	9.47898	8.33933	9.99496	7.07422	9.16575	7.66494	8.75408	P	P	P	P	P	P	P	P		AAATTGCTGTAGCAATCACGGAAGCCTTGCGGCCTGCTGGAGTCGGGGTAGTGGTTGAAG			ENST00000395524	NM_001024071	Hs.86724	NM_001024071	THC2668041					2643	GCH1	GTP cyclohydrolase 1	Homo sapiens GTP cyclohydrolase 1 (GCH1), transcript variant 4, mRNA [NM_001024071]	GO:0000166(nucleotide binding)|GO:0003934(GTP cyclohydrolase I activity)|GO:0005509(calcium ion binding)|GO:0005515(protein binding)|GO:0005525(GTP binding)|GO:0005625(soluble fraction)|GO:0005634(nucleus)|GO:0005730(nucleolus)|GO:0005737(cytoplasm)|GO:0005829(cytosol)|GO:0006184(GTP catabolic process)|GO:0006461(protein complex assembly)|GO:0006729(tetrahydrobiopterin biosynthetic process)|GO:00…			NA	NA	chr14:55312549-55312490	hs|14q22.2	ref|NM_001024071|ref|NM_001024070|ens|ENST00000395524|ens|ENST00000395514	mRNA	agilent G3 V2
A_33_P3392405	0.000415	2.60327	down	4.10864	5.64406	4.5061	5.48627	3.90596	5.30369	3.67142	5.2794	P	P	P	P	P	P	P	P		CCTCCTGACATGAGTCTGCTGGAAAGAGCATCCAAACAAACAAGTAATAAATAAATAAAT			ENST00000472542	NM_207373	Hs.298713	NM_207373						387695	C10orf99	chromosome 10 open reading frame 99	Homo sapiens chromosome 10 open reading frame 99 (C10orf99), mRNA [NM_207373]	GO:0005576(extracellular region)			NA	NA	chr10:85944973-85945032	hs|10q23.1	ref|NM_207373|ens|ENST00000472542|ens|ENST00000372126|gb|AY358751	mRNA	agilent G3 V2
A_23_P122077	0.00748309	2.16824	down	4.30143	4.78577	3.01004	4.56771	3.52348	4.85433	3.4189	4.51217	P	P	P	P	P	P	P	P		TGAGGATGTGGGTTGGGACAGGTAGTACCTAAAGAGGAGCGAAGGGATTTATACAACATT			ENST00000322348	NM_016591	Hs.272404	NM_016591	THC2485395					51301	GCNT4	glucosaminyl (N-acetyl) transferase 4, core 2	Homo sapiens glucosaminyl (N-acetyl) transferase 4, core 2 (GCNT4), mRNA [NM_016591]	GO:0000139(Golgi membrane)|GO:0002121(inter-male aggressive behavior)|GO:0003829(beta-1,3-galactosyl-O-glycosyl-glycoprotein beta-1,6-N-acetylglucosaminyltransferase activity)|GO:0005794(Golgi apparatus)|GO:0005975(carbohydrate metabolic process)|GO:0006493(protein O-linked glycosylation)|GO:0008109(N-acetyllactosaminide beta-1,6-N-acetylglucosaminyltransferase activity)|GO:0016020(membrane)|GO:0…			NA	NA	chr5:74323839-74323780	hs|5q13.3	ref|NM_016591|ens|ENST00000322348|gb|AF132035|tc|THC2485395	mRNA	agilent G3 V2
A_23_P218058	0.00474373	3.02669	down	5.82098	7.94861	6.77997	7.64331	5.32192	7.4836	5.75811	6.99641	P	P	P	P	P	P	P	P		AGAGTTTGCTGGCCTGTGCTTCGAAGAACTCTGATCTGCTTTCTATAGATAATGAGGAAG			ENST00000309384	NM_013431	Hs.721094	NM_013431	NP426859					8302	KLRC4	killer cell lectin-like receptor subfamily C, member 4	Homo sapiens killer cell lectin-like receptor subfamily C, member 4 (KLRC4), mRNA [NM_013431]	GO:0004872(receptor activity)|GO:0005488(binding)|GO:0006968(cellular defense response)|GO:0016020(membrane)|GO:0016021(integral to membrane)			NA	NA	chr12:10560299-10560240	hs|12p13.2	ref|NM_013431|ens|ENST00000309384|ens|ENST00000539370|ens|ENST00000543812	mRNA	agilent G3 V2
A_23_P319549	0.000669	3.40362	down	4.10077	5.72577	4.7101	5.87074	3.61896	6.05826	4.49962	6.34295	P	P	P	P	P	P	P	P		TCAAGGAGATTGCAGATTCCTTGATCCTTCGAGAGATATCGGCGTTTGATGTCACCTACA			ENST00000533339	NM_152498	Hs.729552	NM_152498	THC2476829					149465	WDR65	WD repeat domain 65	Homo sapiens WD repeat domain 65 (WDR65), transcript variant 1, mRNA [NM_152498]				NA	NA	chr1:43672581-43675450	hs|1p34.2	ref|NM_152498|ref|NM_001167965|ens|ENST00000533339|ens|ENST00000528956	mRNA	agilent G3 V2
A_23_P250800	0.00218745	3.85319	down	7.12547	9.20702	6.94136	9.36002	6.79437	9.0091	8.39735	9.46662	P	P	P	P	P	P	P	P		ATGTCACGAAGTTCACCTAGCTGGTTTTAAATACAACTTTTCTGACCTCAAGAGTCCTTT			ENST00000477899	NM_006100	Hs.148716	NM_006100	THC2493961					10402	ST3GAL6	ST3 beta-galactoside alpha-2,3-sialyltransferase 6	Homo sapiens ST3 beta-galactoside alpha-2,3-sialyltransferase 6 (ST3GAL6), mRNA [NM_006100]	GO:0000139(Golgi membrane)|GO:0005794(Golgi apparatus)|GO:0006040(amino sugar metabolic process)|GO:0006486(protein glycosylation)|GO:0006664(glycolipid metabolic process)|GO:0008373(sialyltransferase activity)|GO:0009249(protein lipoylation)|GO:0016020(membrane)|GO:0016021(integral to membrane)|GO:0030173(integral to Golgi membrane)			NA	NA	chr3:98510738-98510797	hs|3q12.1	ref|NM_006100|ens|ENST00000477899|ens|ENST00000493953|ens|ENST00000462152	mRNA	agilent G3 V2
A_24_P291826	0.00131311	2.23185	down	4.172	5.36968	4.5061	4.93145	3.69143	5.32725	3.86348	5.23757	P	P	P	P	P	P	P	P		ATACGAAGACAGCGTTCCTCAGAGTAATGGAGAGCTCACAGTCCGGGCTAAGCTGGTTCT				NM_001009991	Hs.436977	NM_001009991	THC2486443					94120	SYTL3	synaptotagmin-like 3	Homo sapiens synaptotagmin-like 3 (SYTL3), transcript variant 3, mRNA [NM_001009991]	GO:0006886(intracellular protein transport)|GO:0012505(endomembrane system)|GO:0016020(membrane)|GO:0017137(Rab GTPase binding)			NA	NA	chr6:159181680-159181739	hs|6q25.3	ref|NM_001009991|ref|NM_001242394|ref|NM_001242395|ref|NM_001242384	mRNA	agilent G3 V2
A_23_P42588	0.00180119	2.48954	down	6.24207	7.09322	6.21842	7.95062	5.79508	7.23201	6.48144	7.72468	P	P	P	P	P	P	P	P		TCATTGTTCTAATAATCACCAATTCAGACTCAGATCCTCGTGGTCTATGGAGCATGCTGC			ENST00000447239	NM_018384	Hs.647079	NM_018384	THC2756912					55340	GIMAP5	GTPase, IMAP family member 5	Homo sapiens GTPase, IMAP family member 5 (GIMAP5), mRNA [NM_018384]	GO:0000166(nucleotide binding)|GO:0001659(temperature homeostasis)|GO:0002729(positive regulation of natural killer cell cytokine production)|GO:0002925(positive regulation of humoral immune response mediated by circulating immunoglobulin)|GO:0005525(GTP binding)|GO:0005739(mitochondrion)|GO:0005741(mitochondrial outer membrane)|GO:0010524(positive regulation of calcium ion transport into cytosol…			NA	NA	chr7:150440195-150440254	hs|7q36.1	ref|NM_018384|ref|NM_001199577|ens|ENST00000447239|ens|ENST00000479556	mRNA	agilent G3 V2
A_23_P8938	2.4e-07	60.4303	down	5.63666	11.4609	5.64663	11.3473	5.02634	11.2307	5.91654	11.8561	P	P	P	P	P	P	P	P		GTTTTTAAAATAGTATTTTGGCTCGGATATCTAAACAGCTGCATCAACCCCATCATATAC				NM_033304	Hs.709175	NM_033304	NP401698					148	ADRA1A	adrenergic, alpha-1A-, receptor	Homo sapiens adrenergic, alpha-1A-, receptor (ADRA1A), transcript variant 4, mRNA [NM_033304]	GO:0004871(signal transducer activity)|GO:0004872(receptor activity)|GO:0004930(G-protein coupled receptor activity)|GO:0004935(adrenergic receptor activity)|GO:0004937(alpha1-adrenergic receptor activity)|GO:0005886(plasma membrane)|GO:0005887(integral to plasma membrane)|GO:0006915(apoptosis)|GO:0006939(smooth muscle contraction)|GO:0006950(response to stress)|GO:0007165(signal transduction)|GO…			NA	NA	chr8:26628148-26628089	hs|8p21.2	ref|NM_033304|ref|NM_033302|ref|NM_000680|ref|NM_033303	mRNA	agilent G3 V2
A_23_P41314	0.00558905	5.06107	down	8.0852	11.3781	9.05879	11.5581	8.54133	11.3225	10.6244	11.4088	P	P	P	P	P	P	P	P		ATGCTTCCTCCACAGTAACACGCTGAAGGGGCTTGGTGTTTGTAAGAAAATGCTAGAAGA			ENST00000403665	NM_000128	Hs.1430	NM_000128	THC2474936					2160	F11	coagulation factor XI	Homo sapiens coagulation factor XI (F11), mRNA [NM_000128]	GO:0004252(serine-type endopeptidase activity)|GO:0005515(protein binding)|GO:0005576(extracellular region)|GO:0005615(extracellular space)|GO:0005886(plasma membrane)|GO:0006508(proteolysis)|GO:0007596(blood coagulation)|GO:0007597(blood coagulation, intrinsic pathway)|GO:0008201(heparin binding)|GO:0008233(peptidase activity)|GO:0016020(membrane)|GO:0030193(regulation of blood coagulation)|GO:0…			NA	NA	chr4:187209847-187209906	hs|4q35.2	ref|NM_000128|ens|ENST00000403665|ens|ENST00000503841|ens|ENST00000264692	mRNA	agilent G3 V2
A_23_P203191	0.00335557	3.32188	down	13.4983	15.4407	12.8922	14.6134	13.4587	15.4146	14.3153	15.6239	P	P	P	P	P	P	P	P		GATGTGCTCAAAGACAGCGGCAGAGACTATGTGTCCCAGTTTGAAGGCTCCGCCTTGGGA			ENST00000236850	NM_000039	Hs.93194	NM_000039	THC2560784					335	APOA1	apolipoprotein A-I	Homo sapiens apolipoprotein A-I (APOA1), mRNA [NM_000039]	GO:0001540(beta-amyloid binding)|GO:0001932(regulation of protein phosphorylation)|GO:0001935(endothelial cell proliferation)|GO:0002576(platelet degranulation)|GO:0002740(negative regulation of cytokine secretion involved in immune response)|GO:0005319(lipid transporter activity)|GO:0005515(protein binding)|GO:0005543(phospholipid binding)|GO:0005576(extracellular region)|GO:0005615(extracellula…			NA	NA	chr11:116707787-116707728	hs|11q23.3	ref|NM_000039|ens|ENST00000236850|ens|ENST00000375323|ens|ENST00000375320	mRNA	agilent G3 V2
A_23_P61398	0.00368151	3.12463	down	6.14199	7.34254	5.99044	7.92454	5.00288	7.11444	5.4389	6.76745	P	P	P	P	P	P	P	P		AGCCTGAGCGTTTAATTTATTCAGTACCTGTGTTTGTGTGAATGCGGTGTGTGCAGGCAT			ENST00000360612	NM_001001852	Hs.530381	NM_001001852	THC2756317					415116	PIM3	pim-3 oncogene	Homo sapiens pim-3 oncogene (PIM3), mRNA [NM_001001852]	GO:0000166(nucleotide binding)|GO:0004674(protein serine/threonine kinase activity)|GO:0005524(ATP binding)|GO:0005737(cytoplasm)|GO:0006468(protein phosphorylation)|GO:0007049(cell cycle)|GO:0007346(regulation of mitotic cell cycle)|GO:0043066(negative regulation of apoptosis)|GO:0061179(negative regulation of insulin secretion involved in cellular response to glucose stimulus)			NA	NA	chr22:50357570-50357629	hs|22q13.33	ref|NM_001001852|ens|ENST00000360612|gb|BC141855|gb|BC052239	mRNA	agilent G3 V2
A_33_P3231486	3.48e-06	252.597	down	2.06347	9.60391	0.87347	8.82962	2.50181	10.0501	1.56223	10.4401	A	P	A	P	A	P	A	P		GCTCTTTATTGGAAACTACCTGCAGCTGAACACAGAGCACATATGTGACTCCATCATGAA			ENST00000301171		Hs.719890	U22030						NA			cytochrome P450, family 2, subfamily A, polypeptide 7 pseudogene 1 [Source:HGNC Symbol;Acc:2612] [ENST00000301171]				NA	NA	chr19:41533508-41533449	hs|19q13.2	ens|ENST00000301171|gb|U22030|gb|U22044	mRNA	agilent G3 V2
A_32_P203029	0.000182	2.88766	down	4.83987	6.20877	4.83561	5.96083	4.80467	6.32322	4.14737	6.25429	P	P	P	P	P	P	P	P		TCATGTCAGAACTCTTTTGGAAAAGTTGGCACTTACCCAGTTGTCTCTTCAACCTCTGTT			ENST00000461107	NM_205849	Hs.371894	NM_205849	THC2603144					171483	FAM9B	family with sequence similarity 9, member B	Homo sapiens family with sequence similarity 9, member B (FAM9B), mRNA [NM_205849]	GO:0005634(nucleus)|GO:0005730(nucleolus)			NA	NA	chrX:8993537-8993372	hs|Xp22.31	ref|NM_205849|ens|ENST00000461107|ens|ENST00000472522|ens|ENST00000327220	mRNA	agilent G3 V2
A_23_P206733	0.00233897	2.67529	down	11.8737	14.0592	12.65	13.1711	12.2973	14.0724	12.6534	13.8505	P	P	P	P	P	P	P	P		ACCTGAAGAGCTTCAAGCTGAAAGGAATTTCCACACTGTCCCCTACATGGTCGGAATTAA			ENST00000422046	NM_001266	Hs.558865	NM_001266	THC2547060					1066	CES1	carboxylesterase 1	Homo sapiens carboxylesterase 1 (CES1), transcript variant 3, mRNA [NM_001266]	GO:0004091(carboxylesterase activity)|GO:0005783(endoplasmic reticulum)|GO:0005788(endoplasmic reticulum lumen)|GO:0008152(metabolic process)|GO:0009636(response to toxin)|GO:0016787(hydrolase activity)|GO:0047374(methylumbelliferyl-acetate deacetylase activity)|GO:0080030(methyl indole-3-acetate esterase activity)|GO:0080031(methyl salicylate esterase activity)|GO:0080032(methyl jasmonate estera…			NA	NA	chr16:55846905-55846846	hs|16q12.2	ref|NM_001266|ref|NM_001025195|ref|NM_001025194|ens|ENST00000422046	mRNA	agilent G3 V2
A_23_P126313	4.97e-06	3.72417	down	2.64316	4.44417	2.82975	4.85501	2.81865	4.6461	2.51136	4.44531	P	P	A	P	P	P	A	P		GCTTCAGACGATCTTGAGTCTCCCATCATGGGAAAAAATTGTAGCAGGCAGGGTAAACAT			ENST00000367848	NM_018417	Hs.320892	NM_018417	NP425802					55811	ADCY10	adenylate cyclase 10 (soluble)	Homo sapiens adenylate cyclase 10 (soluble) (ADCY10), transcript variant 1, mRNA [NM_018417]	GO:0000166(nucleotide binding)|GO:0000287(magnesium ion binding)|GO:0004016(adenylate cyclase activity)|GO:0005524(ATP binding)|GO:0005624(membrane fraction)|GO:0005625(soluble fraction)|GO:0005737(cytoplasm)|GO:0005829(cytosol)|GO:0005856(cytoskeleton)|GO:0005886(plasma membrane)|GO:0006171(cAMP biosynthetic process)|GO:0007283(spermatogenesis)|GO:0030145(manganese ion binding)|GO:0030424(axon)|…			NA	NA	chr1:167779035-167778976	hs|1q24.2	ref|NM_018417|ref|NM_001167749|ens|ENST00000367848|ens|ENST00000485964	mRNA	agilent G3 V2
A_23_P4551	0.00923458	2.23318	down	5.78586	6.55944	4.75265	6.15865	4.80778	6.28045	5.71564	6.69978	P	P	P	P	P	P	P	P		CCAGACCCACCAGAAAGACAAGTGTCTAGCAATGCCTTGGTACCTGATCTTTTTCATTCA			ENST00000282030	NM_015559	Hs.435458	NM_015559	THC2473798					26040	SETBP1	SET binding protein 1	Homo sapiens SET binding protein 1 (SETBP1), transcript variant 1, mRNA [NM_015559]	GO:0003677(DNA binding)|GO:0005634(nucleus)			NA	NA	chr18:42644693-42644752	hs|18q12.3	ref|NM_015559|ens|ENST00000282030|gb|AB007897|gb|AB022660	mRNA	agilent G3 V2
A_23_P14174	0.00904692	2.28144	down	7.49425	8.22349	7.01026	7.83948	6.03795	8.0919	6.8253	7.97267	P	P	P	P	P	P	P	P		TGAACCACCAGCTCCAGGAGAAGGCAACTCCAGTCAGAACAGCAGAAATAAGCGTGCCGT			ENST00000486502	NM_006573	Hs.525157	NM_006573	THC2626448					10673	TNFSF13B	tumor necrosis factor (ligand) superfamily, member 13b	Homo sapiens tumor necrosis factor (ligand) superfamily, member 13b (TNFSF13B), transcript variant 1, mRNA [NM_006573]	GO:0001782(B cell homeostasis)|GO:0002636(positive regulation of germinal center formation)|GO:0005102(receptor binding)|GO:0005125(cytokine activity)|GO:0005164(tumor necrosis factor receptor binding)|GO:0005515(protein binding)|GO:0005576(extracellular region)|GO:0005615(extracellular space)|GO:0005625(soluble fraction)|GO:0005886(plasma membrane)|GO:0007165(signal transduction)|GO:0008283(cell…			NA	NA	chr13:108922693-108922752	hs|13q33.3	ref|NM_006573|ref|NM_001145645|ens|ENST00000486502|ens|ENST00000542136	mRNA	agilent G3 V2
A_23_P358394	0.000663	4.18259	down	2.54198	4.78111	3.51419	5.85801	3.10912	4.84082	3.23	5.17295	A	P	P	P	P	P	P	P		AAGAGCAGTATAAAGAGTTTCAGGATCTGAACCAAGAAGTCATGAATTTGGATGATATTC			ENST00000378023	NM_015864	Hs.559459	NM_015864	THC2473399					9750	FAM65B	family with sequence similarity 65, member B	Homo sapiens family with sequence similarity 65, member B (FAM65B), transcript variant 2, mRNA [NM_015864]	GO:0005488(binding)|GO:0005737(cytoplasm)|GO:0005739(mitochondrion)|GO:0005856(cytoskeleton)|GO:0007275(multicellular organismal development)|GO:0007517(muscle organ development)|GO:0030154(cell differentiation)|GO:0030175(filopodium)			NA	NA	chr6:24843154-24843095	hs|6p22.3	ref|NM_015864|ens|ENST00000378023|ens|ENST00000510784|ens|ENST00000473070	mRNA	agilent G3 V2
A_24_P355267	0.0045586	5.66461	down	2.8826	6.45199	4.44208	7.3616	3.61232	6.18698	5.11793	6.06227	P	P	P	P	P	P	P	P		CTGGAGTCGTCAAAAAGCAAATTAAGAAAGAATTGGACGTTAGAAGTTGTCATTTAAAGC				NM_001006641	Hs.5476	NM_001006641	THC2602169					114789	SLC25A25	solute carrier family 25 (mitochondrial carrier; phosphate carrier), member 25	Homo sapiens solute carrier family 25 (mitochondrial carrier; phosphate carrier), member 25 (SLC25A25), nuclear gene encoding mitochondrial protein, transcript variant 2, mRNA [NM_001006641]	GO:0005488(binding)|GO:0005509(calcium ion binding)|GO:0005739(mitochondrion)|GO:0005743(mitochondrial inner membrane)|GO:0016020(membrane)|GO:0016021(integral to membrane)|GO:0055085(transmembrane transport)			NA	NA	chr9:130871435-130871494	hs|9q34.11	ref|NM_001006641|ref|NM_001006642|ref|NM_001006643|ref|NM_052901	mRNA	agilent G3 V2
A_23_P87238	0.00278412	43.2105	down	4.38645	10.8793	8.75482	11.9919	4.2534	10.8381	6.59801	12.0166	P	P	P	P	P	P	P	P		GATATCCAATCACCAAAATTCAAACAGATATCTCTATGCTCGGGGAAACTATGATGCTGC			ENST00000524555	NM_006512	Hs.1955	NM_006512	THC2529215					6291	SAA4	serum amyloid A4, constitutive	Homo sapiens serum amyloid A4, constitutive (SAA4), mRNA [NM_006512]	GO:0005576(extracellular region)|GO:0006953(acute-phase response)|GO:0034364(high-density lipoprotein particle)			NA	NA	chr11:18254043-18253984	hs|11p15.1	ref|NM_006512|ref|NM_001199744|ens|ENST00000524555|ens|ENST00000278222	mRNA	agilent G3 V2
A_23_P158725	0.00309493	2.1269	down	8.59868	9.80067	8.79792	9.3398	8.30779	10.2304	8.82674	9.51522	P	P	P	P	P	P	P	P		GTCTTGGGGACAGCTCTTTCCACCCCTGGAAGATGGAAATAAACCTGCGTGTGGGTGGAG				NM_001042422	Hs.500761	NM_001042422	THC2504778					9123	SLC16A3	solute carrier family 16, member 3 (monocarboxylic acid transporter 4)	Homo sapiens solute carrier family 16, member 3 (monocarboxylic acid transporter 4) (SLC16A3), transcript variant 2, mRNA [NM_001042422]	GO:0005624(membrane fraction)|GO:0005886(plasma membrane)|GO:0005887(integral to plasma membrane)|GO:0006090(pyruvate metabolic process)|GO:0007596(blood coagulation)|GO:0008028(monocarboxylic acid transmembrane transporter activity)|GO:0015293(symporter activity)|GO:0015355(secondary active monocarboxylate transmembrane transporter activity)|GO:0015629(actin cytoskeleton)|GO:0015711(organic anio…			NA	NA	chr17:80197288-80197347	hs|17q25.3	ref|NM_001042422|ref|NM_001206950|ref|NM_001042423|ref|NM_001206951	mRNA	agilent G3 V2
A_33_P3236868	0.000929	18.1267	down	7.95057	12.0438	7.51401	12.8198	7.11831	11.8661	10.05	12.6233	P	P	P	P	P	P	P	P		TGCCAGGACAGCTGTGCTCTCAGATGTAAATAGAGCAACCTATATAAACCTGGATTTTTT			ENST00000394485	NM_005952	Hs.374950	NM_005952	THC2483725					4501	MT1X	metallothionein 1X	Homo sapiens metallothionein 1X (MT1X), mRNA [NM_005952]	GO:0005634(nucleus)|GO:0005737(cytoplasm)|GO:0008270(zinc ion binding)|GO:0010038(response to metal ion)|GO:0045926(negative regulation of growth)|GO:0046872(metal ion binding)|GO:0048471(perinuclear region of cytoplasm)|GO:0071276(cellular response to cadmium ion)|GO:0071294(cellular response to zinc ion)			NA	NA	chr16:56717962-56718021	hs|16q13	ref|NM_005952|ens|ENST00000394485|gb|FV442138|gb|BC018190	mRNA	agilent G3 V2
A_23_P141035	0.00332008	2.75019	down	6.96885	7.88201	6.07728	8.00304	6.14403	7.66022	5.74741	7.23041	P	P	P	P	P	P	P	P		TGCACAAAAGAGCAAGCTCTTAAGTTCACAGGGTGCCTGGGCTGCATTTGAATATCACTT			ENST00000338482	NM_005769	Hs.251383	NM_005769	THC2476272					10164	CHST4	carbohydrate (N-acetylglucosamine 6-O) sulfotransferase 4	Homo sapiens carbohydrate (N-acetylglucosamine 6-O) sulfotransferase 4 (CHST4), transcript variant 1, mRNA [NM_005769]	GO:0001517(N-acetylglucosamine 6-O-sulfotransferase activity)|GO:0005794(Golgi apparatus)|GO:0005802(trans-Golgi network)|GO:0005975(carbohydrate metabolic process)|GO:0006044(N-acetylglucosamine metabolic process)|GO:0006477(protein sulfation)|GO:0006790(sulfur compound metabolic process)|GO:0006928(cellular component movement)|GO:0006954(inflammatory response)|GO:0006955(immune response)|GO:000…			NA	NA	chr16:71572278-71572337	hs|16q22.2	ref|NM_005769|ref|NM_001166395|ens|ENST00000338482|ens|ENST00000539698	mRNA	agilent G3 V2
A_23_P89589	0.00287447	3.31455	down	8.5189	10.8059	8.74364	9.82812	8.04708	10.4523	8.22212	9.36066	P	P	P	P	P	P	P	P		TTCTCAGAACTCAGATGTGGCTAGACCAACCAGTGGGAAACTGCCCCAGCTTCTCCCACC			ENST00000317276	NM_002616	Hs.445534	NM_002616	THC2468124					5187	PER1	period homolog 1 (Drosophila)	Homo sapiens period homolog 1 (Drosophila) (PER1), mRNA [NM_002616]	GO:0000122(negative regulation of transcription from RNA polymerase II promoter)|GO:0000988(protein binding transcription factor activity)|GO:0004871(signal transducer activity)|GO:0005634(nucleus)|GO:0005737(cytoplasm)|GO:0007623(circadian rhythm)|GO:0009416(response to light stimulus)|GO:0009649(entrainment of circadian clock)|GO:0045892(negative regulation of transcription, DNA-dependent)			NA	NA	chr17:8044326-8044267	hs|17p13.1	ref|NM_002616|ens|ENST00000317276|gb|BC137346|gb|BC144593	mRNA	agilent G3 V2
A_23_P250413	0.00159129	2.04941	down	7.13936	8.13665	7.41059	8.43476	6.72046	8.14194	7.51087	8.20876	P	P	P	P	P	P	P	P		TTGCTGATTGGACAACTTGAAGGCTTCTTCCTGCACTTAAAGGAATTCTACCTCACTCCC			ENST00000472551	NM_022141	Hs.658995	NM_022141	THC2486060					64098	PARVG	parvin, gamma	Homo sapiens parvin, gamma (PARVG), transcript variant 1, mRNA [NM_022141]	GO:0003779(actin binding)|GO:0005737(cytoplasm)|GO:0005856(cytoskeleton)|GO:0005886(plasma membrane)|GO:0005925(focal adhesion)|GO:0007155(cell adhesion)|GO:0007160(cell-matrix adhesion)|GO:0030054(cell junction)			NA	NA	chr22:44594525-44594584	hs|22q13.31	ref|NM_022141|ref|NM_001137605|ref|NM_001137606|ens|ENST00000472551	mRNA	agilent G3 V2
A_23_P11598	0.000122	2.86495	down	6.21901	7.39494	5.45226	7.26009	5.62902	7.1687	5.83201	7.38262	P	P	P	P	P	P	P	P		CAGTGTATCATATGTGGCAAAGCTTTTGGCAACACATCCGTGCTTGTTACACACCAAAGA			ENST00000493756	NM_152373	Hs.524767	NM_152373	THC2475269					127396	ZNF684	zinc finger protein 684	Homo sapiens zinc finger protein 684 (ZNF684), mRNA [NM_152373]	GO:0003677(DNA binding)|GO:0005622(intracellular)|GO:0005634(nucleus)|GO:0006355(regulation of transcription, DNA-dependent)|GO:0008270(zinc ion binding)|GO:0046872(metal ion binding)			NA	NA	chr1:41012893-41012952	hs|1p34.2	ref|NM_152373|ens|ENST00000493756|ens|ENST00000372699|gb|AB587528	mRNA	agilent G3 V2
A_33_P3373273	0.00188254	12.3179	down	2.33779	6.43569	3.27182	4.22787	1.26295	5.82705	1.39352	6.26621	A	P	P	P	A	P	A	P		TGTGTTTAAATTATGGATAACTCGAAAGACAGCTCAGGTGAAGGCCAGTAATGATTTTTT				NM_005073	Hs.436893	NM_005073	THC2478947					6564	SLC15A1	solute carrier family 15 (oligopeptide transporter), member 1	Homo sapiens solute carrier family 15 (oligopeptide transporter), member 1 (SLC15A1), mRNA [NM_005073]	GO:0003674(molecular_function)|GO:0005215(transporter activity)|GO:0005575(cellular_component)|GO:0005624(membrane fraction)|GO:0005886(plasma membrane)|GO:0005887(integral to plasma membrane)|GO:0006810(transport)|GO:0006811(ion transport)|GO:0006857(oligopeptide transport)|GO:0007586(digestion)|GO:0015031(protein transport)|GO:0015198(oligopeptide transporter activity)|GO:0015293(symporter acti…			NA	NA	chr13:99336152-99336093	hs|13q32.3	ref|NM_005073|gb|U21936|tc|THC2478947	mRNA	agilent G3 V2
A_23_P420942	0.00138202	4.93703	down	8.60814	11.4609	9.11933	11.2665	7.96128	11.2494	9.27174	10.1982	P	P	P	P	P	P	P	P		TTTTTCTCGTGGGACACAAACCCCAACTGTACCCCCTATGGTTTCAGAACAGAGCTGTGC			ENST00000330439			AF495759	THC2476324					NA			metallothionein 1E [Source:HGNC Symbol;Acc:7397] [ENST00000330439]				NA	NA	chr16:56660614-56660673	hs|16q12.2	ens|ENST00000330439|gb|AF495759|tc|THC2476324	mRNA	agilent G3 V2
A_23_P17844	0.00307905	3.64055	down	3.68319	5.11848	4.08011	6.6273	4.08351	5.41466	4.27493	6.41792	P	P	P	P	P	P	P	P		GCTGATGGCTGCTGGAGACAAAGATGGGGACGGCAAAATTGGGGTTGACGAATTCTCCAC			ENST00000404171	NM_002854	Hs.295449	NM_002854	THC2464797					5816	PVALB	parvalbumin	Homo sapiens parvalbumin (PVALB), mRNA [NM_002854]	GO:0005509(calcium ion binding)|GO:0005737(cytoplasm)|GO:0030424(axon)			NA	NA	chr22:37209739-37196953	hs|22q12.3	ref|NM_002854|ens|ENST00000404171|ens|ENST00000216200|ens|ENST00000417718	mRNA	agilent G3 V2
A_33_P3482534	0.00532325	2.38964	down	5.04634	6.30602	5.94946	6.80656	4.84028	6.75894	5.14022	6.13195	P	P	P	P	P	P	P	P		TGTCCCTCTAAGTCTATCCTTGGGGGCAAATAAATTAAAGTCTGAGGACAGTGTCAGGAA					Hs.309149	BC043571	THC2480926					613266	LOC613266	uncharacterized LOC613266	Homo sapiens hypothetical LOC613266, mRNA (cDNA clone IMAGE:5222345). [BC043571]				NA	NA	chr20:15873038-15872979	hs|20p12.1	gb|BC043571|gb|AK125594|tc|THC2480926	mRNA	agilent G3 V2
A_33_P3393821	0.000224	15.6985	down	8.10821	12.1905	9.71424	13.921	9.11814	12.98	9.50832	13.2477	P	P	P	P	P	P	P	P		TACACCAAAGTGCTCAACTACGTGGACTGGATCAAGAAAGAGATGGAGGAGGAGGACTGA			ENST00000290575	NM_001733	Hs.524224	NM_001733	THC2582350					715	C1R	complement component 1, r subcomponent	Homo sapiens complement component 1, r subcomponent (C1R), mRNA [NM_001733]	GO:0004252(serine-type endopeptidase activity)|GO:0005509(calcium ion binding)|GO:0005576(extracellular region)|GO:0006508(proteolysis)|GO:0006955(immune response)|GO:0006956(complement activation)|GO:0006958(complement activation, classical pathway)|GO:0008233(peptidase activity)|GO:0008236(serine-type peptidase activity)|GO:0045087(innate immune response)			NA	NA	chr12:7187895-7187836	hs|12p13.31	ref|NM_001733|ens|ENST00000290575|ens|ENST00000542285|ens|ENST00000458061	mRNA	agilent G3 V2
A_33_P3354214	0.00620893	2.02803	down	4.08268	5.91136	4.9869	5.12923	4.37976	5.54427	4.51714	5.46195	P	P	P	P	P	P	P	P		TATTAGGGCGTTTCATTGATAAACGCACATTTGAGGTGGAGGGTGGCCAGTGTAGAATGT			ENST00000456687									NA							NA	NA	chr1:2500791-2500850	hs|1p36.32	ens|ENST00000456687	mRNA	agilent G3 V2
A_23_P1173	5.4e-05	20.5157	down	6.81239	11.3113	7.21432	11.0939	8.13653	11.4795	6.42972	12.1428	P	P	P	P	P	P	P	P		AACCCAAGGAATGATGGAATCAACACAACATAGTATGTTTGCTTTCCTTACCCAATTGTA			ENST00000351270	NM_004132	Hs.422542	NM_004132	THC2464828					3026	HABP2	hyaluronan binding protein 2	Homo sapiens hyaluronan binding protein 2 (HABP2), transcript variant 1, mRNA [NM_004132]	GO:0004252(serine-type endopeptidase activity)|GO:0005539(glycosaminoglycan binding)|GO:0005576(extracellular region)|GO:0005615(extracellular space)|GO:0006508(proteolysis)|GO:0007155(cell adhesion)|GO:0008233(peptidase activity)			NA	NA	chr10:115348335-115348394	hs|10q25.3	ref|NM_004132|ref|NM_001177660|ens|ENST00000351270|ens|ENST00000542051	mRNA	agilent G3 V2
A_23_P67381	0.00357726	9.55853	down	8.27008	12.6731	9.26996	12.7432	9.28654	12.3	11.3836	13.5211	P	P	P	P	P	P	P	P		ACAAGATGTCCAATTATTCCCTCCTGAGTGTTGATTATGTAGTGGACAAAGCACAACTTC			ENST00000222002	NM_003167	Hs.515835	NM_003167	THC2471843					6822	SULT2A1	sulfotransferase family, cytosolic, 2A, dehydroepiandrosterone (DHEA)-preferring, member 1	Homo sapiens sulfotransferase family, cytosolic, 2A, dehydroepiandrosterone (DHEA)-preferring, member 1 (SULT2A1), mRNA [NM_003167]	GO:0005737(cytoplasm)|GO:0005829(cytosol)|GO:0006805(xenobiotic metabolic process)|GO:0007586(digestion)|GO:0008146(sulfotransferase activity)|GO:0008202(steroid metabolic process)|GO:0016740(transferase activity)|GO:0030573(bile acid catabolic process)|GO:0044255(cellular lipid metabolic process)|GO:0047704(bile-salt sulfotransferase activity)|GO:0050427(3'-phosphoadenosine 5'-phosphosulfate met…			NA	NA	chr19:48377982-48377923	hs|19q13.33	ref|NM_003167|ens|ENST00000222002|gb|AK313415|gb|DQ891165	mRNA	agilent G3 V2
A_23_P309739	0.00415344	3.51389	down	2.42689	3.53222	2.12069	4.70734	3.02557	5.08462	3.05704	4.55829	P	P	P	P	P	P	P	P		TTTTTGCATCCAATTGTGCCTGAACTTTTAAAATATGTAAATGCTGCCATGTTCCAAACC				NM_000125	Hs.208124	NM_000125	THC2634931					2099	ESR1	estrogen receptor 1	Homo sapiens estrogen receptor 1 (ESR1), transcript variant 1, mRNA [NM_000125]	GO:0001547(antral ovarian follicle growth)|GO:0002064(epithelial cell development)|GO:0002076(osteoblast development)|GO:0003677(DNA binding)|GO:0003682(chromatin binding)|GO:0003700(sequence-specific DNA binding transcription factor activity)|GO:0003707(steroid hormone receptor activity)|GO:0004872(receptor activity)|GO:0005496(steroid binding)|GO:0005515(protein binding)|GO:0005634(nucleus)|GO:…			NA	NA	chr6:152423908-152423967	hs|6q25.1	ref|NM_000125|ref|NM_001122742|ref|NM_001122740|ref|NM_001122741	mRNA	agilent G3 V2
A_23_P80974	0.000809	24.4098	down	9.67189	12.5821	7.74256	12.5152	6.95449	12.4985	9.00564	14.2163	P	P	P	P	P	P	P	P		CTCTTATGGACATAGATTCACTGATGACCAAATGGAGATATAACCATGTGTGCATGGTGC			ENST00000510293	NM_005651	Hs.183671	NM_005651	THC2684814					6999	TDO2	tryptophan 2,3-dioxygenase	Homo sapiens tryptophan 2,3-dioxygenase (TDO2), mRNA [NM_005651]	GO:0004833(tryptophan 2,3-dioxygenase activity)|GO:0005625(soluble fraction)|GO:0005829(cytosol)|GO:0006569(tryptophan catabolic process)|GO:0016491(oxidoreductase activity)|GO:0016597(amino acid binding)|GO:0019441(tryptophan catabolic process to kynurenine)|GO:0019442(tryptophan catabolic process to acetyl-CoA)|GO:0019825(oxygen binding)|GO:0020037(heme binding)|GO:0034641(cellular nitrogen com…			NA	NA	chr4:156838588-156839321	hs|4q32.1	ref|NM_005651|ens|ENST00000510293|ens|ENST00000512584|ens|ENST00000536354	mRNA	agilent G3 V2
A_23_P340131	0.00538651	3.98248	down	4.64657	6.90612	5.95453	7.65193	6.15463	7.00834	5.00534	8.16936	P	P	P	P	P	P	P	P		TGGTACTTCCAGCTTCCAACTCTAGGGATTCATGATTCTGGTGGAGATTCCTTCTTCCAG			ENST00000377456	NM_005865	Hs.274407	NM_005865	NP1142813					10279	PRSS16	protease, serine, 16 (thymus)	Homo sapiens protease, serine, 16 (thymus) (PRSS16), mRNA [NM_005865]	GO:0005575(cellular_component)|GO:0006508(proteolysis)|GO:0008233(peptidase activity)|GO:0008236(serine-type peptidase activity)|GO:0016023(cytoplasmic membrane-bounded vesicle)|GO:0030163(protein catabolic process)			NA	NA	chr6:27224040-27224099	hs|6p22.1	ref|NM_005865|ens|ENST00000377456|ens|ENST00000230582|ens|ENST00000485603	mRNA	agilent G3 V2
A_23_P104996	0.00939553	2.00848	down	4.45336	5.47251	5.10771	6.23007	4.32298	5.57383	4.65547	5.28754	P	P	P	P	P	P	P	P		TCAAAGAACCTTTGGAACAATCACCAACCAACATACACACTACACTCAAAGATCACATGG			ENST00000524877	NM_004183	Hs.712676	NM_004183	THC2485899					7439	BEST1	bestrophin 1	Homo sapiens bestrophin 1 (BEST1), transcript variant 1, mRNA [NM_004183]	GO:0005216(ion channel activity)|GO:0005254(chloride channel activity)|GO:0005624(membrane fraction)|GO:0005829(cytosol)|GO:0005886(plasma membrane)|GO:0006811(ion transport)|GO:0007601(visual perception)|GO:0016021(integral to membrane)|GO:0016323(basolateral plasma membrane)|GO:0030321(transepithelial chloride transport)|GO:0034707(chloride channel complex)|GO:0050896(response to stimulus)			NA	NA	chr11:61730281-61730340	hs|11q12.3	ref|NM_004183|ref|NM_001139443|ens|ENST00000524877|ens|ENST00000378043	mRNA	agilent G3 V2
A_23_P66881	0.00797395	4.57967	down	2.36366	3.82213	3.27182	4.09745	2.26761	4.94976	0.849475	4.6642	A	P	P	P	A	P	A	P		ACACACTTGCTCGAGAACCAAAGTGCATTTGGGTGACATTTGAAGATTGGGGAGACAAGA			ENST00000262406	NM_003835	Hs.664380	NM_003835	NP114063					8787	RGS9	regulator of G-protein signaling 9	Homo sapiens regulator of G-protein signaling 9 (RGS9), transcript variant 1, mRNA [NM_003835]	GO:0004871(signal transducer activity)|GO:0005096(GTPase activator activity)|GO:0005634(nucleus)|GO:0005737(cytoplasm)|GO:0005834(heterotrimeric G-protein complex)|GO:0005886(plasma membrane)|GO:0007212(dopamine receptor signaling pathway)|GO:0007399(nervous system development)|GO:0007601(visual perception)|GO:0008277(regulation of G-protein coupled receptor protein signaling pathway)|GO:0009968(…			NA	NA	chr17:63223600-63223659	hs|17q24.1	ref|NM_003835|ref|NM_001081955|ens|ENST00000262406|ens|ENST00000449996	mRNA	agilent G3 V2
A_33_P3343120	0.00642415	2.20053	down	5.49041	6.4653	5.32428	7.07336	5.11233	6.71183	6.1956	6.42354	P	P	P	P	P	P	P	P		GCTGAAGTGTTCATAAGATAACAATAGGCTTGAATCTCCAATTCAAATGAATGTCAAAGC			ENST00000268638	NM_002163	Hs.137427	NM_002163	THC2463330					3394	IRF8	interferon regulatory factor 8	Homo sapiens interferon regulatory factor 8 (IRF8), mRNA [NM_002163]	GO:0000122(negative regulation of transcription from RNA polymerase II promoter)|GO:0000975(regulatory region DNA binding)|GO:0003700(sequence-specific DNA binding transcription factor activity)|GO:0003705(sequence-specific enhancer binding RNA polymerase II transcription factor activity)|GO:0005634(nucleus)|GO:0005829(cytosol)|GO:0006909(phagocytosis)|GO:0006955(immune response)|GO:0019221(cytok…			NA	NA	chr16:85956052-85956111	hs|16q24.1	ref|NM_002163|ens|ENST00000268638|gb|FW340063|tc|THC2463330	mRNA	agilent G3 V2
A_33_P3296587	0.00891518	19.151	down	8.34918	11.9438	10.8095	13.6114	5.6613	12.1301	8.07218	12.2443	P	P	P	P	P	P	P	P		TCTAGCTAAAAGAGCAAGAGTACACATCAACAAAAATGGAAACAAGGCTTTGGCTGAAAA			ENST00000264613	NM_000096	Hs.558314	NM_000096	THC2602478					1356	CP	ceruloplasmin (ferroxidase)	Homo sapiens ceruloplasmin (ferroxidase) (CP), mRNA [NM_000096]	GO:0004322(ferroxidase activity)|GO:0005507(copper ion binding)|GO:0005576(extracellular region)|GO:0005615(extracellular space)|GO:0006811(ion transport)|GO:0006825(copper ion transport)|GO:0006879(cellular iron ion homeostasis)|GO:0016491(oxidoreductase activity)|GO:0046872(metal ion binding)|GO:0051087(chaperone binding)|GO:0055085(transmembrane transport)			NA	NA	chr3:148890708-148890649	hs|3q24	ref|NM_000096|ens|ENST00000264613|ens|ENST00000460674|gb|BC039239	mRNA	agilent G3 V2
A_33_P3277514	2.16e-05	2.32987	down	4.10864	5.33073	4.50207	5.45826	4.22351	5.59006	4.1616	5.49775	P	P	P	P	P	P	P	P		CGAATTTGGCAAGAATGAAATGGTGTCATAAAGATGGGAGGGGAGGGTGTTTTGATAAAA			ENST00000372860	NM_000061	Hs.159494	NM_000061	NP1460408					695	BTK	Bruton agammaglobulinemia tyrosine kinase	Homo sapiens Bruton agammaglobulinemia tyrosine kinase (BTK), mRNA [NM_000061]	GO:0000166(nucleotide binding)|GO:0002250(adaptive immune response)|GO:0002721(regulation of B cell cytokine production)|GO:0002902(regulation of B cell apoptosis)|GO:0004713(protein tyrosine kinase activity)|GO:0004715(non-membrane spanning protein tyrosine kinase activity)|GO:0005515(protein binding)|GO:0005524(ATP binding)|GO:0005547(phosphatidylinositol-3,4,5-trisphosphate binding)|GO:0005634…			NA	NA	chrX:100604520-100604461	hs|Xq22.1	ref|NM_000061|ens|ENST00000372860|ens|ENST00000308731|ens|ENST00000372880	mRNA	agilent G3 V2
A_23_P128817	0.00266109	5.89477	down	7.95057	10.8059	8.42356	10.6853	8.09212	10.7755	9.67763	12.1149	P	P	P	P	P	P	P	P		CTGGGCAAACCCTGGAAACCTGGTGACAAGGAGCCCTGTGCACATCCCAACTCTCGATTT			ENST00000545054	NM_004563	Hs.75812	NM_004563	THC2593006					5106	PCK2	phosphoenolpyruvate carboxykinase 2 (mitochondrial)	Homo sapiens phosphoenolpyruvate carboxykinase 2 (mitochondrial) (PCK2), nuclear gene encoding mitochondrial protein, transcript variant 1, mRNA [NM_004563]	GO:0004611(phosphoenolpyruvate carboxykinase activity)|GO:0004613(phosphoenolpyruvate carboxykinase (GTP) activity)|GO:0005525(GTP binding)|GO:0005625(soluble fraction)|GO:0005739(mitochondrion)|GO:0005759(mitochondrial matrix)|GO:0005975(carbohydrate metabolic process)|GO:0006006(glucose metabolic process)|GO:0006094(gluconeogenesis)|GO:0006107(oxaloacetate metabolic process)|GO:0016829(lyase ac…			NA	NA	chr14:24569401-24571999	hs|14q11.2	ref|NM_004563|ens|ENST00000545054|ens|ENST00000216780|gb|CR456913	mRNA	agilent G3 V2
A_24_P6083	0.00150844	4.67658	down	10.1656	11.3932	9.97204	11.902	8.90579	11.4773	9.49227	12.665	P	P	P	P	P	P	P	P		CCTATGAGATCAGGCAGTTCCTGGACTGTTCCACCACTCAGAGTGACCTGTCCCTGTGTG			ENST00000517886	NM_213720	Hs.66915	NM_213720	THC2555814					400916	CHCHD10	coiled-coil-helix-coiled-coil-helix domain containing 10	Homo sapiens coiled-coil-helix-coiled-coil-helix domain containing 10 (CHCHD10), mRNA [NM_213720]	GO:0005739(mitochondrion)			NA	NA	chr22:24108416-24108357	hs|22q11.23	ref|NM_213720|ens|ENST00000517886|ens|ENST00000523865|ens|ENST00000484558	mRNA	agilent G3 V2
A_23_P16630	0.00033	2.7001	down	4.3535	5.93001	4.79218	5.81732	3.9645	5.98882	4.44811	5.55419	P	P	P	P	P	P	P	P		TCCTCCTGATAATGTAGACCTGAACATACTTGTGTATTTTGCAGCTGGTCATGAGATTGT				NM_017506	Hs.137573	NM_017506						26659	OR7A5	olfactory receptor, family 7, subfamily A, member 5	Homo sapiens olfactory receptor, family 7, subfamily A, member 5 (OR7A5), mRNA [NM_017506]	GO:0004871(signal transducer activity)|GO:0004872(receptor activity)|GO:0004930(G-protein coupled receptor activity)|GO:0004984(olfactory receptor activity)|GO:0005886(plasma membrane)|GO:0007608(sensory perception of smell)|GO:0016021(integral to membrane)|GO:0050896(response to stimulus)|GO:0050911(detection of chemical stimulus involved in sensory perception of smell)			NA	NA	chr19:14937675-14937616	hs|19p13.12	ref|NM_017506	mRNA	agilent G3 V2
A_33_P3479449	0.00118046	8.18069	down	1.60129	3.55462	2.11329	3.86456	0.784083	4.65141	0.86876	5.42573	A	P	A	P	A	P	A	P		ATTAGAAAGCAGAGCAGGTCTCAAGATTCAATGAAACAATTGCCTGGAAGCTGGAAGATA					Hs.516245	AK055877	THC2620383					100506328	LOC100506328	uncharacterized LOC100506328	Homo sapiens cDNA FLJ31315 fis, clone LIVER1000303. [AK055877]				NA	NA	chr2:102603250-102603309	hs|2q11.2	gb|AK055877|tc|THC2620383	mRNA	agilent G3 V2
A_23_P128993	0.00380522	2.12723	down	3.55804	4.48045	4.10475	4.89256	3.34865	4.54283	3.07301	4.52449	P	P	P	P	P	P	P	P		TCTGGGACAGAGGCAAGAATCCCCAAGGGGTGGGCAGTCAGGGTTGCAGGACTGTAATAA			ENST00000382547	NM_033423	Hs.348264	NM_033423	NP1073090					2999	GZMH	granzyme H (cathepsin G-like 2, protein h-CCPX)	Homo sapiens granzyme H (cathepsin G-like 2, protein h-CCPX) (GZMH), mRNA [NM_033423]	GO:0003824(catalytic activity)|GO:0004252(serine-type endopeptidase activity)|GO:0005737(cytoplasm)|GO:0006508(proteolysis)|GO:0006915(apoptosis)|GO:0008233(peptidase activity)|GO:0019835(cytolysis)			NA	NA	chr14:25075768-25075709	hs|14q12	ref|NM_033423|ens|ENST00000382547|ens|ENST00000216338|gb|BC027974	mRNA	agilent G3 V2
A_23_P46755	2.29e-06	10.8785	down	4.33869	7.6891	4.63121	8.17013	4.24983	8.00475	4.98423	8.11363	P	P	P	P	P	P	P	P		ACACCCATCATTGTATGTTATTTCCCACAACCCAGTTGGAGGGGCATGGCTTCCAATTTA			ENST00000249598	NM_016204	Hs.279463	NM_016204	THC2483043					2658	GDF2	growth differentiation factor 2	Homo sapiens growth differentiation factor 2 (GDF2), mRNA [NM_016204]	GO:0001503(ossification)|GO:0001569(patterning of blood vessels)|GO:0001570(vasculogenesis)|GO:0001649(osteoblast differentiation)|GO:0001937(negative regulation of endothelial cell proliferation)|GO:0001938(positive regulation of endothelial cell proliferation)|GO:0005125(cytokine activity)|GO:0005515(protein binding)|GO:0005576(extracellular region)|GO:0005615(extracellular space)|GO:0006879(ce…			NA	NA	chr10:48413156-48413097	hs|10q11.22	ref|NM_016204|ens|ENST00000249598|gb|AF188285|tc|THC2483043	mRNA	agilent G3 V2
A_23_P307563	0.000145	3.7822	down	4.66336	6.69821	4.29414	6.92675	4.58152	6.42734	5.15921	6.32284	P	P	P	P	P	P	P	P		GGTTCTAAGTCCTTTTTAAAGCCATGGAACAAAACCTGATACATCACCCTAACAGAGCAT			ENST00000360013	NM_001024660	Hs.8004	NM_001024660	THC2464895					8997	KALRN	kalirin, RhoGEF kinase	Homo sapiens kalirin, RhoGEF kinase (KALRN), transcript variant 1, mRNA [NM_001024660]	GO:0000166(nucleotide binding)|GO:0004674(protein serine/threonine kinase activity)|GO:0005085(guanyl-nucleotide exchange factor activity)|GO:0005089(Rho guanyl-nucleotide exchange factor activity)|GO:0005524(ATP binding)|GO:0005622(intracellular)|GO:0005737(cytoplasm)|GO:0005829(cytosol)|GO:0006468(protein phosphorylation)|GO:0006915(apoptosis)|GO:0007165(signal transduction)|GO:0007264(small GT…			NA	NA	chr3:124439420-124439479	hs|3q21.2	ref|NM_001024660|ref|NM_007064|ens|ENST00000360013|ens|ENST00000428018	mRNA	agilent G3 V2
A_24_P226108	0.000129	4.29484	down	7.46586	9.13998	7.7706	9.60338	7.31219	9.26471	6.97472	9.92571	P	P	P	P	P	P	P	P		CAATAACTCCAGTATACACGGTGGCTCCAAACGTTCAGAGAATTCCTACTGCCGGGATCT			ENST00000295971	NM_019027	Hs.518727	NM_019027	THC2596373					54502	RBM47	RNA binding motif protein 47	Homo sapiens RNA binding motif protein 47 (RBM47), transcript variant 2, mRNA [NM_019027]	GO:0000166(nucleotide binding)|GO:0003723(RNA binding)|GO:0005634(nucleus)			NA	NA	chr4:40428153-40428094	hs|4p14	ref|NM_019027|ref|NM_001098634|ens|ENST00000295971|ens|ENST00000510871	mRNA	agilent G3 V2
A_23_P128503	0.000938	2.29082	down	5.0601	6.49544	5.71131	6.44859	5.11675	6.49205	4.8964	6.13195	P	P	P	P	P	P	P	P		GGGGGTGGAGGGGGAATGACAGATTTCTGGAATGCAATGTAATGTTACTGAGACTTAAAT			ENST00000229134	NM_018402	Hs.272350	NM_018402	THC2481517					55801	IL26	interleukin 26	Homo sapiens interleukin 26 (IL26), mRNA [NM_018402]	GO:0005125(cytokine activity)|GO:0005576(extracellular region)|GO:0005615(extracellular space)|GO:0005625(soluble fraction)|GO:0005829(cytosol)|GO:0007267(cell-cell signaling)|GO:0032874(positive regulation of stress-activated MAPK cascade)|GO:0045944(positive regulation of transcription from RNA polymerase II promoter)|GO:0046427(positive regulation of JAK-STAT cascade)|GO:0050680(negative regul…			NA	NA	chr12:68595303-68595244	hs|12q15	ref|NM_018402|ens|ENST00000229134|gb|AJ251549|tc|THC2481517	mRNA	agilent G3 V2
A_23_P40919	0.00251045	6.72758	down	4.76023	6.84539	4.86815	8.64025	4.30785	6.99615	5.82453	8.27932	P	P	P	P	P	P	P	P		TCAGGATCGTCTTCAGCTACATATTCTGCCTTTTCAACACTACACAGGGATTGCAAATTT			ENST00000481506	NM_032787	Hs.334511	NM_032787	THC2619783					84873	GPR128	G protein-coupled receptor 128	Homo sapiens G protein-coupled receptor 128 (GPR128), mRNA [NM_032787]	GO:0004871(signal transducer activity)|GO:0004872(receptor activity)|GO:0004930(G-protein coupled receptor activity)|GO:0005886(plasma membrane)|GO:0007186(G-protein coupled receptor protein signaling pathway)|GO:0007218(neuropeptide signaling pathway)|GO:0016021(integral to membrane)			NA	NA	chr3:100387903-100413600	hs|3q12.2	ref|NM_032787|ens|ENST00000481506|ens|ENST00000273352|gb|AY181246	mRNA	agilent G3 V2
A_33_P3352148	0.00396608	2.21583	down	4.81885	6.21399	5.84447	6.3135	4.77636	6.41662	5.08645	6.1734	P	P	P	P	P	P	P	P		TTTTTCTGGCTAAAATAGTTTGCAAAGGACCAGGTAATTGGGGAGGGGAGAGAGGTGGGG			ENST00000257897	NM_001122772	Hs.302435	NM_001122772	THC2473691					116986	AGAP2	ArfGAP with GTPase domain, ankyrin repeat and PH domain 2	Homo sapiens ArfGAP with GTPase domain, ankyrin repeat and PH domain 2 (AGAP2), transcript variant 1, mRNA [NM_001122772]	GO:0000166(nucleotide binding)|GO:0005525(GTP binding)|GO:0005622(intracellular)|GO:0005634(nucleus)|GO:0005730(nucleolus)|GO:0005737(cytoplasm)|GO:0005739(mitochondrion)|GO:0007264(small GTPase mediated signal transduction)|GO:0007411(axon guidance)|GO:0008060(ARF GTPase activator activity)|GO:0008270(zinc ion binding)|GO:0015031(protein transport)|GO:0032312(regulation of ARF GTPase activity)|G…			NA	NA	chr12:58119125-58119066	hs|12q14.1	ref|NM_001122772|ref|NM_014770|ens|ENST00000257897|gb|AF384128	mRNA	agilent G3 V2
A_24_P945228	0.00442785	3.57584	down	7.50594	9.84403	7.6283	9.58353	7.68575	9.55178	9.10779	10.3016	P	P	P	P	P	P	P	P		CTTTAGTTAATTCAACCTTATAGATCATACTTATGAAGGTGATAACTGACACGTGTTCCC			ENST00000507209	NM_207352	Hs.587231	NM_207352	THC2498528					285440	CYP4V2	cytochrome P450, family 4, subfamily V, polypeptide 2	Homo sapiens cytochrome P450, family 4, subfamily V, polypeptide 2 (CYP4V2), mRNA [NM_207352]	GO:0004497(monooxygenase activity)|GO:0005783(endoplasmic reticulum)|GO:0005789(endoplasmic reticulum membrane)|GO:0007601(visual perception)|GO:0009055(electron carrier activity)|GO:0010430(fatty acid omega-oxidation)|GO:0016020(membrane)|GO:0016021(integral to membrane)|GO:0016705(oxidoreductase activity, acting on paired donors, with incorporation or reduction of molecular oxygen)|GO:0020037(h…			NA	NA	chr4:187133518-187133577	hs|4q35.2	ref|NM_207352|ens|ENST00000507209|ens|ENST00000502665|ens|ENST00000274118	mRNA	agilent G3 V2
A_23_P309619	0.000891	2.61484	down	6.49454	7.65682	6.71931	8.59167	6.96819	7.92223	6.48144	8.03965	P	P	P	P	P	P	P	P		GAATTTGAGCTTTTTAATAATCTCATTCCACATAGCCTTATAGATCCTGTAAATAGGGGG			ENST00000358431	NM_001145206	Hs.419171	NM_001145206	THC2668540					85379	KIAA1671	KIAA1671	Homo sapiens KIAA1671 (KIAA1671), mRNA [NM_001145206]				NA	NA	chr22:25592703-25592762	hs|22q11.23	ref|NM_001145206|ens|ENST00000358431|ens|ENST00000401395|gb|AK123704	mRNA	agilent G3 V2
A_23_P373464	0.000717	3.31615	down	5.95506	7.5465	5.79173	7.58063	6.27766	7.85342	6.52462	8.48655	P	P	P	P	P	P	P	P		AGGCCCCATGGAATCCAAATCTCCTTATTACCTGATGTATTCAGAAACAGTAGAGCTCAT			ENST00000409236	NM_002285	Hs.444414	NM_002285	THC2650178					3899	AFF3	AF4/FMR2 family, member 3	Homo sapiens AF4/FMR2 family, member 3 (AFF3), transcript variant 1, mRNA [NM_002285]	GO:0003677(DNA binding)|GO:0003690(double-stranded DNA binding)|GO:0005634(nucleus)|GO:0005730(nucleolus)|GO:0006355(regulation of transcription, DNA-dependent)|GO:0034612(response to tumor necrosis factor)|GO:0035116(embryonic hindlimb morphogenesis)			NA	NA	chr2:100163726-100163700	hs|2q11.2	ref|NM_002285|ref|NM_001025108|ens|ENST00000409236|ens|ENST00000317233	mRNA	agilent G3 V2
A_24_P191588	0.00382475	5.07729	down	7.89029	11.3665	8.89854	10.7666	7.88488	10.8563	9.96453	11.0252	P	P	P	P	P	P	P	P		GCAGATGCTGCTAAAAACACAGAAGTCTGTGATGAACTAATGAGCAGACATAACATCTAC			ENST00000469224	NM_000688	Hs.476308	NM_000688	THC2764663					211	ALAS1	aminolevulinate, delta-, synthase 1	Homo sapiens aminolevulinate, delta-, synthase 1 (ALAS1), transcript variant 1, mRNA [NM_000688]	GO:0003870(5-aminolevulinate synthase activity)|GO:0005634(nucleus)|GO:0005730(nucleolus)|GO:0005737(cytoplasm)|GO:0005739(mitochondrion)|GO:0005759(mitochondrial matrix)|GO:0006778(porphyrin metabolic process)|GO:0006783(heme biosynthetic process)|GO:0009058(biosynthetic process)|GO:0016746(transferase activity, transferring acyl groups)|GO:0016769(transferase activity, transferring nitrogenous …			NA	NA	chr3:52246277-52246336	hs|3p21.2	ref|NM_000688|ref|NM_199166|ens|ENST00000469224|ens|ENST00000484952	mRNA	agilent G3 V2
A_23_P2645	0.00121269	31.3889	down	8.10354	13.7393	7.89466	14.1787	7.75123	13.1585	7.78449	10.3461	P	P	P	P	P	P	P	P		GACAAATAGGTTGCCCAAGTGAGGACGGACCCCTTACCGATCTGTGCTCTCCTAGCCCAA			ENST00000257549	NM_006843	Hs.439023	NM_006843	THC2463846					10993	SDS	serine dehydratase	Homo sapiens serine dehydratase (SDS), mRNA [NM_006843]	GO:0003824(catalytic activity)|GO:0003941(L-serine ammonia-lyase activity)|GO:0004794(L-threonine ammonia-lyase activity)|GO:0005575(cellular_component)|GO:0005737(cytoplasm)|GO:0005739(mitochondrion)|GO:0006094(gluconeogenesis)|GO:0006520(cellular amino acid metabolic process)|GO:0006565(L-serine catabolic process)|GO:0016829(lyase activity)|GO:0030170(pyridoxal phosphate binding)|GO:0042803(pro…			NA	NA	chr12:113830767-113830708	hs|12q24.13	ref|NM_006843|ens|ENST00000257549|gb|J05037|gb|AK124290	mRNA	agilent G3 V2
A_23_P66948	0.00234497	3.32093	down	5.69801	7.21115	6.02526	7.47652	4.6206	6.91636	5.83155	7.49774	P	P	P	P	P	P	P	P		AACACTTGGAGGTGTGCCTTGTACGTCACTCAACAAACACTCAGCAGCTGCTAAAAGAAA			ENST00000269209	NM_022751	Hs.444314	NM_022751	THC2472124					64762	FAM59A	family with sequence similarity 59, member A	Homo sapiens family with sequence similarity 59, member A (FAM59A), transcript variant 2, mRNA [NM_022751]	GO:0005515(protein binding)			NA	NA	chr18:29847640-29847581	hs|18q12.1	ref|NM_022751|ref|NM_001242409|ens|ENST00000269209|ens|ENST00000399218	mRNA	agilent G3 V2
A_23_P313278	0.00609353	5.36493	down	6.66517	8.74261	8.16491	10.2761	7.3832	9.05031	6.93751	10.776	P	P	P	P	P	P	P	P		CACATCCTGGTCCCTAGCAAGGTATAGATAGCCTCTGTGTCTTAGGATACCCCGGGTGCT			ENST00000319509	XM_001725354	Hs.489354	XM_001725354	THC2493770					NA			mucin 3A, cell surface associated [Source:HGNC Symbol;Acc:7513] [ENST00000319509]				NA	NA	chr7:100610950-100611009	hs|7q22.1	ens|ENST00000319509|ens|ENST00000483133|ref|XM_001725354|gb|AB038784	mRNA	agilent G3 V2
A_23_P122662	0.00154813	3.73713	down	4.38097	6.43688	5.46775	7.07956	4.40441	6.25828	5.06079	7.14693	P	P	P	P	P	P	P	P		CATCCAGCTTTGTGGATTTAGAAAGGAAGCCTTCAGTTCCAATCAGAATCCTCTTTCCTT				NM_018988	Hs.484686	NM_018988	THC2473326					54438	GFOD1	glucose-fructose oxidoreductase domain containing 1	Homo sapiens glucose-fructose oxidoreductase domain containing 1 (GFOD1), transcript variant 1, mRNA [NM_018988]	GO:0000166(nucleotide binding)|GO:0005576(extracellular region)|GO:0016491(oxidoreductase activity)			NA	NA	chr6:13363878-13363819	hs|6p24.1	ref|NM_018988|ref|NM_001242630|ref|NM_001242628|gb|AK027010	mRNA	agilent G3 V2
A_33_P3341841	0.0042372	2.23037	down	4.42139	5.76056	5.53493	6.2378	4.74804	6.10904	4.7292	5.95528	P	P	P	P	P	P	P	P		CTTTCACTGGATGTGACAATAATGGGGGGAAGGGGAAAAGGGTGTAATAAAGGTTTTAGA			ENST00000358241	NM_001004312	Hs.567872	NM_001004312	THC2482680					344892	RTP2	receptor (chemosensory) transporter protein 2	Homo sapiens receptor (chemosensory) transporter protein 2 (RTP2), mRNA [NM_001004312]	GO:0005886(plasma membrane)|GO:0009986(cell surface)|GO:0016021(integral to membrane)|GO:0031849(olfactory receptor binding)|GO:0051205(protein insertion into membrane)			NA	NA	chr3:187416112-187416053	hs|3q27.3	ref|NM_001004312|ens|ENST00000358241|gb|BC068081|tc|THC2482680	mRNA	agilent G3 V2
A_23_P121545	0.00415069	2.49182	down	5.09061	6.34053	6.12983	7.19667	5.19343	6.84021	5.40979	6.71504	P	P	P	P	P	P	P	P		AAGTTCTTGTAGTAGGTAGGGGGTACTACTAGGGATATCTGTGGCATGATTATGCATTCC			ENST00000280187	NM_201591	Hs.75819	NM_201591	THC2580084					2823	GPM6A	glycoprotein M6A	Homo sapiens glycoprotein M6A (GPM6A), transcript variant 2, mRNA [NM_201591]	GO:0005262(calcium channel activity)|GO:0009986(cell surface)|GO:0016020(membrane)|GO:0016021(integral to membrane)			NA	NA	chr4:176554554-176554495	hs|4q34.2	ref|NM_201591|ref|NM_005277|ref|NM_201592|ens|ENST00000280187	mRNA	agilent G3 V2
A_23_P1585	0.00789097	2.67125	down	7.50009	8.39334	6.83801	9.11125	7.13073	8.63012	8.23821	9.24239	P	P	P	P	P	P	P	P		TGTACAGAGACTCTATTTTAATGTATATTTGCTGCAAAGAGAAACCGCTTTTGGTTTTAA			ENST00000406310	NM_004451	Hs.110849	NM_004451	THC2598713					2101	ESRRA	estrogen-related receptor alpha	Homo sapiens estrogen-related receptor alpha (ESRRA), mRNA [NM_004451]	GO:0003677(DNA binding)|GO:0003700(sequence-specific DNA binding transcription factor activity)|GO:0003707(steroid hormone receptor activity)|GO:0004872(receptor activity)|GO:0004879(ligand-dependent nuclear receptor activity)|GO:0005496(steroid binding)|GO:0005515(protein binding)|GO:0005634(nucleus)|GO:0005654(nucleoplasm)|GO:0008270(zinc ion binding)|GO:0010467(gene expression)|GO:0019904(prot…			NA	NA	chr11:64084115-64084174	hs|11q13.1	ref|NM_004451|ens|ENST00000406310|ens|ENST00000000442|ens|ENST00000405666	mRNA	agilent G3 V2
A_24_P346725	0.0033194	2.71117	down	6.50658	8.75239	6.82678	7.86012	6.46007	8.46765	7.27528	7.74422	P	P	P	P	P	P	P	P		ATTCAGACCTAGATGTGTCTGACTCTGGGATCCTTTCACCTAACCCTGACGCTTTCCCAG					Hs.551150	AK001094	THC2485916					NA			Homo sapiens cDNA FLJ10232 fis, clone HEMBB1000244. [AK001094]				NA	NA	chr9:130728544-130728485	hs|9q34.11	gb|AK001094|gb|AU120232|tc|THC2485916	mRNA	agilent G3 V2
A_23_P134714	0.00175589	8.20933	down	8.4277	10.3368	7.59228	11.5928	7.63701	10.5233	8.95326	12.3063	P	P	P	P	P	P	P	P		TAAATTACACCTGTGTGCACCTGTATTACTGAATATAGGAAAGAGATACCCATTACATAG			ENST00000522791	NM_005836	Hs.18426	NM_005836	THC2606400					10247	HRSP12	heat-responsive protein 12	Homo sapiens heat-responsive protein 12 (HRSP12), mRNA [NM_005836]	GO:0004519(endonuclease activity)|GO:0005634(nucleus)|GO:0005730(nucleolus)|GO:0005737(cytoplasm)|GO:0005739(mitochondrion)|GO:0006449(regulation of translational termination)|GO:0016787(hydrolase activity)			NA	NA	chr8:99114874-99114815	hs|8q22.2	ref|NM_005836|ens|ENST00000522791|ens|ENST00000254878|gb|X95384	mRNA	agilent G3 V2
A_33_P3336944	0.00577172	3.72735	down	2.29384	4.44417	3.00752	5.35497	2.08625	4.1938	3.75283	4.74011	A	P	A	P	A	P	P	P		CTGTCCCATGTGTTGTTCAGAGCTATTTTGTACTGATAATAAAATAGAGGCTATTCTTTC			ENST00000328655	NM_198464	Hs.591394	NM_198464	THC2481811					203074	PRSS55	protease, serine, 55	Homo sapiens protease, serine, 55 (PRSS55), transcript variant 1, mRNA [NM_198464]	GO:0004252(serine-type endopeptidase activity)|GO:0006508(proteolysis)|GO:0008233(peptidase activity)|GO:0016020(membrane)|GO:0016021(integral to membrane)			NA	NA	chr8:10396268-10396327	hs|8p23.1	ref|NM_198464|ens|ENST00000328655|gb|AY358867|tc|THC2481811	mRNA	agilent G3 V2
A_33_P3279880	0.00151269	3.2948	down	5.099	7.23978	5.48089	6.19275	4.461	6.81071	5.28219	6.96061	P	P	P	P	P	P	P	P		CCAGCCTGTTCGTCAAATGCTCCTCAAGTCCAAGAATGGAATCCATGTGTTTGCAAAAAA			ENST00000471598	NM_178134	Hs.176588	NM_178134	THC2657183					199974	CYP4Z1	cytochrome P450, family 4, subfamily Z, polypeptide 1	Homo sapiens cytochrome P450, family 4, subfamily Z, polypeptide 1 (CYP4Z1), mRNA [NM_178134]	GO:0004497(monooxygenase activity)|GO:0005783(endoplasmic reticulum)|GO:0005789(endoplasmic reticulum membrane)|GO:0005792(microsome)|GO:0009055(electron carrier activity)|GO:0016020(membrane)|GO:0016021(integral to membrane)|GO:0016705(oxidoreductase activity, acting on paired donors, with incorporation or reduction of molecular oxygen)|GO:0020037(heme binding)|GO:0046872(metal ion binding)|GO:0…			NA	NA	chr1:47583537-47583596	hs|1p33	ref|NM_178134|ens|ENST00000471598|ens|ENST00000334194|gb|AB527374	mRNA	agilent G3 V2
A_23_P101564	0.000233	7.03583	down	4.49642	7.58184	4.01377	6.88917	3.86827	7.20964	4.05907	6.01576	P	P	P	P	P	P	P	P		TGAAGCCGGGAGTTATTCAAATCTTGGGAGTCAAGACATCCAGGTTCCTGTGCCAGCGGC			ENST00000222157	NM_019113	Hs.283015	NM_019113	THC2482942					26291	FGF21	fibroblast growth factor 21	Homo sapiens fibroblast growth factor 21 (FGF21), mRNA [NM_019113]	GO:0005515(protein binding)|GO:0005576(extracellular region)|GO:0005625(soluble fraction)|GO:0007165(signal transduction)|GO:0007267(cell-cell signaling)|GO:0008083(growth factor activity)|GO:0046326(positive regulation of glucose import)|GO:0070374(positive regulation of ERK1 and ERK2 cascade)			NA	NA	chr19:49260204-49260263	hs|19q13.33	ref|NM_019113|ens|ENST00000222157|gb|AB021975|gb|AB590410	mRNA	agilent G3 V2
A_23_P23996	0.00794963	13.2273	down	8.25323	13.246	10.7825	13.9304	8.85841	13.7434	12.3402	14.2163	P	P	P	P	P	P	P	P		AAGCCTCAGATTCCTTCCCATGGAGGGAGGGAGTGGTTTGCAGGTGGCCAAGTTCCTCTA			ENST00000372213	NM_000429	Hs.282670	NM_000429	THC2604190					4143	MAT1A	methionine adenosyltransferase I, alpha	Homo sapiens methionine adenosyltransferase I, alpha (MAT1A), mRNA [NM_000429]	GO:0000166(nucleotide binding)|GO:0004478(methionine adenosyltransferase activity)|GO:0005524(ATP binding)|GO:0005829(cytosol)|GO:0006520(cellular amino acid metabolic process)|GO:0006556(S-adenosylmethionine biosynthetic process)|GO:0006805(xenobiotic metabolic process)|GO:0016740(transferase activity)|GO:0032259(methylation)|GO:0046872(metal ion binding)			NA	NA	chr10:82031792-82031733	hs|10q23.1	ref|NM_000429|ens|ENST00000372213|ens|ENST00000485270|gb|X69078	mRNA	agilent G3 V2
A_33_P3298024	0.00125181	7.89907	down	6.40788	9.52112	7.88261	9.17449	6.25565	9.46377	5.4389	9.7524	P	P	P	P	P	P	P	P		TCAGGTGACCCTGATCACCCTCTGGGTGTACGTGTACGTGGACCCAAACAATGTGCTGGA			ENST00000427699	NM_001144070	Hs.463421	NM_001144070	NP393613					8714	ABCC3	ATP-binding cassette, sub-family C (CFTR/MRP), member 3	Homo sapiens ATP-binding cassette, sub-family C (CFTR/MRP), member 3 (ABCC3), transcript variant 2, mRNA [NM_001144070]	GO:0000166(nucleotide binding)|GO:0005215(transporter activity)|GO:0005524(ATP binding)|GO:0005624(membrane fraction)|GO:0005886(plasma membrane)|GO:0005887(integral to plasma membrane)|GO:0006810(transport)|GO:0008206(bile acid metabolic process)|GO:0008514(organic anion transmembrane transporter activity)|GO:0015711(organic anion transport)|GO:0015721(bile acid and bile salt transport)|GO:00168…			NA	NA	chr17:48745220-48745279	hs|17q21.33	ref|NM_001144070|ens|ENST00000427699|gb|FV124444|gb|BC046126	mRNA	agilent G3 V2
A_32_P159651	0.00619939	2.7856	down	3.70632	5.31566	3.63224	5.81732	4.31258	5.55855	5.05949	5.93104	P	P	P	P	P	P	P	P		GAGTGGTGTCTAGATTTCTAATGAAGAATCATGATACAGTTTGGATTAAGTATCTTGGAC			ENST00000263754	NM_003884	Hs.533055	NM_003884	THC2467350					8850	KAT2B	K(lysine) acetyltransferase 2B	Homo sapiens K(lysine) acetyltransferase 2B (KAT2B), mRNA [NM_003884]	GO:0000125(PCAF complex)|GO:0000776(kinetochore)|GO:0003712(transcription cofactor activity)|GO:0003713(transcription coactivator activity)|GO:0004402(histone acetyltransferase activity)|GO:0004468(lysine N-acetyltransferase activity)|GO:0004861(cyclin-dependent protein kinase inhibitor activity)|GO:0005515(protein binding)|GO:0005634(nucleus)|GO:0005654(nucleoplasm)|GO:0005671(Ada2/Gcn5/Ada3 tra…			NA	NA	chr3:20195519-20195578	hs|3p24.3	ref|NM_003884|ens|ENST00000263754|gb|BC070075|gb|BC060823	mRNA	agilent G3 V2
A_32_P151782	0.0012699	2.31944	down	7.83298	8.96904	7.71841	8.84526	7.04688	8.78089	7.53532	8.39349	P	P	P	P	P	P	P	P		ATCCGAAGTTCCAGACAAATGCCCAAACTACATTCCTGCATGTTCGAAAGCGTAAATTGC							THC2623129					NA			ALU2_HUMAN (P39189) Alu subfamily SB sequence contamination warning entry, partial (32%) [THC2623129]				NA	NA	chr13:100740961-100740902	hs|13q32.3	tc|THC2623129	mRNA	agilent G3 V2
A_33_P3274501	0.00269502	3.46191	down	3.65128	5.42428	2.32977	4.47994	2.95365	4.70037	3.52148	5.01786	P	P	A	P	P	P	P	P		GGAATATCTGGAACCGTGAATGGTATTCTCACTTTGACTTTGATCTCCTTGATCCTGTTG			ENST00000545196	NM_016523	Hs.183125	NM_016523	NP1465932					51348	KLRF1	killer cell lectin-like receptor subfamily F, member 1	Homo sapiens killer cell lectin-like receptor subfamily F, member 1 (KLRF1), mRNA [NM_016523]	GO:0004872(receptor activity)|GO:0004888(transmembrane receptor activity)|GO:0005488(binding)|GO:0005529(sugar binding)|GO:0005887(integral to plasma membrane)|GO:0007166(cell surface receptor linked signaling pathway)|GO:0016020(membrane)|GO:0032393(MHC class I receptor activity)			NA	NA	chr12:9984950-9985009	hs|12p13.31	ref|NM_016523|ens|ENST00000545196|ens|ENST00000354855|ens|ENST00000279545	mRNA	agilent G3 V2
A_23_P31921	0.00476468	4.93062	down	11.4211	12.1905	10.5614	13.6479	10.2645	12.1537	10.4006	13.8626	P	P	P	P	P	P	P	P		TCCCTGGAGGATGCCTGAATTCTACAACCGGTTCAAGGGCCGCAATGACCTGATGGAGTA			ENST00000422569	NM_000050	Hs.160786	NM_000050	THC2555635					445	ASS1	argininosuccinate synthase 1	Homo sapiens argininosuccinate synthase 1 (ASS1), transcript variant 1, mRNA [NM_000050]	GO:0000050(urea cycle)|GO:0000053(argininosuccinate metabolic process)|GO:0000166(nucleotide binding)|GO:0001822(kidney development)|GO:0001889(liver development)|GO:0004055(argininosuccinate synthase activity)|GO:0005515(protein binding)|GO:0005524(ATP binding)|GO:0005634(nucleus)|GO:0005737(cytoplasm)|GO:0005739(mitochondrion)|GO:0005741(mitochondrial outer membrane)|GO:0005764(lysosome)|GO:000…			NA	NA	chr9:133342120-133342179	hs|9q34.11	ref|NM_000050|ref|NM_054012|ens|ENST00000422569|ens|ENST00000443588	mRNA	agilent G3 V2
A_24_P187799	0.00604783	5.74078	down	3.90199	7.15597	4.7101	7.43543	3.80102	7.30546	6.40004	7.00127	P	P	P	P	P	P	P	P		GTCTGTCCTTAGAAGAAATTAACTCAATTATGACTTTCATAAAGGAACTTGGAAGTCTGG			ENST00000428526	NM_024913	Hs.189652	NM_024913	THC2601673					79974	C7orf58	chromosome 7 open reading frame 58	Homo sapiens chromosome 7 open reading frame 58 (C7orf58), transcript variant 1, mRNA [NM_024913]	GO:0005783(endoplasmic reticulum)			NA	NA	chr7:120768467-120768526	hs|7q31.31	ref|NM_024913|ref|NM_001105533|ens|ENST00000428526|ens|ENST00000450913	mRNA	agilent G3 V2
A_33_P3325665	0.00196035	2.39301	down	3.16655	4.43402	4.01377	4.74083	3.15691	4.45979	3.14769	4.88558	P	P	P	P	P	P	P	P		TGAGAGAGAAAAGCCCTTCATATGTAAACAATCTAGAGAAAGAAGGGGTTGGGATGGGGA					Hs.597841	BC109228						84502	JPH4	junctophilin 4	Homo sapiens cDNA clone IMAGE:40010290. [BC109228]	GO:0005783(endoplasmic reticulum)|GO:0005789(endoplasmic reticulum membrane)|GO:0005792(microsome)|GO:0005886(plasma membrane)|GO:0014701(junctional sarcoplasmic reticulum membrane)|GO:0016021(integral to membrane)|GO:0060314(regulation of ryanodine-sensitive calcium-release channel activity)|GO:0060402(calcium ion transport into cytosol)			NA	NA	chr14:24038560-24038619	hs|14q11.2	gb|BC109228	mRNA	agilent G3 V2
A_23_P122896	0.00332664	2.09344	down	11.3507	12.3287	11.5066	12.9687	11.6534	12.5328	12.0663	13.0103	P	P	P	P	P	P	P	P		ACAGCAGTGCCTATTCCTTCACGGCCTTTGTGGGAGTCCCTGCCGTCGAGTTCTCCTTTA			ENST00000473374	NM_003227	Hs.544932	NM_003227	NP181652					7036	TFR2	transferrin receptor 2	Homo sapiens transferrin receptor 2 (TFR2), transcript variant 1, mRNA [NM_003227]	GO:0004872(receptor activity)|GO:0004998(transferrin receptor activity)|GO:0005737(cytoplasm)|GO:0005886(plasma membrane)|GO:0005887(integral to plasma membrane)|GO:0006508(proteolysis)|GO:0006826(iron ion transport)|GO:0006879(cellular iron ion homeostasis)|GO:0008233(peptidase activity)			NA	NA	chr7:100225264-100225205	hs|7q22.1	ref|NM_003227|ref|NM_001206855|ens|ENST00000473374|ens|ENST00000476304	mRNA	agilent G3 V2
A_33_P3347291	0.00266262	4.29675	down	6.5543	8.25243	6.3659	9.09378	7.25426	8.65328	7.31304	9.901	P	P	P	P	P	P	P	P		GAGAGAGCTAGTGTAAGCTGTTGATGAGAGCTGTTGCTGAATAAAACCATATTCACCTGC			ENST00000013222	NM_001199219	Hs.632629	NM_001199219	NP1154708					11185	INMT	indolethylamine N-methyltransferase	Homo sapiens indolethylamine N-methyltransferase (INMT), transcript variant 2, mRNA [NM_001199219]	GO:0005737(cytoplasm)|GO:0008168(methyltransferase activity)|GO:0016740(transferase activity)|GO:0030748(amine N-methyltransferase activity)			NA	NA	chr7:30797158-30797217	hs|7p14.3	ref|NM_001199219|ref|NM_006774|ens|ENST00000013222|gb|AF128846	mRNA	agilent G3 V2
A_33_P3380457	0.00189887	40.5814	down	2.99811	7.10666	2.56045	6.14081	1.49109	7.83019	3.18709	10.5301	P	P	A	P	A	P	P	P		CACCAACAATCAGCTGTCATTTTATTAATCTATCCCTTTTGTGCATGCACCATTTCTCTC			ENST00000315033	NM_022049	Hs.170053	NM_022049	THC2478325					54112	GPR88	G protein-coupled receptor 88	Homo sapiens G protein-coupled receptor 88 (GPR88), mRNA [NM_022049]	GO:0004871(signal transducer activity)|GO:0004872(receptor activity)|GO:0004930(G-protein coupled receptor activity)|GO:0005575(cellular_component)|GO:0005886(plasma membrane)|GO:0007186(G-protein coupled receptor protein signaling pathway)|GO:0016021(integral to membrane)			NA	NA	chr1:101007457-101007516	hs|1p21.2	ref|NM_022049|ens|ENST00000315033|gb|AF086060|gb|AB042410	mRNA	agilent G3 V2
A_23_P321466	0.0013323	2.06566	down	5.1622	6.55494	5.06359	5.77111	5.11941	6.41232	5.17731	5.97055	P	P	P	P	P	P	P	P		TGCAGGACCATCTTGCGACTCTTTGATGACCTGGCCATGTTTGTCTACACTAAGCAATAT			ENST00000221480	NM_080662	Hs.515100	NM_080662	THC2767751					92960	PEX11G	peroxisomal biogenesis factor 11 gamma	Homo sapiens peroxisomal biogenesis factor 11 gamma (PEX11G), mRNA [NM_080662]	GO:0005777(peroxisome)|GO:0005778(peroxisomal membrane)|GO:0016020(membrane)|GO:0016021(integral to membrane)			NA	NA	chr19:7550798-7550739	hs|19p13.2	ref|NM_080662|ens|ENST00000221480|gb|JF432146|gb|AB095921	mRNA	agilent G3 V2
A_24_P100996	0.000772	9.09661	down	1.27628	4.28717	0.84029	4.63552	2.03166	4.83557	2.63694	5.76822	A	P	A	P	A	P	A	P		CTCTGTTGATTGACTCCAGTTGAAGGTGAGAAATCTGTACCAATCATTCAAAAAGGGAAT			ENST00000324559	NM_213599	Hs.154329	NM_213599	THC2600946					203859	ANO5	anoctamin 5	Homo sapiens anoctamin 5 (ANO5), transcript variant 1, mRNA [NM_213599]	GO:0005216(ion channel activity)|GO:0005254(chloride channel activity)|GO:0005783(endoplasmic reticulum)|GO:0005789(endoplasmic reticulum membrane)|GO:0006811(ion transport)|GO:0016020(membrane)|GO:0016021(integral to membrane)|GO:0034707(chloride channel complex)			NA	NA	chr11:22304318-22304377	hs|11p14.3	ref|NM_213599|ref|NM_001142649|ens|ENST00000324559|gb|AL833271	mRNA	agilent G3 V2
A_33_P3231493	0.00013	9.91526	down	8.39039	11.2771	8.55049	10.8545	8.37489	12.2616	8.23821	12.3993	P	P	P	P	P	P	P	P		ACTTGAAGAACCTGGTGCTGACCACGTTGAACCTCTTCGTTGGGGGCACTGAGACCGTCA			ENST00000412510									NA							NA	NA	chr19:41416564-41416505	hs|19q13.2	ens|ENST00000412510	mRNA	agilent G3 V2
A_23_P161297	3.21e-09	53.8158	down	3.06566	8.82938	3.22483	8.82962	3.40941	8.959	3.02683	9.10855	P	P	P	P	P	P	P	P		GTTCAGCAGTAACAGCCAGGTGAAGCGAACCTGCTGGGTGATTTGTTTGCGCTCTGTTTT			ENST00000490844	NM_018245	Hs.17860	NM_018245	THC2501419					55753	OGDHL	oxoglutarate dehydrogenase-like	Homo sapiens oxoglutarate dehydrogenase-like (OGDHL), nuclear gene encoding mitochondrial protein, transcript variant 1, mRNA [NM_018245]	GO:0004591(oxoglutarate dehydrogenase (succinyl-transferring) activity)|GO:0005739(mitochondrion)|GO:0005759(mitochondrial matrix)|GO:0006096(glycolysis)|GO:0006099(tricarboxylic acid cycle)|GO:0016491(oxidoreductase activity)|GO:0030976(thiamine pyrophosphate binding)			NA	NA	chr10:50942857-50942798	hs|10q11.23	ref|NM_018245|ref|NM_001143996|ref|NM_001143997|ens|ENST00000490844	mRNA	agilent G3 V2
A_33_P3300495	1.31e-05	3.11606	down	6.53033	7.80271	6.48092	8.05795	6.50665	8.13646	6.17972	8.25937	P	P	P	P	P	P	P	P		GCACTGTTGTATGTTCACCTGAAATGAATGGTGTAAGCTGAATATGAGATTTTTGACAAA			ENST00000409310		Hs.652169	BC022294	THC2475376					NA			plasminogen-like B1 [Source:HGNC Symbol;Acc:9072] [ENST00000409310]				NA	NA	chr2:87229764-87229705	hs|2p11.2	ens|ENST00000409310|gb|BC022294|tc|THC2475376	mRNA	agilent G3 V2
A_23_P7957	0.00589938	9.27308	down	5.88244	8.82455	7.60702	10.3257	7.15042	10.1446	7.76215	11.9594	P	P	P	P	P	P	P	P		GCAGGGGGCCTACTGGTCATTGATCATCGCAACTACGACCACATCCTCAGTACAGGCTGT			ENST00000372808	NM_018960	Hs.144914	NM_018960	THC2476622					27232	GNMT	glycine N-methyltransferase	Homo sapiens glycine N-methyltransferase (GNMT), mRNA [NM_018960]	GO:0005515(protein binding)|GO:0005542(folic acid binding)|GO:0005634(nucleus)|GO:0005737(cytoplasm)|GO:0005829(cytosol)|GO:0005977(glycogen metabolic process)|GO:0006111(regulation of gluconeogenesis)|GO:0006464(protein modification process)|GO:0006555(methionine metabolic process)|GO:0016594(glycine binding)|GO:0016740(transferase activity)|GO:0017174(glycine N-methyltransferase activity)|GO:00…			NA	NA	chr6:42930863-42930922	hs|6p21.1	ref|NM_018960|ens|ENST00000372808|gb|AB590322|gb|DQ890819	mRNA	agilent G3 V2
A_23_P215634	0.00218189	3.34095	down	10.5456	11.0551	10.1332	11.9667	9.72643	11.8233	9.94595	12.467	P	P	P	P	P	P	P	P		AGCCTCCACATTCAGAGGCATCACAAGTAATGGCACAATTCTTCGGATGACTGCAGAAAA			ENST00000438491	NM_001013398	Hs.450230	NM_001013398	NP1147610					3486	IGFBP3	insulin-like growth factor binding protein 3	Homo sapiens insulin-like growth factor binding protein 3 (IGFBP3), transcript variant 1, mRNA [NM_001013398]	GO:0001558(regulation of cell growth)|GO:0001933(negative regulation of protein phosphorylation)|GO:0005515(protein binding)|GO:0005520(insulin-like growth factor binding)|GO:0005576(extracellular region)|GO:0005615(extracellular space)|GO:0005634(nucleus)|GO:0006468(protein phosphorylation)|GO:0008160(protein tyrosine phosphatase activator activity)|GO:0008285(negative regulation of cell prolife…			NA	NA	chr7:45952667-45952608	hs|7p12.3	ref|NM_001013398|ref|NM_000598|ens|ENST00000438491|ens|ENST00000442142	mRNA	agilent G3 V2
A_32_P4199	0.000171	6.17378	down	6.43553	9.01146	6.70682	9.79886	5.97356	8.67638	6.97472	9.10855	P	P	P	P	P	P	P	P		GTACAAGTGCGTACAATGTGACCTTCTCTAAATGCGGTAGATTCAAACAAAGATGCTCTG				NM_173557	Hs.667457	NM_173557	THC2620887					220441	RNF152	ring finger protein 152	Homo sapiens ring finger protein 152 (RNF152), mRNA [NM_173557]	GO:0004842(ubiquitin-protein ligase activity)|GO:0005764(lysosome)|GO:0005765(lysosomal membrane)|GO:0006915(apoptosis)|GO:0008270(zinc ion binding)|GO:0016020(membrane)|GO:0016021(integral to membrane)|GO:0016874(ligase activity)|GO:0046872(metal ion binding)|GO:0070936(protein K48-linked ubiquitination)			NA	NA	chr18:59482758-59482699	hs|18q21.33	ref|NM_173557|gb|AK122758|tc|THC2620887	mRNA	agilent G3 V2
A_32_P46603	0.00790678	2.86137	down	5.84192	7.5465	5.66302	6.33295	4.61366	7.00834	5.19747	6.49509	P	P	P	P	P	P	P	P		CCCTCGGAGTGCACTTATTAAGATCAGCCAAAACAAGTATGCGCTCTCTTGCTCTCATAT			ENST00000490947	NM_144992	Hs.269977	NM_144992	NP498462					200403	VWA3B	von Willebrand factor A domain containing 3B	Homo sapiens von Willebrand factor A domain containing 3B (VWA3B), mRNA [NM_144992]				NA	NA	chr2:98920173-98920232	hs|2q11.2	ref|NM_144992|ens|ENST00000490947|ens|ENST00000495571|ens|ENST00000477737	mRNA	agilent G3 V2
A_23_P4773	0.0030686	4.62932	down	6.51824	7.31454	4.9589	8.02895	4.87981	7.34636	5.81596	8.32626	P	P	P	P	P	P	P	P		CTAGATTCTGCAGTCAAAGATGACTAATATCCTTGCATTTTTGAAATGAAGCCACAGACT			ENST00000463460	NM_006840	Hs.655338	NM_006840	THC2501689					10990	LILRB5	leukocyte immunoglobulin-like receptor, subfamily B (with TM and ITIM domains), member 5	Homo sapiens leukocyte immunoglobulin-like receptor, subfamily B (with TM and ITIM domains), member 5 (LILRB5), transcript variant 2, mRNA [NM_006840]	GO:0004872(receptor activity)|GO:0004888(transmembrane receptor activity)|GO:0006952(defense response)|GO:0007166(cell surface receptor linked signaling pathway)|GO:0016020(membrane)|GO:0016021(integral to membrane)			NA	NA	chr19:54754499-54754440	hs|19q13.42	ref|NM_006840|ref|NM_001081442|ref|NM_001081443|ens|ENST00000463460	mRNA	agilent G3 V2
A_23_P35529	2.49e-05	10.0509	down	6.32053	9.81774	6.55167	9.77571	5.76054	9.67745	7.13993	9.81879	P	P	P	P	P	P	P	P		TTTTCTTACCTTATTGCACTGGTTAGCAACCCCAATACAGAGACCACCAGAGCAGGTATA			ENST00000373968	NM_000242	Hs.499674	NM_000242	THC2615144					4153	MBL2	mannose-binding lectin (protein C) 2, soluble	Homo sapiens mannose-binding lectin (protein C) 2, soluble (MBL2), mRNA [NM_000242]	GO:0001867(complement activation, lectin pathway)|GO:0005102(receptor binding)|GO:0005515(protein binding)|GO:0005529(sugar binding)|GO:0005537(mannose binding)|GO:0005576(extracellular region)|GO:0005581(collagen)|GO:0005615(extracellular space)|GO:0006953(acute-phase response)|GO:0006956(complement activation)|GO:0006958(complement activation, classical pathway)|GO:0006979(response to oxidative…			NA	NA	chr10:54525560-54525501	hs|10q21.1	ref|NM_000242|ens|ENST00000373968|gb|X15422|tc|THC2615144	mRNA	agilent G3 V2
A_19_P00809335	0.000163	5.01806	down	5.52122	7.5465	4.73843	7.43543	4.82693	7.74352	5.86115	7.5308	P	P	P	P	P	P	P	P		TACAAGGATGTTCTAAAACTGCTCAGGCCTGTGAGTGAAATGATTTGCTGCACTGCAAGG			ENST00000498712				THC2756126					NA	Q8IWW8		Q8IWW8_HUMAN (Q8IWW8) Alcohol dehydrogenase 8, partial (26%) [THC2756126]				NA	NA	chr8:67386111-67386170	hs|8q13.1	ens|ENST00000498712|ens|ENST00000470796|ens|ENST00000490228|tc|THC2756126	mRNA	agilent G3 V2
A_23_P126540	0.00254839	2.40425	down	5.546	6.41567	6.00927	7.2414	5.47858	6.73114	5.6843	7.39228	P	P	P	P	P	P	P	P		ACACGGGCTGGTACTGGTGTGGCATCCAGCGGGACTTTGCCAGGGATGACATGGATTTTA			ENST00000463993	NM_020683	Hs.281342	NM_020683	THC2523370					140	ADORA3	adenosine A3 receptor	Homo sapiens adenosine A3 receptor (ADORA3), transcript variant 1, mRNA [NM_020683]	GO:0001609(adenosine receptor activity, G-protein coupled)|GO:0004871(signal transducer activity)|GO:0004872(receptor activity)|GO:0005886(plasma membrane)|GO:0005887(integral to plasma membrane)|GO:0006954(inflammatory response)|GO:0007165(signal transduction)|GO:0007190(activation of adenylate cyclase activity)|GO:0008016(regulation of heart contraction)|GO:0009611(response to wounding)			NA	NA	chr1:112031418-112031359	hs|1p13.2	ref|NM_020683|ref|NM_001081976|ens|ENST00000463993|ens|ENST00000442484	mRNA	agilent G3 V2
A_33_P3212356	0.00110795	2.155	down	6.24207	7.38567	6.13779	6.8549	5.65558	7.37701	6.12171	6.97032	P	P	P	P	P	P	P	P		CGCCTCTCAGCCATGCGGGAGGCCTTCGCCAGGAGCCGCAGCATCAGCACCGACGTGTGA			ENST00000400676	NM_001080515	Hs.709706	NM_001080515						642968	FAM163B	family with sequence similarity 163, member B	Homo sapiens family with sequence similarity 163, member B (FAM163B), mRNA [NM_001080515]	GO:0016020(membrane)|GO:0016021(integral to membrane)			NA	NA	chr9:136444203-136444144	hs|9q34.2	ref|NM_001080515|ens|ENST00000400676|ens|ENST00000496132|ens|ENST00000356873	mRNA	agilent G3 V2
A_23_P406616	0.000573	5.30089	down	5.31586	6.73043	4.21176	7.43543	4.37611	6.57769	3.89062	6.67575	P	P	P	P	P	P	P	P		GAGGTTCAAGCTTGTGACTGTTAGTAGTGCAAGGATTTGTATGGGCTCAGTGATTACAAA				NM_175884	Hs.29692	NM_175884	THC2529082					168455	C7orf74	chromosome 7 open reading frame 74	Homo sapiens chromosome 7 open reading frame 74 (C7orf74), mRNA [NM_175884]				NA	NA	chr7:106300047-106299988	hs|7q22.3	ref|NM_175884|gb|AK093350|gb|AX748070|gb|BC032243	mRNA	agilent G3 V2
A_23_P317450	0.000322	9.14098	down	2.76135	5.79756	2.8058	4.81919	2.76896	6.32171	2.68264	6.84969	P	P	A	P	P	P	A	P		GGACTACACGGATAGGACCTCTGTTTGTCTTTCAATCGTTGTAAAATATCTGTATGCAAT			ENST00000449667	NM_001001394	Hs.725533	NM_001001394	THC2476455					414061	DNAJB3	DnaJ (Hsp40) homolog, subfamily B, member 3	Homo sapiens DnaJ (Hsp40) homolog, subfamily B, member 3 (DNAJB3), mRNA [NM_001001394]	GO:0006457(protein folding)|GO:0031072(heat shock protein binding)|GO:0051082(unfolded protein binding)			NA	NA	chr2:234651696-234651637	hs|2q37.1	ref|NM_001001394|ens|ENST00000449667|gb|BC024013|gb|BC017590	mRNA	agilent G3 V2
A_33_P3353866	0.00304069	6.79741	down	5.27848	7.89955	5.76454	8.55307	5.8211	8.44978	6.98533	10.007	P	P	P	P	P	P	P	P		TATATCAAAGAGCTGTGCAACCTCTTCGAGGCCCACAAACTTAAGTTCAACATCCCTGCT			ENST00000525093	NM_025098	Hs.288568	NM_025098	THC2636193					80168	MOGAT2	monoacylglycerol O-acyltransferase 2	Homo sapiens monoacylglycerol O-acyltransferase 2 (MOGAT2), mRNA [NM_025098]	GO:0003846(2-acylglycerol O-acyltransferase activity)|GO:0005783(endoplasmic reticulum)|GO:0005789(endoplasmic reticulum membrane)|GO:0006071(glycerol metabolic process)|GO:0006651(diacylglycerol biosynthetic process)|GO:0008610(lipid biosynthetic process)|GO:0016020(membrane)|GO:0016021(integral to membrane)|GO:0016407(acetyltransferase activity)|GO:0019432(triglyceride biosynthetic process)|GO:…			NA	NA	chr11:75442248-75442307	hs|11q13.5	ref|NM_025098|ens|ENST00000525093|ens|ENST00000198801|gb|BC103878	mRNA	agilent G3 V2
A_33_P3236065	0.00640321	43.5263	down	1.96146	6.49544	0.820839	8.77009	0.845217	7.16572	5.86458	8.83612	A	P	A	P	A	P	P	P		AAACATTATTTAATGTGTGAGAGGAAGGCTGGCATGACCAAGGTGGACCAACTACCTTAA			ENST00000398939	NM_016509	Hs.409794	NM_016509	THC2489950					51266	CLEC1B	C-type lectin domain family 1, member B	Homo sapiens C-type lectin domain family 1, member B (CLEC1B), transcript variant 1, mRNA [NM_016509]	GO:0004872(receptor activity)|GO:0004888(transmembrane receptor activity)|GO:0005515(protein binding)|GO:0005529(sugar binding)|GO:0005887(integral to plasma membrane)|GO:0006952(defense response)|GO:0007166(cell surface receptor linked signaling pathway)|GO:0016020(membrane)			NA	NA	chr12:10145801-10145742	hs|12p13.2	ref|NM_016509|ref|NM_001099431|ens|ENST00000398939|ens|ENST00000348658	mRNA	agilent G3 V2
A_23_P207507	0.00540316	9.24044	down	6.22785	9.09266	7.65797	9.12417	6.14403	9.14365	4.0241	9.52531	P	P	P	P	P	P	P	P		GTAACTGTGCTGAATGCTTTAGATGAGGAAATGATCCCCAAGTGGTGAATGACACGCCTA			ENST00000503337	NM_003786	Hs.463421	NM_003786	THC2482842					8714	ABCC3	ATP-binding cassette, sub-family C (CFTR/MRP), member 3	Homo sapiens ATP-binding cassette, sub-family C (CFTR/MRP), member 3 (ABCC3), transcript variant 1, mRNA [NM_003786]	GO:0000166(nucleotide binding)|GO:0005215(transporter activity)|GO:0005524(ATP binding)|GO:0005624(membrane fraction)|GO:0005886(plasma membrane)|GO:0005887(integral to plasma membrane)|GO:0006810(transport)|GO:0008206(bile acid metabolic process)|GO:0008514(organic anion transmembrane transporter activity)|GO:0015711(organic anion transport)|GO:0015721(bile acid and bile salt transport)|GO:00168…			NA	NA	chr17:48768701-48768760	hs|17q21.33	ref|NM_003786|ens|ENST00000503337|ens|ENST00000502426|ens|ENST00000505699	mRNA	agilent G3 V2
A_32_P197825	0.0011915	8.70455	down	6.03913	10.0698	7.75385	10.4464	6.81384	10.1295	8.37104	10.8192	P	P	P	P	P	P	P	P		AGGATGAGAGATGTAGTTTTATTTGAAAAGTAAATGTATCTTTCAGAGTGCAAGACTGGG				NM_001032392	Hs.652174	NM_001032392	THC2536074					5343	PLGLB1	plasminogen-like B1	Homo sapiens plasminogen-like B1 (PLGLB1), mRNA [NM_001032392]	GO:0005576(extracellular region)			NA	NA	chr2:87243458-87240217	hs|2p11.2	ref|NM_001032392|ref|NM_002665|ref|NM_001168338|ref|NM_000301	mRNA	agilent G3 V2
A_23_P79015	0.00260804	3.27522	down	5.07293	5.76056	4.1494	6.8608	4.58943	5.94344	4.73446	6.8278	P	P	P	P	P	P	P	P		GAGGAGTTTGTCAAGATCCTGCGCTATGAGAATGAGGTGTTGCAGCTGGAGGAGGATGAG			ENST00000415950	NM_199037	Hs.436646	NM_199037	THC2702630					6324	SCN1B	sodium channel, voltage-gated, type I, beta	Homo sapiens sodium channel, voltage-gated, type I, beta (SCN1B), transcript variant b, mRNA [NM_199037]	GO:0001518(voltage-gated sodium channel complex)|GO:0003254(regulation of membrane depolarization)|GO:0005244(voltage-gated ion channel activity)|GO:0005248(voltage-gated sodium channel activity)|GO:0006811(ion transport)|GO:0006814(sodium ion transport)|GO:0007268(synaptic transmission)|GO:0007411(axon guidance)|GO:0016020(membrane)|GO:0016021(integral to membrane)|GO:0035725(sodium ion transmem…			NA	NA	chr19:35523584-35524447	hs|19q13.12	ref|NM_199037|ref|NM_001037|ens|ENST00000415950|ens|ENST00000262631	mRNA	agilent G3 V2
A_33_P3211654	0.000121	2.1886	down	8.68455	9.76058	8.54711	9.57266	8.47146	10.0247	8.87491	9.74012	P	P	P	P	P	P	P	P		CAGGTGGGGCCCAGCCCGGAAAGGCCTGCGTGGGCTCACTGGAGATGCTGACCGCGTCTG							THC2560209					NA			Q6IPX1_HUMAN (Q6IPX1) TBC1 domain family, member 3, partial (28%) [THC2560209]				NA	NA	chr17:034494015-034493956	hs|17q12	tc|THC2560209	mRNA	agilent G3 V2
A_24_P41850	0.00418752	4.2412	down	7.63622	10.7702	9.0218	11.0129	8.93722	11.1966	9.83089	10.7843	P	P	P	P	P	P	P	P		AGCTGTGACACAGGCTACAAAGTGCTGAAGGATAATGTGGAGATGGACACATTCCAGATT			ENST00000541896	NM_001031849	Hs.89983	NM_001031849	THC2478771					5648	MASP1	mannan-binding lectin serine peptidase 1 (C4/C2 activating component of Ra-reactive factor)	Homo sapiens mannan-binding lectin serine peptidase 1 (C4/C2 activating component of Ra-reactive factor) (MASP1), transcript variant 3, mRNA [NM_001031849]	GO:0001867(complement activation, lectin pathway)|GO:0003824(catalytic activity)|GO:0004252(serine-type endopeptidase activity)|GO:0005509(calcium ion binding)|GO:0005515(protein binding)|GO:0005576(extracellular region)|GO:0005615(extracellular space)|GO:0006508(proteolysis)|GO:0006956(complement activation)|GO:0008233(peptidase activity)|GO:0042803(protein homodimerization activity)|GO:0045087(…			NA	NA	chr3:186969451-186968088	hs|3q27.3	ref|NM_001031849|ens|ENST00000541896|ens|ENST00000169293|gb|AK300663	mRNA	agilent G3 V2
A_23_P422933	0.000422	2.82466	down	5.30424	6.59717	4.77824	5.98429	4.72458	6.48681	4.53005	6.26115	P	P	P	P	P	P	P	P		ACCATTCCTACTATCTGTGTTCCCTTAGATACTCCTGTAATTCTTAATGTGAATAGTTTG			ENST00000524756	NM_020809	Hs.6136	NM_020809	THC2472965					57569	ARHGAP20	Rho GTPase activating protein 20	Homo sapiens Rho GTPase activating protein 20 (ARHGAP20), mRNA [NM_020809]	GO:0005096(GTPase activator activity)|GO:0005622(intracellular)|GO:0005829(cytosol)|GO:0007165(signal transduction)|GO:0007264(small GTPase mediated signal transduction)|GO:0051056(regulation of small GTPase mediated signal transduction)			NA	NA	chr11:110448123-110448064	hs|11q23.1	ref|NM_020809|ens|ENST00000524756|ens|ENST00000533353|ens|ENST00000527598	mRNA	agilent G3 V2
A_33_P3254634	0.00022	2.63591	down	7.7382	9.55107	8.16491	9.28782	8.25049	9.80508	8.39931	9.50216	P	P	P	P	P	P	P	P		GCAAGAAGATGAAAGTTGACCTGAGCCCGAAGGACAAAAAGGTTGAATTATTCCATTACC			ENST00000495004	NM_006810	Hs.477352	NM_006810	THC2667196					10954	PDIA5	protein disulfide isomerase family A, member 5	Homo sapiens protein disulfide isomerase family A, member 5 (PDIA5), transcript variant 1, mRNA [NM_006810]	GO:0003756(protein disulfide isomerase activity)|GO:0005783(endoplasmic reticulum)|GO:0005788(endoplasmic reticulum lumen)|GO:0005789(endoplasmic reticulum membrane)|GO:0006457(protein folding)|GO:0006662(glycerol ether metabolic process)|GO:0006950(response to stress)|GO:0009055(electron carrier activity)|GO:0015035(protein disulfide oxidoreductase activity)|GO:0016491(oxidoreductase activity)|G…			NA	NA	chr3:122821281-122821340	hs|3q21.1	ref|NM_006810|ref|NR_028444|ens|ENST00000495004|ens|ENST00000489923	mRNA	agilent G3 V2
A_32_P46214	0.0019754	3.88893	down	3.88621	5.14426	2.83455	5.82827	2.95365	4.97938	4.07735	5.63735	P	P	A	P	P	P	P	P		TTTTTTGCTTTCCAAACAGAATCTCTGGGGCACAAGTTTTACACTCAAGCTAAGTATAAC			ENST00000316549	NM_173653	Hs.302257	NM_173653	THC2461127					285195	SLC9A9	solute carrier family 9 (sodium/hydrogen exchanger), member 9	Homo sapiens solute carrier family 9 (sodium/hydrogen exchanger), member 9 (SLC9A9), mRNA [NM_173653]	GO:0006811(ion transport)|GO:0006812(cation transport)|GO:0006814(sodium ion transport)|GO:0006885(regulation of pH)|GO:0015297(antiporter activity)|GO:0015299(solute:hydrogen antiporter activity)|GO:0015385(sodium:hydrogen antiporter activity)|GO:0016020(membrane)|GO:0016021(integral to membrane)|GO:0031902(late endosome membrane)|GO:0055037(recycling endosome)|GO:0055085(transmembrane transport)			NA	NA	chr3:142984209-142984150	hs|3q24	ref|NM_173653|ens|ENST00000316549|gb|AK092932|gb|AX747812	mRNA	agilent G3 V2
A_23_P138655	0.00347209	3.21636	down	3.97186	4.7075	3.96444	5.37217	3.46069	5.96226	2.94858	5.04537	P	P	P	P	P	P	P	P		TGTGGACAATCTCCCTGCAAGATTCACCCATTTCCATGGGGAAATCTGATGAGCTTGAAT			ENST00000371531	NM_057157	Hs.150595	NM_057157	THC2752458					1592	CYP26A1	cytochrome P450, family 26, subfamily A, polypeptide 1	Homo sapiens cytochrome P450, family 26, subfamily A, polypeptide 1 (CYP26A1), transcript variant 2, mRNA [NM_057157]	GO:0001972(retinoic acid binding)|GO:0004497(monooxygenase activity)|GO:0005783(endoplasmic reticulum)|GO:0005789(endoplasmic reticulum membrane)|GO:0005792(microsome)|GO:0006805(xenobiotic metabolic process)|GO:0007417(central nervous system development)|GO:0008152(metabolic process)|GO:0008401(retinoic acid 4-hydroxylase activity)|GO:0009055(electron carrier activity)|GO:0009952(anterior/poster…			NA	NA	chr10:94837013-94837072	hs|10q23.33	ref|NM_057157|ref|NM_000783|ens|ENST00000371531|ens|ENST00000224356	mRNA	agilent G3 V2
A_23_P109881	0.000172	12.0254	down	7.76455	12.1248	8.72604	11.8813	7.40003	11.9943	9.11569	11.3581	P	P	P	P	P	P	P	P		GCCGCTTCTGGGGCCTGGACCACCATGGGGAGGAAGAGTCCCACTCATTACAAATAAAGA			ENST00000538421	NM_002218	Hs.709406	NM_002218	NP1161208					3700	ITIH4	inter-alpha-trypsin inhibitor heavy chain family, member 4	Homo sapiens inter-alpha-trypsin inhibitor heavy chain family, member 4 (ITIH4), transcript variant 1, mRNA [NM_002218]	GO:0004866(endopeptidase inhibitor activity)|GO:0004867(serine-type endopeptidase inhibitor activity)|GO:0005576(extracellular region)|GO:0006953(acute-phase response)|GO:0010951(negative regulation of endopeptidase activity)|GO:0030212(hyaluronan metabolic process)			NA	NA	chr3:52847378-52847319	hs|3p21.1	ref|NM_002218|ref|NM_001166449|ens|ENST00000538421|ens|ENST00000464000	mRNA	agilent G3 V2
A_23_P127948	0.00177644	2.24349	down	7.17205	8.81844	7.34804	8.16064	6.9558	8.5432	7.75173	8.3683	P	P	P	P	P	P	P	P		GTGTAAAGTTGTTCGCCGCGTGGAATGTGAGTGTGTTTGTGTGCATGAAAGAGAAAGACT			ENST00000528655	NM_001124	Hs.441047	NM_001124	THC2591417					133	ADM	adrenomedullin	Homo sapiens adrenomedullin (ADM), mRNA [NM_001124]	GO:0001666(response to hypoxia)|GO:0001843(neural tube closure)|GO:0002026(regulation of the force of heart contraction)|GO:0005102(receptor binding)|GO:0005179(hormone activity)|GO:0005576(extracellular region)|GO:0005615(extracellular space)|GO:0005625(soluble fraction)|GO:0005737(cytoplasm)|GO:0006171(cAMP biosynthetic process)|GO:0006701(progesterone biosynthetic process)|GO:0007165(signal tr…			NA	NA	chr11:10328780-10328839	hs|11p15.4	ref|NM_001124|ens|ENST00000528655|ens|ENST00000278175|gb|E09705	mRNA	agilent G3 V2
A_32_P49867	0.000331	5.79623	down	2.7866	5.85213	2.33647	5.37646	3.52231	5.80867	3.06898	4.81755	P	P	A	P	P	P	P	P		AACTGAAAGGCTGTGACCAGCCTGGTGGCGCAAAGTGTCTGTGAGAACAAATCCCAGGCA				NM_001195520	Hs.282811	NM_001195520	THC2655317					100507055	LOC100507055	uncharacterized LOC100507055	Homo sapiens uncharacterized LOC100507055 (LOC100507055), mRNA [NM_001195520]				NA	NA	chr12:133179847-133179788	hs|12q24.33	ref|NM_001195520|tc|THC2655317	mRNA	agilent G3 V2
A_23_P341065	0.00182232	2.95522	down	7.57854	9.54651	7.23897	8.9083	7.27682	9.37212	8.20243	8.72288	P	P	P	P	P	P	P	P		CGTGATGCACGCCAACAACCCGAAGTACGTGCTGAGGAACTACATCGCGCAGAATGCCAT			ENST00000380903	NM_031454	Hs.365405	NM_031454	THC2463849					83642	SELO	selenoprotein O	Homo sapiens selenoprotein O (SELO), mRNA [NM_031454]				NA	NA	chr22:50655467-50655526	hs|22q13.33	ref|NM_031454|ens|ENST00000380903|ens|ENST00000492092|gb|CU013302	mRNA	agilent G3 V2
A_33_P3365582	0.00654735	2.16807	down	4.68065	5.93394	4.22677	5.1972	5.11675	6.06815	4.38523	5.67575	P	P	P	P	P	P	P	P		AGTTCCATGACAAAGCAGCAAAGGACAAAGGCTTTGCCAAATGGGAAAATGAGAAGCCCA			ENST00000407811	NM_001139488	Hs.143674	NM_001139488	THC2463318					25780	RASGRP3	RAS guanyl releasing protein 3 (calcium and DAG-regulated)	Homo sapiens RAS guanyl releasing protein 3 (calcium and DAG-regulated) (RASGRP3), transcript variant 1, mRNA [NM_001139488]	GO:0000165(MAPKKK cascade)|GO:0004871(signal transducer activity)|GO:0005085(guanyl-nucleotide exchange factor activity)|GO:0005509(calcium ion binding)|GO:0005887(integral to plasma membrane)|GO:0007264(small GTPase mediated signal transduction)|GO:0019992(diacylglycerol binding)|GO:0032854(positive regulation of Rap GTPase activity)|GO:0046582(Rap GTPase activator activity)|GO:0051056(regulatio…			NA	NA	chr2:33783949-33784008	hs|2p22.3	ref|NM_001139488|ref|NM_170672|ref|NM_015376|ens|ENST00000407811	mRNA	agilent G3 V2
A_23_P111724	0.00129715	11.0102	down	1.54716	5.10882	0.858386	5.09848	1.3371	5.37556	3.57539	5.57823	A	P	A	P	P	P	P	P		TGAAATTTTATATTGTTCTGGTACATGTCTGAAATTCTATTGCTTGGAGAGAATCCCCTC			ENST00000493037	NM_138290	Hs.411488	NM_138290	THC2475427					154661	RUNDC3B	RUN domain containing 3B	Homo sapiens RUN domain containing 3B (RUNDC3B), transcript variant 1, mRNA [NM_138290]				NA	NA	chr7:87459421-87459480	hs|7q21.12	ref|NM_138290|ref|NM_001134405|ref|NM_001134406|ens|ENST00000493037	mRNA	agilent G3 V2
A_21_P0012437	0.000953	3.19479	down	6.90012	8.64025	6.95588	7.78551	6.16588	8.61533	6.45298	8.13666	P	P	P	P	P	P	P	P		CATAAAAACTTTCTGAAGCAGGAAGTAGTTCAGAGGTTCTTGCGTCTCCTTTCTACTCTG			ENST00000513141	NM_014831	Hs.170999	NM_014831						NA	TRANK1	tetratricopeptide repeat and ankyrin repeat containing 1	Homo sapiens tetratricopeptide repeat and ankyrin repeat containing 1 (TRANK1), mRNA [NM_014831]	GO:0003677(DNA binding)|GO:0004003(ATP-dependent DNA helicase activity)|GO:0005488(binding)|GO:0005524(ATP binding)			NA	NA	chr3:36905873-36905814	hs|3p22.2	ref|NM_014831|ens|ENST00000513141|ens|ENST00000301807|ens|ENST00000429976	mRNA	agilent G3 V2
A_23_P370682	0.00157189	2.30649	down	5.90596	7.55844	6.49639	7.02018	5.90777	7.68877	6.2011	7.06663	P	P	P	P	P	P	P	P		TGGAAGTTCAGTTTTGGTGTCTGCTTCAAGAGGGGGTTTTACACTCTGATTCCAGGACAA			ENST00000527454	NM_138456	Hs.124840	NM_138456	THC2472162					116071	BATF2	basic leucine zipper transcription factor, ATF-like 2	Homo sapiens basic leucine zipper transcription factor, ATF-like 2 (BATF2), mRNA [NM_138456]	GO:0003700(sequence-specific DNA binding transcription factor activity)|GO:0005515(protein binding)|GO:0005634(nucleus)|GO:0043565(sequence-specific DNA binding)|GO:0046983(protein dimerization activity)			NA	NA	chr11:64755631-64755572	hs|11q13.1	ref|NM_138456|ens|ENST00000527454|ens|ENST00000301887|gb|AK092761	mRNA	agilent G3 V2
A_23_P15876	0.00472279	11.1257	down	4.62232	7.76447	5.82472	7.91079	3.83787	7.52174	2.12184	7.11303	P	P	P	P	P	P	A	P		GGTCTCAAAGACAGGCCATTCTTTATATACACGTTTAGCATTTTTACCAACCTCACATCA			ENST00000361673	NM_052947	Hs.628152	NM_052947	THC2600971					115701	ALPK2	alpha-kinase 2	Homo sapiens alpha-kinase 2 (ALPK2), mRNA [NM_052947]	GO:0004674(protein serine/threonine kinase activity)|GO:0005524(ATP binding)|GO:0006468(protein phosphorylation)|GO:0016301(kinase activity)			NA	NA	chr18:56148827-56148768	hs|18q21.31	ref|NM_052947|ens|ENST00000361673|gb|AY044450|gb|BX647639	mRNA	agilent G3 V2
A_33_P3340615	0.00398551	10.0716	down	5.8322	10.3026	6.48092	9.70724	6.16588	10.5023	8.97395	10.2696	P	P	P	P	P	P	P	P		GCAGTCAGACTTACTTACTCCCATTTTCCCTTCGATATATGACTTTTTCTCAGTAAATAT			ENST00000222381	NM_000446	Hs.370995	NM_000446	THC2473874					5444	PON1	paraoxonase 1	Homo sapiens paraoxonase 1 (PON1), mRNA [NM_000446]	GO:0004063(aryldialkylphosphatase activity)|GO:0004064(arylesterase activity)|GO:0005509(calcium ion binding)|GO:0005543(phospholipid binding)|GO:0005576(extracellular region)|GO:0005615(extracellular space)|GO:0005792(microsome)|GO:0006629(lipid metabolic process)|GO:0008203(cholesterol metabolic process)|GO:0009605(response to external stimulus)|GO:0009636(response to toxin)|GO:0010875(positive…			NA	NA	chr7:94927746-94927687	hs|7q21.3	ref|NM_000446|ens|ENST00000222381|gb|M63014|gb|D84371	mRNA	agilent G3 V2
A_33_P3405168	0.00440077	2.82491	down	3.92992	5.36968	3.21035	5.62566	4.16419	5.62045	4.82118	5.50269	P	P	P	P	P	P	P	P		GAAGACAACAGCTAACGAACAACATACGTGTGATAATTTATGTAGTTGAACCTCTAAGGC			ENST00000281317	NM_172250	Hs.452864	NM_172250	THC2602252					166785	MMAA	methylmalonic aciduria (cobalamin deficiency) cblA type	Homo sapiens methylmalonic aciduria (cobalamin deficiency) cblA type (MMAA), nuclear gene encoding mitochondrial protein, mRNA [NM_172250]	GO:0000166(nucleotide binding)|GO:0005524(ATP binding)|GO:0005525(GTP binding)|GO:0005739(mitochondrion)|GO:0016787(hydrolase activity)|GO:0017111(nucleoside-triphosphatase activity)			NA	NA	chr4:146579784-146579843	hs|4q31.21	ref|NM_172250|ens|ENST00000281317|gb|AK126662|gb|AK094722	mRNA	agilent G3 V2
A_33_P3263902	0.000114	3.37667	down	6.35866	7.65682	6.5652	8.33913	6.18962	8.21872	6.53863	8.45984	P	P	P	P	P	P	P	P		AAGATGATCAACGTGCAGCGTCTGCTGGAGGCTGCCGAGTTTTTGGAGCGCCGGGAGCGA			ENST00000393134	NM_005962	Hs.501023	NM_005962	THC2526907					4601	MXI1	MAX interactor 1	Homo sapiens MAX interactor 1 (MXI1), transcript variant 1, mRNA [NM_005962]	GO:0003677(DNA binding)|GO:0003714(transcription corepressor activity)|GO:0005634(nucleus)|GO:0006355(regulation of transcription, DNA-dependent)|GO:0008285(negative regulation of cell proliferation)|GO:0042994(cytoplasmic sequestering of transcription factor)			NA	NA	chr10:111985981-111986040	hs|10q25.2	ref|NM_005962|ens|ENST00000393134|ens|ENST00000460667|ens|ENST00000369619	mRNA	agilent G3 V2
A_23_P337849	0.000287	2.22688	down	5.03887	6.46	5.66036	6.48212	5.15502	6.63443	5.41354	6.31134	P	P	P	P	P	P	P	P		TGGGGAGGGGTCAAGGGGTTTATTACCTGATCATTTTCTTTAGGAAGAGGTTTTAGGGAA			ENST00000420342	NM_007185	Hs.26047	NM_007185	NP861555					11189	CELF3	CUGBP, Elav-like family member 3	Homo sapiens CUGBP, Elav-like family member 3 (CELF3), transcript variant 1, mRNA [NM_007185]	GO:0000166(nucleotide binding)|GO:0000381(regulation of alternative nuclear mRNA splicing, via spliceosome)|GO:0000398(nuclear mRNA splicing, via spliceosome)|GO:0003676(nucleic acid binding)|GO:0003723(RNA binding)|GO:0003729(mRNA binding)|GO:0005634(nucleus)|GO:0005737(cytoplasm)|GO:0007283(spermatogenesis)|GO:0008380(RNA splicing)|GO:0030317(sperm motility)|GO:0048026(positive regulation of nu…			NA	NA	chr1:151675086-151675027	hs|1q21.3	ref|NM_007185|ref|NM_001172648|ref|NM_001172649|ens|ENST00000420342	mRNA	agilent G3 V2
A_33_P3519250	0.000496	5.15529	down	1.91677	3.51583	1.91562	3.65886	1.12871	3.65165	0.925535	4.52449	A	P	A	P	A	P	A	P		TCTAAGGTGTTGAAGATTACTAAGGTTGGTGCAAAAAGTAACTGTGGTTTTCGCCATTAA			ENST00000518676	NM_001007525	Hs.406014	NM_001007525	THC2491258					284434	NWD1	NACHT and WD repeat domain containing 1	Homo sapiens NACHT and WD repeat domain containing 1 (NWD1), mRNA [NM_001007525]	GO:0000166(nucleotide binding)|GO:0005524(ATP binding)			NA	NA	chr19:16927744-16927803	hs|19p13.11	ref|NM_001007525|ens|ENST00000518676|ens|ENST00000420818|ens|ENST00000524140	mRNA	agilent G3 V2
A_19_P00320842	0.00324775	2.09303	down	6.47142	7.75349	6.18834	7.06118	6.00101	7.57519	6.76012	7.29342	P	P	P	P	P	P	P	P		TGGAGCTGCAGACAGAGGCTTTTGTGAGTGCGAGGCTTGCTCCTATCCCGGGAGCTTCTG			ENST00000391411	NM_001113434	Hs.514016	NM_001113434	THC2514844					NA	C17orf51	chromosome 17 open reading frame 51	Homo sapiens chromosome 17 open reading frame 51 (C17orf51), mRNA [NM_001113434]				NA	NA	chr17:21434591-21434532	hs|17p11.2	ref|NM_001113434|ens|ENST00000391411|gb|AK123143|tc|THC2514844	mRNA	agilent G3 V2
A_33_P3301871	0.00346364	6.04041	down	5.49892	7.842	6.48092	8.95799	5.79762	8.1299	6.73622	9.96237	P	P	P	P	P	P	P	P		TGTGGAGGTGGTGAACATGGACGCTGCAGTGCAGCAGCAGATGCTGAAGCTGATGAGTGT			ENST00000527165	NM_005309	Hs.103502	NM_005309	THC2472048					2875	GPT	glutamic-pyruvate transaminase (alanine aminotransferase)	Homo sapiens glutamic-pyruvate transaminase (alanine aminotransferase) (GPT), mRNA [NM_005309]	GO:0004021(L-alanine:2-oxoglutarate aminotransferase activity)|GO:0005737(cytoplasm)|GO:0005829(cytosol)|GO:0006094(gluconeogenesis)|GO:0006807(nitrogen compound metabolic process)|GO:0008483(transaminase activity)|GO:0008652(cellular amino acid biosynthetic process)|GO:0009058(biosynthetic process)|GO:0016847(1-aminocyclopropane-1-carboxylate synthase activity)|GO:0030170(pyridoxal phosphate bin…			NA	NA	chr8:145731636-145731695	hs|8q24.3	ref|NM_005309|ens|ENST00000527165|ens|ENST00000394955|ens|ENST00000528431	mRNA	agilent G3 V2
A_24_P339514	0.00188391	28.087	down	5.73794	11.6134	8.39709	10.5374	6.02557	11.5605	7.86015	13.5568	P	P	P	P	P	P	P	P		GGTTCCCTGAGCTGTGGGATTCTGCACTGGTGCTTTGGATTCCCTGATATGTTCCTTCAA			ENST00000324071	NM_000767	Hs.1360	NM_000767	THC2479074					1555	CYP2B6	cytochrome P450, family 2, subfamily B, polypeptide 6	Homo sapiens cytochrome P450, family 2, subfamily B, polypeptide 6 (CYP2B6), mRNA [NM_000767]	GO:0004497(monooxygenase activity)|GO:0005783(endoplasmic reticulum)|GO:0005789(endoplasmic reticulum membrane)|GO:0005792(microsome)|GO:0006805(xenobiotic metabolic process)|GO:0008202(steroid metabolic process)|GO:0009055(electron carrier activity)|GO:0016020(membrane)|GO:0017144(drug metabolic process)|GO:0020037(heme binding)|GO:0042180(cellular ketone metabolic process)|GO:0042738(exogenous …			NA	NA	chr19:41524193-41524252	hs|19q13.2	ref|NM_000767|ref|NR_001278|ens|ENST00000324071|gb|M29874	mRNA	agilent G3 V2
A_33_P3243907	0.00388272	2.29531	down	11.2713	12.8105	11.6784	12.9153	11.3414	12.8374	12.4145	12.9372	P	P	P	P	P	P	P	P		AGATCTGTTTCGTGCATTGGAAGACCCCACCCAAGCTTGGCAGCCGAGCTCGTGTATCCT			ENST00000433655	NM_001909	Hs.654447	NM_001909	NP1157653					1509	CTSD	cathepsin D	Homo sapiens cathepsin D (CTSD), mRNA [NM_001909]	GO:0004190(aspartic-type endopeptidase activity)|GO:0005576(extracellular region)|GO:0005615(extracellular space)|GO:0005764(lysosome)|GO:0006508(proteolysis)|GO:0008219(cell death)|GO:0008233(peptidase activity)|GO:0031012(extracellular matrix)|GO:0042470(melanosome)			NA	NA	chr11:1774484-1774425	hs|11p15.5	ref|NM_001909|ens|ENST00000433655|ens|ENST00000236671|gb|AK130178	mRNA	agilent G3 V2
A_33_P3247559	0.00608556	2.11893	down	3.43001	4.80485	4.4368	4.95504	3.64223	5.36468	4.04572	4.76353	P	P	P	P	P	P	P	P		CCCACTCATATTGTAATTACTTTTTTCATCTTTGGAGGGGGAAGGCAATGAAATATAACA			ENST00000370017	NM_001144937	Hs.258253	NM_001144937	THC2479012					163479	FNDC7	fibronectin type III domain containing 7	Homo sapiens fibronectin type III domain containing 7 (FNDC7), mRNA [NM_001144937]	GO:0005576(extracellular region)			NA	NA	chr1:109285290-109285349	hs|1p13.3	ref|NM_001144937|ens|ENST00000370017|ens|ENST00000271311|gb|AK093157	mRNA	agilent G3 V2
A_23_P112289	0.00788133	7.22571	down	4.60768	6.75783	4.49663	9.7695	4.98978	6.81794	5.21253	7.37392	P	P	P	P	P	P	P	P		GGGCAAATGGCTTATGTGAGGTAAGACACTAGAGGGATAAATTTCCAGATCAACATGGCT			ENST00000259365	NM_003275	Hs.404289	NM_003275	THC2632497					7111	TMOD1	tropomodulin 1	Homo sapiens tropomodulin 1 (TMOD1), transcript variant 1, mRNA [NM_003275]	GO:0003779(actin binding)|GO:0005523(tropomyosin binding)|GO:0005634(nucleus)|GO:0005737(cytoplasm)|GO:0005829(cytosol)|GO:0005856(cytoskeleton)|GO:0008180(signalosome)|GO:0016020(membrane)|GO:0030016(myofibril)|GO:0030049(muscle filament sliding)|GO:0030239(myofibril assembly)|GO:0030863(cortical cytoskeleton)			NA	NA	chr9:100362821-100362880	hs|9q22.33	ref|NM_003275|ref|NM_001166116|ens|ENST00000259365|ens|ENST00000375175	mRNA	agilent G3 V2
A_33_P3267248	0.00174978	3.27125	down	5.12491	6.07532	4.73287	6.63985	3.77161	6.40976	4.85518	6.19902	P	P	P	P	P	P	P	P		AGTTCGTATGAGGTTGTCCATCGAATCCTCAAAGGGAAAATCACTGGTGCTTTGAACTCG			ENST00000368482	NM_182499	Hs.387671	NM_182499	NP440575					126668	TDRD10	tudor domain containing 10	Homo sapiens tudor domain containing 10 (TDRD10), transcript variant 2, mRNA [NM_182499]	GO:0000166(nucleotide binding)|GO:0003723(RNA binding)			NA	NA	chr1:154519893-154519952	hs|1q21.3	ref|NM_182499|ref|NM_001098475|ens|ENST00000368482|ens|ENST00000468714	mRNA	agilent G3 V2
A_24_P257478	0.000978	3.51758	down	3.48057	5.24266	3.94855	5.79671	3.32915	5.5719	4.50591	5.91124	P	P	P	P	P	P	P	P		GTCCACCTGGTCAAAAAGGGGATCAAGGAGCCACTAAGATCATAGACTACAACGGCAACC			ENST00000443653	NM_198721	Hs.658842	NM_198721	THC2482673					84570	COL25A1	collagen, type XXV, alpha 1	Homo sapiens collagen, type XXV, alpha 1 (COL25A1), transcript variant 1, mRNA [NM_198721]	GO:0001540(beta-amyloid binding)|GO:0005581(collagen)|GO:0005615(extracellular space)|GO:0008201(heparin binding)|GO:0016020(membrane)|GO:0016021(integral to membrane)			NA	NA	chr4:109780888-109780829	hs|4q25	ref|NM_198721|ref|NM_032518|ens|ENST00000443653|ens|ENST00000401873	mRNA	agilent G3 V2
A_24_P366652	0.0030278	3.13242	down	4.57719	5.83795	4.62127	5.47812	3.22573	6.03442	4.11303	5.77585	P	P	P	P	P	P	P	P		TGACAGTGGTGACACAGCTATTTCATCATAAGAATGGGGCCCGAAAAAGTGCCAAGAAGA			ENST00000316569	NM_005353	Hs.679163	NM_005353	THC2486030					3681	ITGAD	integrin, alpha D	Homo sapiens integrin, alpha D (ITGAD), mRNA [NM_005353]	GO:0004872(receptor activity)|GO:0005886(plasma membrane)|GO:0006955(immune response)|GO:0007160(cell-matrix adhesion)|GO:0007229(integrin-mediated signaling pathway)|GO:0008305(integrin complex)|GO:0016021(integral to membrane)|GO:0016337(cell-cell adhesion)|GO:0046982(protein heterodimerization activity)|GO:0050798(activated T cell proliferation)			NA	NA	chr16:31414957-31418885	hs|16p11.2	ref|NM_005353|ens|ENST00000316569|ens|ENST00000389202|ens|ENST00000444228	mRNA	agilent G3 V2
A_24_P353619	0.00593585	7.5725	down	6.09181	7.73129	4.31836	9.8159	5.36172	8.46765	5.5983	7.03843	P	P	P	P	P	P	P	P		GCTACAAGGTGGTGGGCGGTGAACGAGAGAATGTCTCCATGGTGGACTATGCTCACAACA			ENST00000374830	NM_000478	Hs.75431	NM_000478	THC2723286					249	ALPL	alkaline phosphatase, liver/bone/kidney	Homo sapiens alkaline phosphatase, liver/bone/kidney (ALPL), transcript variant 1, mRNA [NM_000478]	GO:0001501(skeletal system development)|GO:0004035(alkaline phosphatase activity)|GO:0005615(extracellular space)|GO:0005886(plasma membrane)|GO:0016021(integral to membrane)|GO:0016787(hydrolase activity)|GO:0031214(biomineral tissue development)|GO:0031225(anchored to membrane)|GO:0032496(response to lipopolysaccharide)|GO:0033280(response to vitamin D)|GO:0046677(response to antibiotic)|GO:004…			NA	NA	chr1:21903084-21903884	hs|1p36.12	ref|NM_000478|ref|NM_001127501|ref|NM_001177520|ens|ENST00000374830	mRNA	agilent G3 V2
A_23_P423197	0.00557645	3.33891	down	7.21397	9.02964	7.83265	9.65421	8.02213	9.49165	8.60376	10.4545	P	P	P	P	P	P	P	P		AGGCAGGAGATGCATCTATTTTAAGATGCTTTGGAGCAGACAGCTTTAGCCGTTCCCAAT			ENST00000356384	NM_002957	Hs.590886	NM_002957	THC2461184					6256	RXRA	retinoid X receptor, alpha	Homo sapiens retinoid X receptor, alpha (RXRA), mRNA [NM_002957]	GO:0000122(negative regulation of transcription from RNA polymerase II promoter)|GO:0000790(nuclear chromatin)|GO:0001889(liver development)|GO:0001890(placenta development)|GO:0003677(DNA binding)|GO:0003690(double-stranded DNA binding)|GO:0003700(sequence-specific DNA binding transcription factor activity)|GO:0003706(ligand-regulated transcription factor activity)|GO:0003707(steroid hormone rec…			NA	NA	chr9:137331772-137331831	hs|9q34.2	ref|NM_002957|ens|ENST00000356384|gb|BC031356|gb|BC007925	mRNA	agilent G3 V2
A_21_P0010756	0.000443	5.57857	down	3.60435	6.8711	4.23931	5.96263	3.35846	6.35386	4.67787	6.61198	P	P	P	P	P	P	P	P		TGGTGAAACCCACAGAAACACCTGAAAAAACTCAAGCTGACTTCCACTGCGAAGGGAAAT			ENST00000505841	NM_178134	Hs.176588	NM_178134	THC2657183					NA	CYP4Z1	cytochrome P450, family 4, subfamily Z, polypeptide 1	Homo sapiens cytochrome P450, family 4, subfamily Z, polypeptide 1 (CYP4Z1), mRNA [NM_178134]	GO:0004497(monooxygenase activity)|GO:0005783(endoplasmic reticulum)|GO:0005789(endoplasmic reticulum membrane)|GO:0005792(microsome)|GO:0009055(electron carrier activity)|GO:0016020(membrane)|GO:0016021(integral to membrane)|GO:0016705(oxidoreductase activity, acting on paired donors, with incorporation or reduction of molecular oxygen)|GO:0020037(heme binding)|GO:0046872(metal ion binding)|GO:0…			NA	NA	chr1:47583782-47583841	hs|1p33	ref|NM_178134|ens|ENST00000505841|ens|ENST00000334194|gb|AY262057	mRNA	agilent G3 V2
A_23_P385126	0.00543276	3.29248	down	6.48282	9.17628	6.82678	8.94158	7.53268	9.23328	8.14675	8.51459	P	P	P	P	P	P	P	P		GAGAATTGATCAACGTGACTATTCCAACAATACAGAGAAGACAACCAAAGATGAGCTGTT			ENST00000311388	NM_139160	Hs.280990	NM_139160	THC2484755					91614	DEPDC7	DEP domain containing 7	Homo sapiens DEP domain containing 7 (DEPDC7), transcript variant 2, mRNA [NM_139160]	GO:0003674(molecular_function)|GO:0005575(cellular_component)|GO:0005829(cytosol)|GO:0007264(small GTPase mediated signal transduction)|GO:0008150(biological_process)|GO:0051056(regulation of small GTPase mediated signal transduction)			NA	NA	chr11:33054824-33054883	hs|11p13	ref|NM_139160|ref|NM_001077242|ens|ENST00000311388|ens|ENST00000241051	mRNA	agilent G3 V2
A_33_P3273623	9.13e-05	10.0277	down	8.61667	11.0037	7.15874	11.8064	8.07601	11.4773	8.31904	11.1867	P	P	P	P	P	P	P	P		AAGGAGCTCTGGGTGCAGCAGCTGATGCAGCATCTGGACAAGACACCATCCCCACAGAAA			ENST00000378792	NM_002989	Hs.57907	NM_002989	THC2463421					6366	CCL21	chemokine (C-C motif) ligand 21	Homo sapiens chemokine (C-C motif) ligand 21 (CCL21), mRNA [NM_002989]	GO:0001768(establishment of T cell polarity)|GO:0001771(immunological synapse formation)|GO:0001954(positive regulation of cell-matrix adhesion)|GO:0002407(dendritic cell chemotaxis)|GO:0002606(positive regulation of dendritic cell antigen processing and presentation)|GO:0005576(extracellular region)|GO:0005615(extracellular space)|GO:0006954(inflammatory response)|GO:0006955(immune response)|GO:…			NA	NA	chr9:34709633-34709574	hs|9p13.3	ref|NM_002989|ens|ENST00000378792|ens|ENST00000259607|gb|CR450326	mRNA	agilent G3 V2
A_23_P1523	0.00103537	3.22557	down	6.26961	7.36947	5.30617	8.07842	6.11697	7.27416	6.06128	7.79019	P	P	P	P	P	P	P	P		TCATCGTCGTGGGCTGCAAGACTGACCTGCGCAAGGACAAATCACTGGTGAACAAGCTCC			ENST00000308831	NM_014578	Hs.15114	NM_014578	THC2470631					29984	RHOD	ras homolog gene family, member D	Homo sapiens ras homolog gene family, member D (RHOD), mRNA [NM_014578]	GO:0000166(nucleotide binding)|GO:0003924(GTPase activity)|GO:0005525(GTP binding)|GO:0005622(intracellular)|GO:0005829(cytosol)|GO:0005886(plasma membrane)|GO:0006184(GTP catabolic process)|GO:0007264(small GTPase mediated signal transduction)|GO:0007266(Rho protein signal transduction)|GO:0051056(regulation of small GTPase mediated signal transduction)			NA	NA	chr11:66837936-66837995	hs|11q13.2	ref|NM_014578|ens|ENST00000308831|gb|AF498973|gb|DQ891124	mRNA	agilent G3 V2
A_33_P3244803	0.00208	2.41824	down	7.76455	8.91116	7.91446	9.46226	7.87837	9.46795	8.65734	9.46918	P	P	P	P	P	P	P	P		CGGGTAAGCAAAACTACAAACCGTTCTTTCCTCTGTGACATTGAATAAACCTTAATAAAA			ENST00000537812	NM_001185039	Hs.464137	NM_001185039	THC2492879					51	ACOX1	acyl-CoA oxidase 1, palmitoyl	Homo sapiens acyl-CoA oxidase 1, palmitoyl (ACOX1), transcript variant 3, mRNA [NM_001185039]	GO:0000038(very long-chain fatty acid metabolic process)|GO:0003995(acyl-CoA dehydrogenase activity)|GO:0003997(acyl-CoA oxidase activity)|GO:0005737(cytoplasm)|GO:0005739(mitochondrion)|GO:0005777(peroxisome)|GO:0005778(peroxisomal membrane)|GO:0005782(peroxisomal matrix)|GO:0006091(generation of precursor metabolites and energy)|GO:0006629(lipid metabolic process)|GO:0006693(prostaglandin metab…			NA	NA	chr17:73937674-73937615	hs|17q25.1	ref|NM_001185039|ref|NM_004035|ref|NM_007292|ens|ENST00000537812	mRNA	agilent G3 V2
A_24_P125469	0.00598204	6.78642	down	4.44567	7.45039	4.57045	8.25001	5.27902	7.37701	6.78196	9.05031	P	P	P	P	P	P	P	P		TATAGAGCCATCCATAAAATCCTAAGCCCTTTTATTAATGTATAACCAGGAGAACATCTG			ENST00000261292	NM_006033	Hs.465102	NM_006033	THC2769696					9388	LIPG	lipase, endothelial	Homo sapiens lipase, endothelial (LIPG), mRNA [NM_006033]	GO:0004465(lipoprotein lipase activity)|GO:0004620(phospholipase activity)|GO:0004806(triglyceride lipase activity)|GO:0005576(extracellular region)|GO:0005615(extracellular space)|GO:0006629(lipid metabolic process)|GO:0007584(response to nutrient)|GO:0008201(heparin binding)|GO:0008283(cell proliferation)|GO:0008970(phospholipase A1 activity)|GO:0009395(phospholipid catabolic process)|GO:001098…			NA	NA	chr18:47118360-47118419	hs|18q21.1	ref|NM_006033|ens|ENST00000261292|gb|AF118767|gb|AK124636	mRNA	agilent G3 V2
A_33_P3364864	0.0046692	10.8885	down	9.11436	12.2182	8.8553	12.3614	7.09464	11.9015	7.4201	9.78223	P	P	P	P	P	P	P	P		TGTTCTCTTCACGGTGGAAAACACAGATCCAGAGTGTTACTGGCTTACAAATTGGATTGA			ENST00000393618	NM_005746	Hs.489615	NM_005746	THC2511005					10135	NAMPT	nicotinamide phosphoribosyltransferase	Homo sapiens nicotinamide phosphoribosyltransferase (NAMPT), mRNA [NM_005746]	GO:0004514(nicotinate-nucleotide diphosphorylase (carboxylating) activity)|GO:0004516(nicotinate phosphoribosyltransferase activity)|GO:0005125(cytokine activity)|GO:0005737(cytoplasm)|GO:0005829(cytosol)|GO:0006766(vitamin metabolic process)|GO:0006767(water-soluble vitamin metabolic process)|GO:0006769(nicotinamide metabolic process)|GO:0007165(signal transduction)|GO:0007267(cell-cell signalin…			NA	NA	chr7:105913036-105912977	hs|7q22.3	ref|NM_005746|ens|ENST00000393618|ens|ENST00000489358|ens|ENST00000441045	mRNA	agilent G3 V2
A_33_P3242873	0.00129006	3.87941	down	7.85952	9.21483	7.54867	10.5307	7.34995	9.11486	7.81738	9.53851	P	P	P	P	P	P	P	P		CATTCTATTTTTATAGAAATAGCTGAGAGTTTCTAAACCAACTCTCTGCTGCCTTACAAG			ENST00000392123	NM_016098	Hs.172755	NM_016098	THC2547622					51660	BRP44L	brain protein 44-like	Homo sapiens brain protein 44-like (BRP44L), mRNA [NM_016098]	GO:0003674(molecular_function)|GO:0005575(cellular_component)|GO:0005739(mitochondrion)|GO:0008150(biological_process)			NA	NA	chr6:166778798-166778739	hs|6q27	ref|NM_016098|ens|ENST00000392123|ens|ENST00000366868|ens|ENST00000487218	mRNA	agilent G3 V2
A_24_P123408	0.00202793	6.81216	down	7.67971	10.5194	9.16261	11.3473	6.93998	10.1809	8.19118	10.9984	P	P	P	P	P	P	P	P		TTTGACCGCAGCATGCACAAGCTCCAAAGTGGAATTGGCCGGCTGATTCTGAAGGAAGAA			ENST00000356541	NM_014945	Hs.49688	NM_014945	NP706950					22885	ABLIM3	actin binding LIM protein family, member 3	Homo sapiens actin binding LIM protein family, member 3 (ABLIM3), mRNA [NM_014945]	GO:0003779(actin binding)|GO:0005737(cytoplasm)|GO:0007010(cytoskeleton organization)|GO:0007411(axon guidance)|GO:0008270(zinc ion binding)|GO:0045944(positive regulation of transcription from RNA polymerase II promoter)|GO:0046872(metal ion binding)			NA	NA	chr5:148626089-148627383	hs|5q32	ref|NM_014945|ens|ENST00000356541|ens|ENST00000517451|ens|ENST00000504238	mRNA	agilent G3 V2
A_32_P123629	0.00332032	6.40027	down	8.52678	12.0406	9.1907	11.0402	7.47657	11.5746	9.94973	11.2009	P	P	P	P	P	P	P	P		TGCCGTGACTTATCCAACCTGTGAACTGATTGTGATCTGCTTGGTAACTTGGTTTGGTGT			ENST00000317571	NM_001135993	Hs.128576	NM_001135993	THC2783730					125488	TTC39C	tetratricopeptide repeat domain 39C	Homo sapiens tetratricopeptide repeat domain 39C (TTC39C), transcript variant 1, mRNA [NM_001135993]	GO:0005488(binding)			NA	NA	chr18:21715452-21715511	hs|18q11.2	ref|NM_001135993|ref|NM_153211|ens|ENST00000317571|ens|ENST00000304621	mRNA	agilent G3 V2
A_23_P373521	0.0020405	3.71156	down	6.88074	8.19428	5.59219	8.23833	7.10812	8.42955	6.55198	8.83898	P	P	P	P	P	P	P	P		TCTGAGGACTCCTTGCATTTGGAATCATCCGGTTTATTTATGTGCAATTTCCTTCCCCTC			ENST00000503024	NM_021973	Hs.388245	NM_021973	THC2508444					9464	HAND2	heart and neural crest derivatives expressed 2	Homo sapiens heart and neural crest derivatives expressed 2 (HAND2), mRNA [NM_021973]	GO:0000790(nuclear chromatin)|GO:0000977(RNA polymerase II regulatory region sequence-specific DNA binding)|GO:0001077(RNA polymerase II core promoter proximal region sequence-specific DNA binding transcription factor activity involved in positive regulation of transcription)|GO:0001525(angiogenesis)|GO:0001701(in utero embryonic development)|GO:0001947(heart looping)|GO:0003007(heart morphogenes…			NA	NA	chr4:174448332-174448273	hs|4q34.1	ref|NM_021973|ens|ENST00000503024|ens|ENST00000535864|ens|ENST00000393686	mRNA	agilent G3 V2
A_23_P166306	0.00264549	6.1309	down	7.93264	9.43748	6.70682	9.39008	6.03795	9.69744	7.88718	10.504	P	P	P	P	P	P	P	P		GCTGATCGACTTTGTGTCTCTGTTGTCTAAAATAGGTTTTCCCTGTTCTGGACATTTCAT			ENST00000398168	NM_000071	Hs.533013	NM_000071	THC2468454					875	CBS	cystathionine-beta-synthase	Homo sapiens cystathionine-beta-synthase (CBS), transcript variant 1, mRNA [NM_000071]	GO:0001958(endochondral ossification)|GO:0001974(blood vessel remodeling)|GO:0004122(cystathionine beta-synthase activity)|GO:0005515(protein binding)|GO:0005625(soluble fraction)|GO:0005634(nucleus)|GO:0005730(nucleolus)|GO:0005737(cytoplasm)|GO:0005829(cytosol)|GO:0006535(cysteine biosynthetic process from serine)|GO:0006563(L-serine metabolic process)|GO:0006565(L-serine catabolic process)|GO:…			NA	NA	chr21:44473378-44473319	hs|21q22.3	ref|NM_000071|ref|NM_001178008|ref|NM_001178009|ens|ENST00000398168	mRNA	agilent G3 V2
A_23_P400235	0.00237913	2.72755	down	7.85952	9.40167	8.18023	9.69246	8.63274	9.77203	8.75774	10.3545	P	P	P	P	P	P	P	P		ACCTGATTTGTACTTTCCTTGAAAGCTTTACTTTAAAATACCTTACTTATAGGCCTGGTG			ENST00000274813	NM_000255	Hs.485527	NM_000255	THC2612962					4594	MUT	methylmalonyl CoA mutase	Homo sapiens methylmalonyl CoA mutase (MUT), nuclear gene encoding mitochondrial protein, mRNA [NM_000255]	GO:0004494(methylmalonyl-CoA mutase activity)|GO:0005739(mitochondrion)|GO:0005759(mitochondrial matrix)|GO:0006635(fatty acid beta-oxidation)|GO:0009791(post-embryonic development)|GO:0031419(cobalamin binding)|GO:0044255(cellular lipid metabolic process)|GO:0046872(metal ion binding)			NA	NA	chr6:49399349-49399290	hs|6p12.3	ref|NM_000255|ens|ENST00000274813|ens|ENST00000540138|gb|BC016282	mRNA	agilent G3 V2
A_23_P92928	0.000917	16.3519	down	6.33434	11.3932	7.49985	12.2846	8.86101	11.9672	9.03709	12.2129	P	P	P	P	P	P	P	P		AACAGGAAGATGGAAATACTGCATCCTGGAAAGTGTTTGGCCTAGCACAATTACTGCTAG			ENST00000263413	NM_000065	Hs.481992	NM_000065	THC2470617					729	C6	complement component 6	Homo sapiens complement component 6 (C6), transcript variant 1, mRNA [NM_000065]	GO:0001701(in utero embryonic development)|GO:0005515(protein binding)|GO:0005576(extracellular region)|GO:0005579(membrane attack complex)|GO:0005615(extracellular space)|GO:0006917(induction of apoptosis)|GO:0006919(activation of caspase activity)|GO:0006956(complement activation)|GO:0006958(complement activation, classical pathway)|GO:0019835(cytolysis)|GO:0045087(innate immune response)			NA	NA	chr5:41142971-41142912	hs|5p13.1	ref|NM_000065|ref|NM_001115131|ens|ENST00000263413|ens|ENST00000337836	mRNA	agilent G3 V2
A_23_P69497	0.00611639	2.02502	down	6.06525	7.16367	6.57987	7.33034	6.23594	7.88824	6.92717	7.49774	P	P	P	P	P	P	P	P		TCCTCTCCGTGCGCTTGGAGCCTCTTTTTGCAAATAAAGTTGGTGCAGCTTCGCGGAGAG			ENST00000296130	NM_003278	Hs.476092	NM_003278	THC2463853					7123	CLEC3B	C-type lectin domain family 3, member B	Homo sapiens C-type lectin domain family 3, member B (CLEC3B), mRNA [NM_003278]	GO:0001501(skeletal system development)|GO:0005488(binding)|GO:0005529(sugar binding)|GO:0005576(extracellular region)|GO:0005615(extracellular space)			NA	NA	chr3:45077502-45077561	hs|3p21.31	ref|NM_003278|ens|ENST00000296130|gb|CR749292|gb|BC011024	mRNA	agilent G3 V2
A_23_P66011	0.00328713	3.41885	down	5.34828	7.55844	6.31362	6.70231	5.31302	8.1299	5.61511	7.29342	P	P	P	P	P	P	P	P		TTTTTTCTAGACAGACACTTTGGTGCAGAAGCTTCTTTTCAATCCATCCTCCACAAGAAG			ENST00000305202	NM_019065	Hs.140950	NM_019065	THC2476304					54550	NECAB2	N-terminal EF-hand calcium binding protein 2	Homo sapiens N-terminal EF-hand calcium binding protein 2 (NECAB2), mRNA [NM_019065]	GO:0005509(calcium ion binding)|GO:0005515(protein binding)|GO:0005737(cytoplasm)			NA	NA	chr16:84036014-84036073	hs|16q23.3	ref|NM_019065|ens|ENST00000305202|gb|BC131615|gb|AK127376	mRNA	agilent G3 V2
A_23_P401361	0.00287062	3.82547	down	4.24437	7.05119	5.42332	6.8608	5.49867	7.09193	5.84868	7.75369	P	P	P	P	P	P	P	P		ATGTAGCTTTTTGTTGTTTCAGGCATTATGTATAAAGCAACGATTATTTTATGGACCAAG			ENST00000542749	NM_020845	Hs.272759	NM_020845	THC2601716					57605	PITPNM2	phosphatidylinositol transfer protein, membrane-associated 2	Homo sapiens phosphatidylinositol transfer protein, membrane-associated 2 (PITPNM2), mRNA [NM_020845]	GO:0005509(calcium ion binding)|GO:0005622(intracellular)|GO:0005625(soluble fraction)|GO:0006810(transport)|GO:0008152(metabolic process)|GO:0008289(lipid binding)|GO:0012505(endomembrane system)|GO:0016020(membrane)|GO:0016021(integral to membrane)|GO:0043231(intracellular membrane-bounded organelle)			NA	NA	chr12:123469034-123468975	hs|12q24.31	ref|NM_020845|ens|ENST00000542749|ens|ENST00000280562|ens|ENST00000320201	mRNA	agilent G3 V2
A_23_P81241	0.00473386	2.01214	down	7.81999	8.92449	7.51401	8.69229	8.30779	9.02254	8.27911	9.31649	P	P	P	P	P	P	P	P		TGGGAGTAAGGAGAGGATTAGGTACTTAGGAGCAAAGAAAGAAGTAGCTTGGAACTTTTG			ENST00000503388	NM_030571	Hs.9788	NM_030571	THC2537503					80762	NDFIP1	Nedd4 family interacting protein 1	Homo sapiens Nedd4 family interacting protein 1 (NDFIP1), mRNA [NM_030571]	GO:0000139(Golgi membrane)|GO:0002761(regulation of myeloid leukocyte differentiation)|GO:0002829(negative regulation of type 2 immune response)|GO:0004871(signal transducer activity)|GO:0005515(protein binding)|GO:0005576(extracellular region)|GO:0005768(endosome)|GO:0005794(Golgi apparatus)|GO:0005938(cell cortex)|GO:0006879(cellular iron ion homeostasis)|GO:0007165(signal transduction)|GO:0010…			NA	NA	chr5:141532114-141532173	hs|5q31.3	ref|NM_030571|ens|ENST00000503388|ens|ENST00000253814|gb|AB097010	mRNA	agilent G3 V2
A_23_P119886	0.00120807	6.97058	down	5.1455	9.22903	6.81841	9.53084	6.66034	8.92907	7.31853	9.45894	P	P	P	P	P	P	P	P		CATGTGCTTCTTGGTAAGATCCTACAAAACCACATGTTGGACCTTCGGATTAGCAACTCC			ENST00000264717	NM_001486	Hs.89771	NM_001486	THC2476443					2646	GCKR	glucokinase (hexokinase 4) regulator	Homo sapiens glucokinase (hexokinase 4) regulator (GCKR), mRNA [NM_001486]	GO:0000060(protein import into nucleus, translocation)|GO:0001678(cellular glucose homeostasis)|GO:0005515(protein binding)|GO:0005529(sugar binding)|GO:0005634(nucleus)|GO:0005654(nucleoplasm)|GO:0005829(cytosol)|GO:0005975(carbohydrate metabolic process)|GO:0008645(hexose transport)|GO:0009750(response to fructose stimulus)|GO:0010628(positive regulation of gene expression)|GO:0010827(regulatio…			NA	NA	chr2:27741712-27741771	hs|2p23.3	ref|NM_001486|ens|ENST00000264717|ens|ENST00000424318|gb|HQ258318	mRNA	agilent G3 V2
A_23_P255126	0.00857003	2.21932	down	3.76595	5.16691	3.84793	5.4702	3.88954	4.59904	4.66817	5.53592	P	P	P	P	P	P	P	P		TCTAACCAAGGGCCTAATGTTTGTTACAGAAATGATCCCAGAGACCTACAAGATGTGGGA			ENST00000369575	NM_080612	Hs.496982	NM_080612	THC2606249					139716	GAB3	GRB2-associated binding protein 3	Homo sapiens GRB2-associated binding protein 3 (GAB3), transcript variant 2, mRNA [NM_080612]				NA	NA	chrX:153904051-153903992	hs|Xq28	ref|NM_080612|ref|NM_001081573|ens|ENST00000369575|ens|ENST00000496390	mRNA	agilent G3 V2
A_23_P87791	0.00159551	5.18871	down	7.13936	9.25654	7.54867	9.78056	6.76894	9.41777	8.16982	10.6734	P	P	P	P	P	P	P	P		CTGTCAAGGCCTACTTGTGGGACAACAACCAGGTGGTTGTGCAGTGGCTGGAACAGCACT			ENST00000543201	NM_001093	Hs.234898	NM_001093	THC2506477					32	ACACB	acetyl-CoA carboxylase beta	Homo sapiens acetyl-CoA carboxylase beta (ACACB), mRNA [NM_001093]	GO:0000166(nucleotide binding)|GO:0003989(acetyl-CoA carboxylase activity)|GO:0004075(biotin carboxylase activity)|GO:0005515(protein binding)|GO:0005524(ATP binding)|GO:0005737(cytoplasm)|GO:0005794(Golgi apparatus)|GO:0005829(cytosol)|GO:0006084(acetyl-CoA metabolic process)|GO:0006112(energy reserve metabolic process)|GO:0006633(fatty acid biosynthetic process)|GO:0006853(carnitine shuttle)|GO…			NA	NA	chr12:109703078-109703245	hs|12q24.11	ref|NM_001093|ens|ENST00000543201|ens|ENST00000538526|ens|ENST00000377848	mRNA	agilent G3 V2
A_33_P3250398	0.00879057	3.1556	down	3.92992	5.68315	4.77824	5.85064	3.64223	6.11566	5.29994	6.63254	P	P	P	P	P	P	P	P		TTCATGGGGTGAACCATGGGTAAGATGTTTTCATTTTCTTAAGGTCATTCCTAGAAAAAA					Hs.252549	BC025419						1522	CTSZ	cathepsin Z	Homo sapiens cathepsin Z, mRNA (cDNA clone IMAGE:3929674), containing frame-shift errors. [BC025419]	GO:0004197(cysteine-type endopeptidase activity)|GO:0005615(extracellular space)|GO:0005764(lysosome)|GO:0005783(endoplasmic reticulum)|GO:0006508(proteolysis)|GO:0008233(peptidase activity)|GO:0008234(cysteine-type peptidase activity)|GO:0060441(epithelial tube branching involved in lung morphogenesis)			NA	NA	chr20:57571712-57571653	hs|20q13.32	gb|BC025419	mRNA	agilent G3 V2
A_23_P354341	0.00269532	3.4577	down	3.12831	5.62482	3.36957	5.73631	4.56312	5.66681	4.42445	5.61676	P	P	P	P	P	P	P	P		TACCAAGAATCTGTGGAAATATAAGCTGGGGCAAATCAGTGTAATCCTTGACTTTGCTCC			ENST00000369290	NM_007053	Hs.488237	NM_007053	NP159654					11126	CD160	CD160 molecule	Homo sapiens CD160 molecule (CD160), mRNA [NM_007053]	GO:0004872(receptor activity)|GO:0005102(receptor binding)|GO:0005886(plasma membrane)|GO:0006968(cellular defense response)|GO:0007166(cell surface receptor linked signaling pathway)|GO:0008283(cell proliferation)|GO:0032393(MHC class I receptor activity)|GO:0046658(anchored to plasma membrane)|GO:0050776(regulation of immune response)			NA	NA	chr1:145696465-145696406	hs|1q21.1	ref|NM_007053|ens|ENST00000369290|ens|ENST00000369288|ens|ENST00000235933	mRNA	agilent G3 V2
A_24_P280664	7.99e-06	67.2958	down	1.54451	8.45501	2.84959	7.55208	2.83098	8.67638	1.79446	8.62585	A	P	A	P	P	P	A	P		CCTGGTAAGAAAATTATAAGCTGAGGTTTCTTTTGTTAAAATGGTATAACGCTGTTGCTC			ENST00000294671	NM_207398	Hs.591450	NM_207398	THC2483772					388646	GBP7	guanylate binding protein 7	Homo sapiens guanylate binding protein 7 (GBP7), mRNA [NM_207398]	GO:0000166(nucleotide binding)|GO:0003924(GTPase activity)|GO:0005525(GTP binding)|GO:0016020(membrane)|GO:0016021(integral to membrane)			NA	NA	chr1:89597855-89597796	hs|1p22.2	ref|NM_207398|ens|ENST00000294671|gb|AK096141|tc|THC2483772	mRNA	agilent G3 V2
A_32_P83784	0.00336542	3.10401	down	3.33788	5.39239	3.83793	4.96158	2.80653	5.4266	4.33797	5.07627	P	P	P	P	P	P	P	P		ACAGGCCCATACTTCAGTCAGTCCAATCATAGTACAGTGATGTGGTGGTAGATGCTATGA			ENST00000303965	NM_015230	Hs.479451	NM_015230	THC2461402					116984	ARAP2	ArfGAP with RhoGAP domain, ankyrin repeat and PH domain 2	Homo sapiens ArfGAP with RhoGAP domain, ankyrin repeat and PH domain 2 (ARAP2), mRNA [NM_015230]	GO:0005547(phosphatidylinositol-3,4,5-trisphosphate binding)|GO:0005622(intracellular)|GO:0005737(cytoplasm)|GO:0005829(cytosol)|GO:0007165(signal transduction)|GO:0007264(small GTPase mediated signal transduction)|GO:0008060(ARF GTPase activator activity)|GO:0008270(zinc ion binding)|GO:0032312(regulation of ARF GTPase activity)|GO:0046872(metal ion binding)|GO:0051056(regulation of small GTPase…			NA	NA	chr4:36068160-36068101	hs|4p14	ref|NM_015230|ens|ENST00000303965|gb|AY049733|gb|AF439781	mRNA	agilent G3 V2
A_23_P49376	0.00947223	11.4415	down	4.32271	6.76556	3.40703	8.81814	3.94183	7.22087	6.52462	9.45643	P	P	P	P	P	P	P	P		AGCTCTTCTTAAGCCTCTTGGATTTCCAGATTACACCAAAGACTGTTTCCAACTTGACTG			ENST00000379780	NM_000078	Hs.89538	NM_000078	THC2472959					1071	CETP	cholesteryl ester transfer protein, plasma	Homo sapiens cholesteryl ester transfer protein, plasma (CETP), mRNA [NM_000078]	GO:0005319(lipid transporter activity)|GO:0005548(phospholipid transporter activity)|GO:0005576(extracellular region)|GO:0005615(extracellular space)|GO:0006629(lipid metabolic process)|GO:0006641(triglyceride metabolic process)|GO:0006810(transport)|GO:0006869(lipid transport)|GO:0006898(receptor-mediated endocytosis)|GO:0008202(steroid metabolic process)|GO:0008203(cholesterol metabolic process…			NA	NA	chr16:57015110-57015590	hs|16q13	ref|NM_000078|ens|ENST00000379780|ens|ENST00000200676|gb|BT020064	mRNA	agilent G3 V2
A_23_P121253	0.00707123	3.82042	down	8.20019	10.7045	7.73311	8.59824	7.59681	10.3354	8.00164	9.62861	P	P	P	P	P	P	P	P		GCAACAATCCATCTCTCAAGTAGTGTATCACAGTAGTAGCCTCCAGGTTTCCTTAAGGGA			ENST00000241261	NM_003810	Hs.478275	NM_003810	THC2507406					8743	TNFSF10	tumor necrosis factor (ligand) superfamily, member 10	Homo sapiens tumor necrosis factor (ligand) superfamily, member 10 (TNFSF10), transcript variant 1, mRNA [NM_003810]	GO:0005102(receptor binding)|GO:0005125(cytokine activity)|GO:0005164(tumor necrosis factor receptor binding)|GO:0005515(protein binding)|GO:0005576(extracellular region)|GO:0005615(extracellular space)|GO:0005625(soluble fraction)|GO:0005887(integral to plasma membrane)|GO:0006915(apoptosis)|GO:0006917(induction of apoptosis)|GO:0006919(activation of caspase activity)|GO:0006955(immune response)…			NA	NA	chr3:172223925-172223866	hs|3q26.31	ref|NM_003810|ref|NM_001190942|ref|NR_033994|ens|ENST00000241261	mRNA	agilent G3 V2
A_23_P113161	0.0027892	3.72423	down	1.78171	2.37881	0.945988	3.29892	1.17775	3.17373	1.42663	4.06837	P	P	A	P	A	P	A	P		TGATTTGACCACCAAGATGTAATGATGATTCTATTCCATTTTGAAAAGGGTCTGAGAAAG			ENST00000235307	NM_030806	Hs.730688	NM_030806	THC2607010					81563	C1orf21	chromosome 1 open reading frame 21	Homo sapiens chromosome 1 open reading frame 21 (C1orf21), mRNA [NM_030806]				NA	NA	chr1:184597996-184598055	hs|1q25.3	ref|NM_030806|ens|ENST00000235307|gb|AF312864|gb|CR627007	mRNA	agilent G3 V2
A_33_P3389827	0.00384199	2.08961	down	3.5092	4.07902	2.8547	4.05619	3.50796	4.75321	3.32378	4.56013	P	P	A	P	P	P	P	P		TGAGGAAGAGGAGAGAGAAGAGATGGACAGACCTCAGATCCATTAAAGTGTTCTCACTTC			ENST00000542147	NM_001165978	Hs.469313	NM_001165978	NP1474169					150696	PROM2	prominin 2	Homo sapiens prominin 2 (PROM2), transcript variant 1, mRNA [NM_001165978]	GO:0005886(plasma membrane)|GO:0005929(cilium)|GO:0016021(integral to membrane)|GO:0016323(basolateral plasma membrane)|GO:0016324(apical plasma membrane)|GO:0031528(microvillus membrane)|GO:0060170(cilium membrane)|GO:0071914(prominosome)			NA	NA	chr2:95956002-95956061	hs|2q11.1	ref|NM_001165978|ref|NM_144707|ens|ENST00000542147|ens|ENST00000487138	mRNA	agilent G3 V2
A_23_P25246	0.000898	159.99	down	5.31372	8.90747	2.25537	12.3976	1.7174	9.06291	1.48412	9.68997	P	P	A	P	A	P	A	P		CATTCCTGTTTCAACTTGAGCCTTGCATTCATGCAACTTGATTCTTGTGATTGACTTTTT			ENST00000299178	NM_000706	Hs.2131	NM_000706	THC2473938					552	AVPR1A	arginine vasopressin receptor 1A	Homo sapiens arginine vasopressin receptor 1A (AVPR1A), mRNA [NM_000706]	GO:0002125(maternal aggressive behavior)|GO:0003084(positive regulation of systemic arterial blood pressure)|GO:0004871(signal transducer activity)|GO:0004872(receptor activity)|GO:0004930(G-protein coupled receptor activity)|GO:0005000(vasopressin receptor activity)|GO:0005080(protein kinase C binding)|GO:0005515(protein binding)|GO:0005768(endosome)|GO:0005886(plasma membrane)|GO:0005887(integr…			NA	NA	chr12:63541157-63541098	hs|12q14.2	ref|NM_000706|ens|ENST00000299178|gb|BC074804|gb|BC074803	mRNA	agilent G3 V2
A_23_P120822	4.53e-05	6.96043	down	7.20328	10.1311	7.31704	9.74884	7.20418	10.7029	7.95832	10.2967	P	P	P	P	P	P	P	P		AAGTGTGGCAGGCTTAACATGTCCAGGTTCTCCCCAATAACATTGTCCAGGTTGGTTTTA			ENST00000326010	NM_016327	Hs.474388	NM_016327	THC2472636					51733	UPB1	ureidopropionase, beta	Homo sapiens ureidopropionase, beta (UPB1), mRNA [NM_016327]	GO:0003837(beta-ureidopropionase activity)|GO:0005737(cytoplasm)|GO:0005829(cytosol)|GO:0006206(pyrimidine base metabolic process)|GO:0006807(nitrogen compound metabolic process)|GO:0016810(hydrolase activity, acting on carbon-nitrogen (but not peptide) bonds)|GO:0046135(pyrimidine nucleoside catabolic process)|GO:0046872(metal ion binding)|GO:0055086(nucleobase, nucleoside and nucleotide metabol…			NA	NA	chr22:24921819-24921878	hs|22q11.23	ref|NM_016327|ens|ENST00000326010|ens|ENST00000413389|ens|ENST00000415388	mRNA	agilent G3 V2
A_23_P415401	7.53e-05	5.78076	down	7.69095	10.6009	8.09895	10.7484	7.62307	10.6382	8.65436	10.2049	P	P	P	P	P	P	P	P		AAGAAGAAAGCCCTTCACCATTGTGGAATGATGCCCTGGCTTTAAGGTTTAGCTCCACAT			ENST00000377126	NM_001206	Hs.150557	NM_001206	THC2609745					687	KLF9	Kruppel-like factor 9	Homo sapiens Kruppel-like factor 9 (KLF9), mRNA [NM_001206]	GO:0003677(DNA binding)|GO:0003700(sequence-specific DNA binding transcription factor activity)|GO:0005622(intracellular)|GO:0005634(nucleus)|GO:0006357(regulation of transcription from RNA polymerase II promoter)|GO:0007566(embryo implantation)|GO:0008270(zinc ion binding)|GO:0046872(metal ion binding)|GO:0050847(progesterone receptor signaling pathway)|GO:0097067(cellular response to thyroid ho…			NA	NA	chr9:72999896-72999837	hs|9q21.12	ref|NM_001206|ens|ENST00000377126|gb|D31716|gb|BM978721	mRNA	agilent G3 V2
A_23_P57036	0.000496	2.16483	down	5.48476	6.69508	5.56126	6.38766	4.99914	6.61753	5.44034	6.24224	P	P	P	P	P	P	P	P		AACACTGCTGCTCCAGTGCAGGAGACTTTACATGGATGCCAACCGGTCACCCAGGAGGAT			ENST00000477696	NM_001250	Hs.472860	NM_001250	THC2736356					958	CD40	CD40 molecule, TNF receptor superfamily member 5	Homo sapiens CD40 molecule, TNF receptor superfamily member 5 (CD40), transcript variant 1, mRNA [NM_001250]	GO:0002768(immune response-regulating cell surface receptor signaling pathway)|GO:0004871(signal transducer activity)|GO:0004872(receptor activity)|GO:0005515(protein binding)|GO:0005576(extracellular region)|GO:0005886(plasma membrane)|GO:0005887(integral to plasma membrane)|GO:0006461(protein complex assembly)|GO:0006954(inflammatory response)|GO:0007165(signal transduction)|GO:0009897(external…			NA	NA	chr20:44757581-44757640	hs|20q13.12	ref|NM_001250|ref|NM_152854|ens|ENST00000477696|ens|ENST00000466205	mRNA	agilent G3 V2
A_23_P160800	0.00142373	5.23444	down	7.0291	10.4015	8.54711	10.0074	7.56962	10.5809	8.77068	10.4789	P	P	P	P	P	P	P	P		GGGCAAGCCTGTATAGACAGCACTTGGCTCCTTAGGAACAGCTCTTCACTCAGCCACACC			ENST00000254227	NM_021969	Hs.427055	NM_021969	THC2474321					8431	NR0B2	nuclear receptor subfamily 0, group B, member 2	Homo sapiens nuclear receptor subfamily 0, group B, member 2 (NR0B2), mRNA [NM_021969]	GO:0000122(negative regulation of transcription from RNA polymerase II promoter)|GO:0003677(DNA binding)|GO:0003707(steroid hormone receptor activity)|GO:0003714(transcription corepressor activity)|GO:0004872(receptor activity)|GO:0005515(protein binding)|GO:0005634(nucleus)|GO:0005654(nucleoplasm)|GO:0005737(cytoplasm)|GO:0008203(cholesterol metabolic process)|GO:0009749(response to glucose stim…			NA	NA	chr1:27238242-27238183	hs|1p36.11	ref|NM_021969|ens|ENST00000254227|gb|BC030207|tc|THC2474321	mRNA	agilent G3 V2
A_33_P3369834	0.00102277	2.36697	down	9.90004	11.2032	9.86146	10.7749	10.0055	11.3918	10.2892	11.6585	P	P	P	P	P	P	P	P		TCTGGCTGTGGCTCCCGCCTGTCCGGCAGGGCCCAGGGCCAGCGTCGGGCACAGGGCAGC			ENST00000233596	NM_138393	Hs.76277	NM_138393	THC2648167					92840	REEP6	receptor accessory protein 6	Homo sapiens receptor accessory protein 6 (REEP6), mRNA [NM_138393]	GO:0016020(membrane)|GO:0016021(integral to membrane)			NA	NA	chr19:1497438-1497497	hs|19p13.3	ref|NM_138393|ens|ENST00000233596|gb|AX775999|gb|AK058112	mRNA	agilent G3 V2
A_24_P209455	0.00563662	3.23949	down	6.43553	7.60402	6.16443	8.45893	5.98705	7.94071	7.38258	8.74901	P	P	P	P	P	P	P	P		AGTGGAGAGTAAGGATGGGATACTTGAATTAATCATGACAGCGTTACAGATTGCTTCCTT			ENST00000466938	NM_018326	Hs.647101	NM_018326	THC2467456					55303	GIMAP4	GTPase, IMAP family member 4	Homo sapiens GTPase, IMAP family member 4 (GIMAP4), mRNA [NM_018326]	GO:0000166(nucleotide binding)|GO:0005525(GTP binding)|GO:0005634(nucleus)|GO:0005730(nucleolus)			NA	NA	chr7:150270058-150270117	hs|7q36.1	ref|NM_018326|ens|ENST00000466938|ens|ENST00000255945|gb|BC020657	mRNA	agilent G3 V2
A_23_P142205	0.00338928	2.85795	down	6.03127	6.79288	5.78928	7.85352	5.26226	6.83685	5.97491	7.63437	P	P	P	P	P	P	P	P		CAGTGTGTCTCTGATGTCGGCTACGACAGATTTGTTCTGTATAAGGAGGGAGAGCGTGAC			ENST00000439534	NM_006866	Hs.655593	NM_006866	NP322453					11027	LILRA2	leukocyte immunoglobulin-like receptor, subfamily A (with TM domain), member 2	Homo sapiens leukocyte immunoglobulin-like receptor, subfamily A (with TM domain), member 2 (LILRA2), transcript variant 2, mRNA [NM_006866]	GO:0003823(antigen binding)|GO:0004872(receptor activity)|GO:0006952(defense response)|GO:0007165(signal transduction)|GO:0016020(membrane)|GO:0016021(integral to membrane)			NA	NA	chr19:55086794-55086853	hs|19q13.42	ref|NM_006866|ref|NM_001130917|ref|NM_006863|ens|ENST00000439534	mRNA	agilent G3 V2
A_24_P34611	0.00650679	2.07226	down	5.74997	7.2857	5.77271	6.57536	5.18964	6.61934	5.89828	6.33502	P	P	P	P	P	P	P	P		ACACGGGCAACTTCCGCGACCTCTACCACATCCTTGAGAACCACAAGTTCACCAAGGAGT			ENST00000260653	NM_005413	Hs.567336	NM_005413	THC2476771					6496	SIX3	SIX homeobox 3	Homo sapiens SIX homeobox 3 (SIX3), mRNA [NM_005413]	GO:0003700(sequence-specific DNA binding transcription factor activity)|GO:0003705(sequence-specific enhancer binding RNA polymerase II transcription factor activity)|GO:0005634(nucleus)|GO:0006606(protein import into nucleus)|GO:0007275(multicellular organismal development)|GO:0007420(brain development)|GO:0007601(visual perception)|GO:0021536(diencephalon development)|GO:0021537(telencephalon d…			NA	NA	chr2:45169665-45169724	hs|2p21	ref|NM_005413|ens|ENST00000260653|gb|AL162671|gb|BC030289	mRNA	agilent G3 V2
A_23_P333029	0.000387	28.1227	down	3.48057	6.22361	0.740791	5.90134	1.2205	6.72336	0.804971	6.65318	P	P	A	P	A	P	A	P		TTTTCTGTAAGGAGTGTGGTTATAGAGAGACTGTTGGAACCATGAGAAGGATGTTTCTGT			ENST00000318528	NM_173549	Hs.171455	NM_173549	THC2778730					203111	C8orf47	chromosome 8 open reading frame 47	Homo sapiens chromosome 8 open reading frame 47 (C8orf47), transcript variant 1, mRNA [NM_173549]				NA	NA	chr8:99105657-99105716	hs|8q22.2	ref|NM_173549|ref|NM_001170806|ens|ENST00000318528|ens|ENST00000545282	mRNA	agilent G3 V2
A_24_P186539	0.00153155	9.80581	down	9.31667	10.8817	7.10926	11.5581	6.71211	10.8008	7.80187	10.8739	P	P	P	P	P	P	P	P		ACCTGGCTGAAGGCTGCAGTGGGTGAGCTTCCAGAGAAATCTAAGATGCAGGAGATCTAC				NM_021155	Hs.278694	NM_021155	NP387617					30835	CD209	CD209 molecule	Homo sapiens CD209 molecule (CD209), transcript variant 1, mRNA [NM_021155]	GO:0004872(receptor activity)|GO:0005529(sugar binding)|GO:0005537(mannose binding)|GO:0005576(extracellular region)|GO:0005622(intracellular)|GO:0005737(cytoplasm)|GO:0005886(plasma membrane)|GO:0006897(endocytosis)|GO:0007155(cell adhesion)|GO:0007157(heterophilic cell-cell adhesion)|GO:0007159(leukocyte cell-cell adhesion)|GO:0009988(cell-cell recognition)|GO:0016020(membrane)|GO:0016021(integ…			NA	NA	chr19:7810701-7810642	hs|19p13.2	ref|NM_021155|ref|NM_001144897|ref|NM_001144896|ref|NM_001144894	mRNA	agilent G3 V2
A_33_P3312730	0.00480354	2.05709	down	7.65547	8.51331	7.84424	8.47263	6.91876	8.81837	7.89294	8.66952	P	P	P	P	P	P	P	P		AGACGCTCACGCTGGCCAAGAACTACATCAAATCGCTGACGGCCACCATCCTGACCATGT			ENST00000314018	NM_177455	Hs.674510	NM_177455	THC2787006					168620	BHLHA15	basic helix-loop-helix family, member a15	Homo sapiens basic helix-loop-helix family, member a15 (BHLHA15), mRNA [NM_177455]	GO:0003677(DNA binding)|GO:0005634(nucleus)|GO:0006355(regulation of transcription, DNA-dependent)|GO:0006851(mitochondrial calcium ion transport)|GO:0007030(Golgi organization)|GO:0007186(G-protein coupled receptor protein signaling pathway)|GO:0007267(cell-cell signaling)|GO:0019722(calcium-mediated signaling)|GO:0042593(glucose homeostasis)|GO:0042803(protein homodimerization activity)|GO:0045…			NA	NA	chr7:97841965-97842024	hs|7q21.3	ref|NM_177455|ens|ENST00000314018|gb|AB464465|gb|BC113394	mRNA	agilent G3 V2
A_23_P11295	0.00440443	2.15077	down	7.00073	7.46869	6.31835	7.70874	6.32491	7.63176	6.96008	8.21431	P	P	P	P	P	P	P	P		TGCGTAAGTGTTGTGCTCAGTATCCCAAGGGAAGATCTGTCGTCTGTTCAGGATTTGAAA			ENST00000369479	NM_001018024	Hs.6917	NM_001018024	THC2464076					100272147	MTCP1NB	mature T-cell proliferation 1 neighbor	Homo sapiens mature T-cell proliferation 1 neighbor (MTCP1NB), nuclear gene encoding mitochondrial protein, mRNA [NM_001018024]	GO:0005739(mitochondrion)|GO:0008283(cell proliferation)			NA	NA	chrX:154290221-154290162	hs|Xq28	ref|NM_001018024|ens|ENST00000369479|ens|ENST00000369484|ens|ENST00000504061	mRNA	agilent G3 V2
A_33_P3297245	0.00661814	2.03631	down	5.5162	6.20877	5.01772	6.03405	4.97109	6.54665	5.83382	6.65318	P	P	P	P	P	P	P	P		TAGAGCATACCCTTGTATAGCTTCAGGTGCTAGAATTAAAATTGATCTGTTATCACAAGA				NM_012250	Hs.502004	NM_012250	THC2744937					22800	RRAS2	related RAS viral (r-ras) oncogene homolog 2	Homo sapiens related RAS viral (r-ras) oncogene homolog 2 (RRAS2), transcript variant 1, mRNA [NM_012250]	GO:0000166(nucleotide binding)|GO:0003924(GTPase activity)|GO:0005515(protein binding)|GO:0005525(GTP binding)|GO:0005622(intracellular)|GO:0005783(endoplasmic reticulum)|GO:0005886(plasma membrane)|GO:0006184(GTP catabolic process)|GO:0007165(signal transduction)|GO:0007265(Ras protein signal transduction)|GO:0009987(cellular process)|GO:0030335(positive regulation of cell migration)			NA	NA	chr11:14299525-14299466	hs|11p15.2	ref|NM_012250|ref|NM_001102669|ref|NM_001177315|ref|NM_001177314	mRNA	agilent G3 V2
A_23_P113111	0.000452	37.8105	down	2.11607	8.36429	3.19068	8.62334	3.0424	8.49689	5.52298	9.35047	P	P	P	P	P	P	P	P		AGCCACACAAACGTTTACTTATCTTATGCCACGGGAAGTTTAGAGAGCTAAGATTATCTG			ENST00000544984	NM_000044	Hs.496240	NM_000044	NP1401665					367	AR	androgen receptor	Homo sapiens androgen receptor (AR), transcript variant 1, mRNA [NM_000044]	GO:0000790(nuclear chromatin)|GO:0001701(in utero embryonic development)|GO:0003677(DNA binding)|GO:0003700(sequence-specific DNA binding transcription factor activity)|GO:0003706(ligand-regulated transcription factor activity)|GO:0004872(receptor activity)|GO:0004882(androgen receptor activity)|GO:0005102(receptor binding)|GO:0005496(steroid binding)|GO:0005497(androgen binding)|GO:0005515(prote…			NA	NA	chrX:66944033-66944092	hs|Xq12	ref|NM_000044|ref|NM_001011645|ens|ENST00000544984|ens|ENST00000396043	mRNA	agilent G3 V2
A_23_P408249	0.00613531	27.8118	down	7.97163	13.9848	12.3998	15.5103	7.6921	13.8538	9.90302	13.8081	P	P	P	P	P	P	P	P		GAACACTGGGTAGTAGCTAATGAAATTGAGAAGGGAAATCTTAGCATGCCTCCAAAAATT			ENST00000467047	NM_002591	Hs.1872	NM_002591	NP097024					5105	PCK1	phosphoenolpyruvate carboxykinase 1 (soluble)	Homo sapiens phosphoenolpyruvate carboxykinase 1 (soluble) (PCK1), mRNA [NM_002591]	GO:0000287(magnesium ion binding)|GO:0004613(phosphoenolpyruvate carboxykinase (GTP) activity)|GO:0005525(GTP binding)|GO:0005625(soluble fraction)|GO:0005634(nucleus)|GO:0005730(nucleolus)|GO:0005737(cytoplasm)|GO:0005829(cytosol)|GO:0005975(carbohydrate metabolic process)|GO:0006006(glucose metabolic process)|GO:0006094(gluconeogenesis)|GO:0006107(oxaloacetate metabolic process)|GO:0006475(inte…			NA	NA	chr20:56141030-56141089	hs|20q13.31	ref|NM_002591|ens|ENST00000467047|ens|ENST00000319441|gb|BX648510	mRNA	agilent G3 V2
A_23_P34676	0.00380382	4.82765	down	0.739055	4.43402	2.57687	4.21761	1.4706	3.94023	2.81744	4.09739	A	P	A	P	A	P	P	P		CAAAGTGGCATAAAAAACATGTGGTTACACAGTGTGAATAAAGTGCTGCGGAGCAAGAGG			ENST00000483825	NM_198053	Hs.156445	NM_198053	THC2602099					919	CD247	CD247 molecule	Homo sapiens CD247 molecule (CD247), transcript variant 1, mRNA [NM_198053]	GO:0004872(receptor activity)|GO:0004888(transmembrane receptor activity)|GO:0005515(protein binding)|GO:0005737(cytoplasm)|GO:0005886(plasma membrane)|GO:0007166(cell surface receptor linked signaling pathway)|GO:0016021(integral to membrane)|GO:0016032(viral reproduction)|GO:0031295(T cell costimulation)|GO:0042101(T cell receptor complex)|GO:0042105(alpha-beta T cell receptor complex)|GO:00428…			NA	NA	chr1:167400210-167400151	hs|1q24.2	ref|NM_198053|ref|NM_000734|ens|ENST00000483825|ens|ENST00000392122	mRNA	agilent G3 V2
A_33_P3663105	0.00533471	2.13995	down	5.67366	7.03206	6.71931	7.46568	5.80114	7.23201	6.13352	6.98819	P	P	P	P	P	P	P	P		CTTTGGTGGGGGGCTATCTTGTATGTGACAGTTTAAAGTAAAAGTGTCTGGAATGGAGTT					Hs.135642	BC038429	THC2615249					284263	LOC284263	uncharacterized LOC284263	Homo sapiens hypothetical protein LOC284263, mRNA (cDNA clone IMAGE:4826426). [BC038429]				NA	NA	chr18:43109759-43109818	hs|18q12.3	gb|BC038429|tc|THC2615249	mRNA	agilent G3 V2
A_33_P3378011	0.0047104	12.3556	down	3.24961	7.19215	5.75566	8.45434	4.99027	6.94301	2.81299	8.72739	P	P	P	P	P	P	A	P		ACCTTCTATGGTTCCAGTTGTGAGTTTGCTGTGGAACAGGTGGATCTAGGGTGTCACTGA				XM_003403552		XM_003403552						4584	MUC3A	mucin 3A, cell surface associated	PREDICTED: Homo sapiens mucin 3A, cell surface associated (MUC3A), mRNA [XM_003403552]	GO:0005201(extracellular matrix structural constituent)|GO:0005576(extracellular region)|GO:0007586(digestion)|GO:0016020(membrane)|GO:0016021(integral to membrane)|GO:0016324(apical plasma membrane)|GO:0030197(extracellular matrix constituent, lubricant activity)|GO:0030277(maintenance of gastrointestinal epithelium)			NA	NA	chr7:100553018-100553118	hs|7q22.1	ref|XM_003403552|ref|XM_003403832	mRNA	agilent G3 V2
A_33_P3352382	0.00248795	4.26485	down	10.5671	13.2406	12.3833	13.745	11.1941	13.1524	11.5122	13.8888	P	P	P	P	P	P	P	P		TTCGGACTTGCTCGGGAGGGTAATCACAAGCCTATTGACTACCTTAACCCACCTAAGTAA			ENST00000356962	NM_001244438	Hs.440934	NM_001244438	THC2676293					383	ARG1	arginase, liver	Homo sapiens arginase, liver (ARG1), transcript variant 1, mRNA [NM_001244438]	GO:0000050(urea cycle)|GO:0001889(liver development)|GO:0001938(positive regulation of endothelial cell proliferation)|GO:0004053(arginase activity)|GO:0005615(extracellular space)|GO:0005737(cytoplasm)|GO:0005829(cytosol)|GO:0006527(arginine catabolic process)|GO:0009635(response to herbicide)|GO:0010042(response to manganese ion)|GO:0010043(response to zinc ion)|GO:0010269(response to selenium …			NA	NA	chr6:131904989-131905048	hs|6q23.2	ref|NM_001244438|ref|NM_000045|ens|ENST00000356962|ens|ENST00000476845	mRNA	agilent G3 V2
A_33_P3282698	0.00129987	2.40596	down	6.78724	8.01088	7.47348	8.14183	6.5408	8.1729	6.53863	8.08099	P	P	P	P	P	P	P	P		GACGCAGCGTCAGGGATGCCCCTCAGGGGTGGGGGACACCAAGGGCGGGGACGCCTGCGA			ENST00000492538									2781	GNAZ	guanine nucleotide binding protein (G protein), alpha z polypeptide	guanine nucleotide binding protein (G protein), alpha z polypeptide [Source:HGNC Symbol;Acc:4395] [ENST00000492538]	GO:0000166(nucleotide binding)|GO:0003924(GTPase activity)|GO:0004435(phosphatidylinositol phospholipase C activity)|GO:0004871(signal transducer activity)|GO:0005057(receptor signaling protein activity)|GO:0005085(guanyl-nucleotide exchange factor activity)|GO:0005525(GTP binding)|GO:0005635(nuclear envelope)|GO:0005783(endoplasmic reticulum)|GO:0005834(heterotrimeric G-protein complex)|GO:00058…			NA	NA	chr22:23412881-23412940	hs|22q11.22	ens|ENST00000492538	mRNA	agilent G3 V2
A_33_P3737504	0.00440703	2.30119	down	8.57203	9.63637	8.31597	9.46897	7.93603	10.0977	8.57543	9.00593	P	P	P	P	P	P	P	P		CCTATGCCTCGAGCTGCAACAGCGGCACCTCTTACAATTCCATTAGCTCTGTTGTATCCC			ENST00000489291	NM_004938	Hs.380277	NM_004938	THC2604717					1612	DAPK1	death-associated protein kinase 1	Homo sapiens death-associated protein kinase 1 (DAPK1), mRNA [NM_004938]	GO:0000166(nucleotide binding)|GO:0004674(protein serine/threonine kinase activity)|GO:0005515(protein binding)|GO:0005516(calmodulin binding)|GO:0005524(ATP binding)|GO:0005737(cytoplasm)|GO:0006468(protein phosphorylation)|GO:0006915(apoptosis)|GO:0006916(anti-apoptosis)|GO:0006917(induction of apoptosis)|GO:0007165(signal transduction)|GO:0007243(intracellular protein kinase cascade)|GO:000862…			NA	NA	chr9:90322215-90322274	hs|9q21.33	ref|NM_004938|ens|ENST00000489291|ens|ENST00000408954|ens|ENST00000472284	mRNA	agilent G3 V2
A_23_P397937	0.00163864	3.05599	down	3.4413	5.40769	3.52635	5.38883	3.44418	4.74054	2.97466	4.29601	P	P	P	P	P	P	P	P		CATTACAGTGGACGAAGTCCTATGTTTTACCAGAGTTTCCCTATGATGTCAAATGCATGT			ENST00000531544	NM_152552	Hs.440508	NM_152552	THC2781462					154075	SAMD3	sterile alpha motif domain containing 3	Homo sapiens sterile alpha motif domain containing 3 (SAMD3), transcript variant 2, mRNA [NM_152552]				NA	NA	chr6:130505733-130505674	hs|6q23.1	ref|NM_152552|ens|ENST00000531544|ens|ENST00000526886|ens|ENST00000533296	mRNA	agilent G3 V2
A_33_P3215134	0.00945945	2.06347	down	6.90983	8.14513	8.02195	8.66095	7.17593	8.56475	7.20425	8.12143	P	P	P	P	P	P	P	P		TTAATTTCCTTGACAATAAAATGGATGAAACCAATCAGCACGGGGGGCGTGATTTGGCCG			ENST00000314683	NM_015694	Hs.38512	NM_015694	THC2464792					27153	ZNF777	zinc finger protein 777	Homo sapiens zinc finger protein 777 (ZNF777), mRNA [NM_015694]	GO:0003674(molecular_function)|GO:0003677(DNA binding)|GO:0005575(cellular_component)|GO:0005622(intracellular)|GO:0005634(nucleus)|GO:0006355(regulation of transcription, DNA-dependent)|GO:0008150(biological_process)|GO:0008270(zinc ion binding)|GO:0046872(metal ion binding)			NA	NA	chr7:149128625-149128566	hs|7q36.1	ref|NM_015694|ens|ENST00000314683|ens|ENST00000247930|gb|AK075032	mRNA	agilent G3 V2
A_23_P144096	0.00254737	2.87455	down	5.41143	7.2857	4.83561	6.94743	5.45367	7.12778	6.1295	6.56262	P	P	P	P	P	P	P	P		GAGAGGAGAGAAATACACGTCTGATAAGACTTCATGAAATAATAATTATAGCAAAGAACA			ENST00000348721	NM_145071	Hs.655334	NM_145071	THC2463594					1154	CISH	cytokine inducible SH2-containing protein	Homo sapiens cytokine inducible SH2-containing protein (CISH), transcript variant 2, mRNA [NM_145071]	GO:0001558(regulation of cell growth)|GO:0003674(molecular_function)|GO:0005575(cellular_component)|GO:0005622(intracellular)|GO:0009968(negative regulation of signal transduction)|GO:0035556(intracellular signal transduction)			NA	NA	chr3:50644082-50644023	hs|3p21.2	ref|NM_145071|ref|NM_013324|ens|ENST00000348721|ens|ENST00000443053	mRNA	agilent G3 V2
A_33_P3337318	0.00563774	2.21916	down	5.99384	7.22452	6.68419	7.44524	5.96029	7.40586	5.60725	6.77	P	P	P	P	P	P	P	P		CCTGCGGTGCGAGGGTGTGGAATCCTCCAGACGCTGGGGGAGGGGGAGTTGGGAGCTTAA			ENST00000490912			BX641084	THC2503695					3181	HNRNPA2B1	heterogeneous nuclear ribonucleoprotein A2/B1	heterogeneous nuclear ribonucleoprotein A2/B1 [Source:HGNC Symbol;Acc:5033] [ENST00000490912]	GO:0000166(nucleotide binding)|GO:0000398(nuclear mRNA splicing, via spliceosome)|GO:0003723(RNA binding)|GO:0005515(protein binding)|GO:0005634(nucleus)|GO:0005654(nucleoplasm)|GO:0005681(spliceosomal complex)|GO:0005730(nucleolus)|GO:0005737(cytoplasm)|GO:0006397(mRNA processing)|GO:0008380(RNA splicing)|GO:0010467(gene expression)|GO:0030529(ribonucleoprotein complex)|GO:0030530(heterogeneous …			NA	NA	chr7:26241033-26240974	hs|7p15.2	ens|ENST00000490912|gb|BX641084|tc|THC2503695	mRNA	agilent G3 V2
A_33_P3344956	0.00421243	2.00126	down	9.28225	10.4696	9.86146	10.1355	8.90359	10.5809	9.34006	10.2049	P	P	P	P	P	P	P	P		TGTTACAAATCAGAAACCTCCTCCGTAAAAGCCTCAGATCTGGGAAACGCGGATGCATAT			ENST00000540155		Hs.114412	AK094926	THC2506846					9352	TXNL1	thioredoxin-like 1	thioredoxin-like 1 [Source:HGNC Symbol;Acc:12436] [ENST00000540155]	GO:0005737(cytoplasm)|GO:0006662(glycerol ether metabolic process)|GO:0006810(transport)|GO:0009055(electron carrier activity)|GO:0015035(protein disulfide oxidoreductase activity)|GO:0015036(disulfide oxidoreductase activity)|GO:0022900(electron transport chain)|GO:0045454(cell redox homeostasis)			NA	NA	chr18:54306170-54306111	hs|18q21.31	ens|ENST00000540155|gb|AK094926|tc|THC2506846	mRNA	agilent G3 V2
A_23_P63281	0.00238051	2.99367	down	7.48041	9.64382	7.98954	9.54945	7.94113	9.55908	8.92512	9.91151	P	P	P	P	P	P	P	P		GAACCAGGGTGAAGTCACAGGTCCCGGGGTGTGGAGGCTCCATCCTTTCTCCTTTCTGCC			ENST00000343938	NM_001029885	Hs.515689	NM_001029885	THC2636183					80772	GLTPD1	glycolipid transfer protein domain containing 1	Homo sapiens glycolipid transfer protein domain containing 1 (GLTPD1), mRNA [NM_001029885]	GO:0005737(cytoplasm)|GO:0017089(glycolipid transporter activity)|GO:0051861(glycolipid binding)			NA	NA	chr1:1263506-1263565	hs|1p36.33	ref|NM_001029885|ens|ENST00000343938|gb|AL122073|gb|BC011227	mRNA	agilent G3 V2
A_23_P31725	0.00254504	4.26543	down	2.75378	5.52689	3.53783	4.92657	2.01681	4.6676	2.61109	4.16922	P	P	P	P	A	P	A	P		TCGCACGGTCATCCGGAGTACTAAGCCCCAGTAAGGTGTTCAGGACTGGTAAGCGACTGT			ENST00000427279	NM_001715	Hs.146591	NM_001715	NP709709					640	BLK	B lymphoid tyrosine kinase	Homo sapiens B lymphoid tyrosine kinase (BLK), mRNA [NM_001715]	GO:0000166(nucleotide binding)|GO:0004713(protein tyrosine kinase activity)|GO:0004715(non-membrane spanning protein tyrosine kinase activity)|GO:0005524(ATP binding)|GO:0005886(plasma membrane)|GO:0007243(intracellular protein kinase cascade)|GO:0032024(positive regulation of insulin secretion)|GO:0050853(B cell receptor signaling pathway)			NA	NA	chr8:11421858-11421917	hs|8p23.1	ref|NM_001715|ens|ENST00000427279|ens|ENST00000259089|gb|Z33998	mRNA	agilent G3 V2
A_23_P135548	0.00361511	2.38139	down	7.78667	8.7683	6.91583	8.55774	7.30544	8.90298	8.0901	8.87623	P	P	P	P	P	P	P	P		GTAAAATCCCCTTCGCTGAAATTGCTTATTTTTGGTGTTGGATAGAGGATAGGGAGAATA			ENST00000370192	NM_000110	Hs.335034	NM_000110	THC2463538					1806	DPYD	dihydropyrimidine dehydrogenase	Homo sapiens dihydropyrimidine dehydrogenase (DPYD), transcript variant 1, mRNA [NM_000110]	GO:0004158(dihydroorotate oxidase activity)|GO:0005737(cytoplasm)|GO:0005829(cytosol)|GO:0006145(purine base catabolic process)|GO:0006206(pyrimidine base metabolic process)|GO:0006207(de novo' pyrimidine base biosynthetic process)|GO:0006208(pyrimidine base catabolic process)|GO:0006210(thymine catabolic process)|GO:0006212(uracil catabolic process)|GO:0006214(thymidine catabolic process)|GO:000…			NA	NA	chr1:97543959-97543900	hs|1p21.3	ref|NM_000110|ens|ENST00000370192|gb|U09178|gb|FW339993	mRNA	agilent G3 V2
A_23_P370666	0.00163057	8.89855	down	5.546	8.94073	5.41959	9.44945	5.82834	9.09433	7.791	9.71469	P	P	P	P	P	P	P	P		ACTAGAAAGCCAGGCTCAGTTCTTACCTCTGGGAATCAGAACTCTTTATGCAACTTGGTT			ENST00000534119	NM_080661	Hs.38085	NM_080661	NP1157792					92292	GLYATL1	glycine-N-acyltransferase-like 1	Homo sapiens glycine-N-acyltransferase-like 1 (GLYATL1), transcript variant 1, mRNA [NM_080661]	GO:0005739(mitochondrion)|GO:0016746(transferase activity, transferring acyl groups)|GO:0047961(glycine N-acyltransferase activity)			NA	NA	chr11:58723759-58723818	hs|11q12.1	ref|NM_080661|ref|NM_001220494|ref|NM_001220496|ens|ENST00000534119	mRNA	agilent G3 V2
A_33_P3355703	0.00110198	2.68797	down	2.63078	4.29945	3.35723	4.14179	2.94192	4.1938	2.21492	4.21589	P	P	P	P	P	P	A	P		TAATTCTGATTGAGACCGTCAAGGCTGTGACTAGTGGGGAGGCAGTAGAGTATTTTCTGT			ENST00000399206	NM_001012706	Hs.660867	NM_001012706	THC2510827					283551	C14orf182	chromosome 14 open reading frame 182	Homo sapiens chromosome 14 open reading frame 182 (C14orf182), mRNA [NM_001012706]				NA	NA	chr14:50448817-50448758	hs|14q21.3	ref|NM_001012706|gb|AK091232|gb|AX746864|ens|ENST00000399206	mRNA	agilent G3 V2
A_23_P18598	0.00406944	2.67857	down	8.05394	8.88127	6.80459	8.41447	7.37874	8.89341	7.56627	9.30024	P	P	P	P	P	P	P	P		AGGCTTAAAACCAATGTCACCACTTGGGCTTAACTGGGTAATTTGTGGTCTAGGCCTTTT			ENST00000537420	NM_018323	Hs.191701	NM_018323	THC2462462					55300	PI4K2B	phosphatidylinositol 4-kinase type 2 beta	Homo sapiens phosphatidylinositol 4-kinase type 2 beta (PI4K2B), mRNA [NM_018323]	GO:0000166(nucleotide binding)|GO:0004430(1-phosphatidylinositol 4-kinase activity)|GO:0005524(ATP binding)|GO:0005737(cytoplasm)|GO:0016020(membrane)|GO:0016301(kinase activity)|GO:0016740(transferase activity)			NA	NA	chr4:25279987-25280046	hs|4p15.2	ref|NM_018323|ens|ENST00000537420|ens|ENST00000264864|gb|BC031014	mRNA	agilent G3 V2
A_23_P500400	0.00100247	9.22915	down	4.28717	8.05265	4.48046	7.68777	4.53009	8.32601	6.45298	8.50905	P	P	P	P	P	P	P	P		ATTAGTAAAGTCACCCAAAGAGTCAGGCACTGGGTATTGTGGAAATAAAACTATATAAAC			ENST00000284425	NM_080284	Hs.709514	NM_080284	THC2470497					23460	ABCA6	ATP-binding cassette, sub-family A (ABC1), member 6	Homo sapiens ATP-binding cassette, sub-family A (ABC1), member 6 (ABCA6), mRNA [NM_080284]	GO:0000166(nucleotide binding)|GO:0005524(ATP binding)|GO:0006810(transport)|GO:0016020(membrane)|GO:0016021(integral to membrane)|GO:0016887(ATPase activity)			NA	NA	chr17:67074908-67074849	hs|17q24.2	ref|NM_080284|ens|ENST00000284425|gb|AY028898|gb|U66680	mRNA	agilent G3 V2
A_23_P100730	0.00116592	3.71333	down	3.69891	6.12219	4.04438	5.5029	3.53146	6.15263	4.8403	5.90817	P	P	P	P	P	P	P	P		AGAAGGAAACCTTGGGAGGAGGACATTACTGGTTGTTCTGGCTGGTTTGAAAAGCACAAA			ENST00000336915	NM_003726	Hs.316931	NM_003726	THC2609803					8631	SKAP1	src kinase associated phosphoprotein 1	Homo sapiens src kinase associated phosphoprotein 1 (SKAP1), transcript variant 1, mRNA [NM_003726]	GO:0003823(antigen binding)|GO:0005070(SH3/SH2 adaptor activity)|GO:0005515(protein binding)|GO:0005634(nucleus)|GO:0005737(cytoplasm)|GO:0005886(plasma membrane)|GO:0019901(protein kinase binding)|GO:0042169(SH2 domain binding)|GO:0045893(positive regulation of transcription, DNA-dependent)|GO:0045944(positive regulation of transcription from RNA polymerase II promoter)|GO:0050852(T cell recepto…			NA	NA	chr17:46210889-46210830	hs|17q21.32	ref|NM_003726|ref|NM_001075099|ens|ENST00000336915|gb|Y11215	mRNA	agilent G3 V2
A_33_P3310377	0.00646507	2.12294	down	5.53505	6.64796	6.10735	7.17716	5.91191	7.10353	5.34828	6.31821	P	P	P	P	P	P	P	P		AAAGATATGAAGGGGGCTCTGAGGAGACTTCTGGCCAGGATCTGGAGGCTCTGTGGATGA			ENST00000318749	NM_001004492	Hs.446999	NM_001004492	THC2681317					127623	OR2B11	olfactory receptor, family 2, subfamily B, member 11	Homo sapiens olfactory receptor, family 2, subfamily B, member 11 (OR2B11), mRNA [NM_001004492]	GO:0004871(signal transducer activity)|GO:0004872(receptor activity)|GO:0004930(G-protein coupled receptor activity)|GO:0004984(olfactory receptor activity)|GO:0005886(plasma membrane)|GO:0016021(integral to membrane)|GO:0050896(response to stimulus)			NA	NA	chr1:247614390-247614331	hs|1q44	ref|NM_001004492|ens|ENST00000318749|gb|BC137181|gb|BC137205	mRNA	agilent G3 V2
A_33_P3360728	0.0082498	2.27332	down	6.5543	7.82182	7.7243	8.64025	6.75419	8.18634	7.08519	8.20876	P	P	P	P	P	P	P	P		ACATGAGGAGCAAAGGAAGGGGGCAATAAATGTTGAGCCAAGAGCTTCAAATTACTCTAG			ENST00000263368	NM_000713	Hs.515785	NM_000713	THC2468607					645	BLVRB	biliverdin reductase B (flavin reductase (NADPH))	Homo sapiens biliverdin reductase B (flavin reductase (NADPH)) (BLVRB), mRNA [NM_000713]	GO:0000166(nucleotide binding)|GO:0004074(biliverdin reductase activity)|GO:0005737(cytoplasm)|GO:0005829(cytosol)|GO:0006778(porphyrin metabolic process)|GO:0016491(oxidoreductase activity)|GO:0042167(heme catabolic process)|GO:0042602(flavin reductase activity)			NA	NA	chr19:40953760-40953701	hs|19q13.2	ref|NM_000713|ens|ENST00000263368|gb|D32143|gb|D26308	mRNA	agilent G3 V2
A_24_P72064	0.00156446	11.3649	down	4.2335	8.66209	4.42522	8.74242	6.04935	8.80128	6.79338	9.32169	P	P	P	P	P	P	P	P		AACTTAAATAGTATTTCCCATTTATCGCAGACCTTTTTTAGGAAGCAAGCTTAATGGCTG				NM_000163	Hs.125180	NM_000163	THC2472139					2690	GHR	growth hormone receptor	Homo sapiens growth hormone receptor (GHR), transcript variant 1, mRNA [NM_000163]	GO:0000187(activation of MAPK activity)|GO:0000255(allantoin metabolic process)|GO:0004872(receptor activity)|GO:0004903(growth hormone receptor activity)|GO:0005515(protein binding)|GO:0005576(extracellular region)|GO:0005615(extracellular space)|GO:0005634(nucleus)|GO:0005737(cytoplasm)|GO:0005739(mitochondrion)|GO:0005886(plasma membrane)|GO:0005887(integral to plasma membrane)|GO:0006101(citr…			NA	NA	chr5:42721449-42721508	hs|5p12	ref|NM_000163|ref|NM_001242400|ref|NM_001242406|ref|NM_001242403	mRNA	agilent G3 V2
A_33_P3276053	0.00560882	2.05649	down	5.12736	6.02913	5.93617	6.46522	5.17099	6.2853	5.0009	6.6165	P	P	P	P	P	P	P	P		AAGATAACTCAGGCAGGGTGGACATCACTGGATGGACAAGACTGGTGGGGCTGAGCTTGG					Hs.621057	BU428864						8994	LIMD1	LIM domains containing 1	UI-HF-BN0-aed-f-06-0-UI.r1 NIH_MGC_50 Homo sapiens cDNA clone IMAGE:3064066 5', mRNA sequence [BU428864]	GO:0000932(cytoplasmic mRNA processing body)|GO:0005515(protein binding)|GO:0005634(nucleus)|GO:0005737(cytoplasm)|GO:0006355(regulation of transcription, DNA-dependent)|GO:0007010(cytoskeleton organization)|GO:0007165(signal transduction)|GO:0007275(multicellular organismal development)|GO:0008270(zinc ion binding)|GO:0008360(regulation of cell shape)|GO:0016442(RNA-induced silencing complex)|GO…			NA	NA	chr3:45637572-45637513	hs|3p21.31	gb|BU428864	mRNA	agilent G3 V2
A_23_P30294	0.00622998	3.43463	down	7.59656	10.6595	9.36083	10.7043	8.74937	10.6382	9.34006	10.1654	P	P	P	P	P	P	P	P		AGGAACTTACGGCACTCTGCCATTTGTTAATGAAAGGAAGTGCAGAGGATTTAGAAAAGT			ENST00000250535	NM_001801	Hs.442378	NM_001801	THC2467065					1036	CDO1	cysteine dioxygenase, type I	Homo sapiens cysteine dioxygenase, type I (CDO1), mRNA [NM_001801]	GO:0000097(sulfur amino acid biosynthetic process)|GO:0005829(cytosol)|GO:0005886(plasma membrane)|GO:0006534(cysteine metabolic process)|GO:0006954(inflammatory response)|GO:0007595(lactation)|GO:0008198(ferrous iron binding)|GO:0010243(response to organic nitrogen)|GO:0016491(oxidoreductase activity)|GO:0017172(cysteine dioxygenase activity)|GO:0019448(L-cysteine catabolic process)|GO:0033762(r…			NA	NA	chr5:115140611-115140552	hs|5q22.3	ref|NM_001801|ens|ENST00000250535|gb|AK130357|gb|D85777	mRNA	agilent G3 V2
A_23_P255298	0.000192	2.0693	down	4.1339	5.23677	4.56437	5.57748	4.38826	5.60591	4.46033	5.32327	P	P	P	P	P	P	P	P		GACCGTGGCATCAACGACTGGCTTTGCAAATATGTGTATAACCACATTGGTGGGGAGCAT			ENST00000341477	NM_020707	Hs.476041	NM_020707	THC2470731					57467	HHATL	hedgehog acyltransferase-like	Homo sapiens hedgehog acyltransferase-like (HHATL), transcript variant 1, mRNA [NM_020707]	GO:0005783(endoplasmic reticulum)|GO:0005789(endoplasmic reticulum membrane)|GO:0016020(membrane)|GO:0016021(integral to membrane)|GO:0048471(perinuclear region of cytoplasm)|GO:0060262(negative regulation of N-terminal protein palmitoylation)			NA	NA	chr3:42738362-42735280	hs|3p22.1	ref|NM_020707|ref|NR_027753|ens|ENST00000341477|ens|ENST00000441594	mRNA	agilent G3 V2
A_24_P274814	0.00118723	2.1518	down	7.97163	8.74819	7.99841	9.05551	7.26044	8.74913	7.61069	8.7105	P	P	P	P	P	P	P	P		CTGCCCTATCTGGACATGGTGATTGCAGAGACGCTGAGGATGTACCCGCCAGCTTTCAGA				NM_030984	Hs.520757	NM_030984	NP838323					6916	TBXAS1	thromboxane A synthase 1 (platelet)	Homo sapiens thromboxane A synthase 1 (platelet) (TBXAS1), transcript variant 2, mRNA [NM_030984]	GO:0001516(prostaglandin biosynthetic process)|GO:0004497(monooxygenase activity)|GO:0004796(thromboxane-A synthase activity)|GO:0005783(endoplasmic reticulum)|GO:0005788(endoplasmic reticulum lumen)|GO:0005789(endoplasmic reticulum membrane)|GO:0006633(fatty acid biosynthetic process)|GO:0006692(prostanoid metabolic process)|GO:0006805(xenobiotic metabolic process)|GO:0009055(electron carrier ac…			NA	NA	chr7:139706924-139715523	hs|7q34	ref|NM_030984|ref|NM_001130966|ref|NM_001166253|ref|NM_001166254	mRNA	agilent G3 V2
A_23_P134058	0.000189	10.4434	down	2.68278	7.19215	3.84793	7.44524	3.39448	6.56272	4.37328	6.63643	P	P	P	P	P	P	P	P		ATTTTGGCAAGTGTACATGGCTAAGAACAAGTGGAATCAGAATTCAACTTAAGTTTGCTT			ENST00000379278	NM_001242629	Hs.674313	NM_001242629	THC2478111					54438	GFOD1	glucose-fructose oxidoreductase domain containing 1	Homo sapiens glucose-fructose oxidoreductase domain containing 1 (GFOD1), transcript variant 4, mRNA [NM_001242629]	GO:0000166(nucleotide binding)|GO:0005576(extracellular region)|GO:0016491(oxidoreductase activity)			NA	NA	chr6:13469858-13469799	hs|6p23	ref|NM_001242629|ref|NR_038459|ens|ENST00000379278|gb|AF264036	mRNA	agilent G3 V2
A_23_P161368	1.61e-05	188.244	down	7.04595	13.2371	5.96003	13.1103	6.38604	13.6482	5.81105	15.4333	P	P	P	P	P	P	P	P		AAACTTGGTTGGCACTGTAGCTGATCTATTTGTTGCTGGAACAGAGACAACAAGCACCAC				NM_000770	Hs.709188	NM_000770	THC2492090					1558	CYP2C8	cytochrome P450, family 2, subfamily C, polypeptide 8	Homo sapiens cytochrome P450, family 2, subfamily C, polypeptide 8 (CYP2C8), transcript variant 1, mRNA [NM_000770]	GO:0004497(monooxygenase activity)|GO:0005783(endoplasmic reticulum)|GO:0005789(endoplasmic reticulum membrane)|GO:0005792(microsome)|GO:0006082(organic acid metabolic process)|GO:0006805(xenobiotic metabolic process)|GO:0009055(electron carrier activity)|GO:0016020(membrane)|GO:0016705(oxidoreductase activity, acting on paired donors, with incorporation or reduction of molecular oxygen)|GO:00171…			NA	NA	chr10:96805673-96805614	hs|10q23.33	ref|NM_000770|ref|NM_001198855|ref|NM_001198853|ref|NM_001198854	mRNA	agilent G3 V2
A_24_P201064	0.00131301	9.05833	down	4.88019	8.38678	4.21863	6.94492	5.49708	8.87249	5.71313	8.82183	P	P	P	P	P	P	P	P		AAGGGGAAATGCACTTTAAAAATCCCAAGAATGGATGTTCTTTGTGTGGTATGAGAGGTT			ENST00000310455	NM_001201329	Hs.458513	NM_001201329	THC2609829					79660	PPP1R3B	protein phosphatase 1, regulatory subunit 3B	Homo sapiens protein phosphatase 1, regulatory subunit 3B (PPP1R3B), transcript variant 1, mRNA [NM_001201329]	GO:0005975(carbohydrate metabolic process)|GO:0005977(glycogen metabolic process)			NA	NA	chr8:8993872-8993813	hs|8p23.1	ref|NM_001201329|ref|NM_024607|ens|ENST00000310455|gb|AK091994	mRNA	agilent G3 V2
A_24_P287043	0.00501808	2.69366	down	13.7423	14.6379	12.3565	14.8106	12.914	14.3516	13.117	14.048	P	P	P	P	P	P	P	P		TTCATGACCATTCTGCTCGTCATCATCCCAGTGTTGGTCGTCCAGGCCCAGCGATAGATC			ENST00000527146	NM_006435	Hs.709321	NM_006435	THC2548091					10581	IFITM2	interferon induced transmembrane protein 2 (1-8D)	Homo sapiens interferon induced transmembrane protein 2 (1-8D) (IFITM2), mRNA [NM_006435]	GO:0005886(plasma membrane)|GO:0006955(immune response)|GO:0009607(response to biotic stimulus)|GO:0009615(response to virus)|GO:0016020(membrane)|GO:0016021(integral to membrane)|GO:0019221(cytokine-mediated signaling pathway)|GO:0045087(innate immune response)|GO:0060337(type I interferon-mediated signaling pathway)			NA	NA	chr11:309109-309168	hs|11p15.5	ref|NM_006435|ens|ENST00000527146|ens|ENST00000399817|ens|ENST00000327366	mRNA	agilent G3 V2
A_33_P3245415	0.00172056	3.85414	down	7.26852	10.1095	8.2021	9.05252	8.06625	9.99336	7.20425	9.37133	P	P	P	P	P	P	P	P		TGGATTTACAAATGAGAGCTCCTATCACAGAAGGGGCGGTTGTCACCATGGATATTAGAG			ENST00000459716	NM_052818	Hs.161220	NM_052818	THC2478083					90634	N4BP2L1	NEDD4 binding protein 2-like 1	Homo sapiens NEDD4 binding protein 2-like 1 (N4BP2L1), transcript variant 1, mRNA [NM_052818]	GO:0005524(ATP binding)|GO:0016301(kinase activity)			NA	NA	chr13:32977136-32977077	hs|13q13.1	ref|NM_052818|ref|NM_001079691|ens|ENST00000459716|ens|ENST00000530622	mRNA	agilent G3 V2
A_24_P268685	0.00815785	5.9415	down	4.55079	8.97811	6.32479	7.53193	5.76459	9.00807	7.25123	8.65661	P	P	P	P	P	P	P	P		AATGCAGTGTATTTAATGTTTGTAAGCAATTCTAAGTGAGATGTTTGGCAAGAAATCCCC			ENST00000287766	NM_003042	Hs.443874	NM_003042	THC2464096					6529	SLC6A1	solute carrier family 6 (neurotransmitter transporter, GABA), member 1	Homo sapiens solute carrier family 6 (neurotransmitter transporter, GABA), member 1 (SLC6A1), mRNA [NM_003042]	GO:0005328(neurotransmitter:sodium symporter activity)|GO:0005332(gamma-aminobutyric acid:sodium symporter activity)|GO:0005624(membrane fraction)|GO:0005886(plasma membrane)|GO:0005887(integral to plasma membrane)|GO:0006810(transport)|GO:0007268(synaptic transmission)|GO:0007269(neurotransmitter secretion)|GO:0007612(learning)|GO:0009636(response to toxin)|GO:0009744(response to sucrose stimulu…			NA	NA	chr3:11080462-11080521	hs|3p25.3	ref|NM_003042|ens|ENST00000287766|gb|AK090958|gb|BC057291	mRNA	agilent G3 V2
A_33_P3322870	0.000843	3.28607	down	3.87804	4.67338	3.26161	5.70839	3.13804	4.99236	3.58228	5.35129	P	P	P	P	P	P	P	P		AAGCTTCACTTCTCTGTGTACGACTTTGACAGGTTCTCTCGTCATGACTTAATCGGCCAA			ENST00000396716	NM_175733	Hs.177193	NM_175733	THC2484080					143425	SYT9	synaptotagmin IX	Homo sapiens synaptotagmin IX (SYT9), mRNA [NM_175733]	GO:0005215(transporter activity)|GO:0016020(membrane)|GO:0016021(integral to membrane)|GO:0017158(regulation of calcium ion-dependent exocytosis)|GO:0030054(cell junction)|GO:0030667(secretory granule membrane)|GO:0030672(synaptic vesicle membrane)|GO:0031045(dense core granule)|GO:0031410(cytoplasmic vesicle)|GO:0045202(synapse)|GO:0046872(metal ion binding)|GO:0050796(regulation of insulin secr…			NA	NA	chr11:7335032-7335091	hs|11p15.4	ref|NM_175733|ens|ENST00000396716|ens|ENST00000524820|ens|ENST00000318881	mRNA	agilent G3 V2
A_23_P103971	0.00065	12.2231	down	2.8663	7.46726	3.23872	6.35548	2.44418	6.95167	4.78405	7.00497	P	P	P	P	P	P	P	P		AGTTTGATCAAAACTCCACTCAGTATCTGCATTACTTTTATCTCTGCAAATATCTGCATG			ENST00000334194	NM_178134	Hs.176588	NM_178134	THC2475299					199974	CYP4Z1	cytochrome P450, family 4, subfamily Z, polypeptide 1	Homo sapiens cytochrome P450, family 4, subfamily Z, polypeptide 1 (CYP4Z1), mRNA [NM_178134]	GO:0004497(monooxygenase activity)|GO:0005783(endoplasmic reticulum)|GO:0005789(endoplasmic reticulum membrane)|GO:0005792(microsome)|GO:0009055(electron carrier activity)|GO:0016020(membrane)|GO:0016021(integral to membrane)|GO:0016705(oxidoreductase activity, acting on paired donors, with incorporation or reduction of molecular oxygen)|GO:0020037(heme binding)|GO:0046872(metal ion binding)|GO:0…			NA	NA	chr1:47583883-47583942	hs|1p33	ref|NM_178134|ens|ENST00000334194|gb|AK292175|gb|AY358631	mRNA	agilent G3 V2
A_33_P3385567	0.00665689	2.62954	down	3.70632	5.36438	4.73843	6.02023	3.90596	5.38207	4.85009	6.01335	P	P	P	P	P	P	P	P		ATTTTGCAATGTCAGGAGACATTTTTGGTCTTCACAACTGGGTGGGAGGTTGCTACTTAA			ENST00000472842			AK128317	THC2667026					406	ARNTL	aryl hydrocarbon receptor nuclear translocator-like	aryl hydrocarbon receptor nuclear translocator-like [Source:HGNC Symbol;Acc:701] [ENST00000472842]	GO:0000982(RNA polymerase II core promoter proximal region sequence-specific DNA binding transcription factor activity)|GO:0003677(DNA binding)|GO:0003700(sequence-specific DNA binding transcription factor activity)|GO:0004871(signal transducer activity)|GO:0005634(nucleus)|GO:0005667(transcription factor complex)|GO:0007623(circadian rhythm)|GO:0017162(aryl hydrocarbon receptor binding)|GO:00459…			NA	NA	chr11:13400066-13400125	hs|11p15.2	ens|ENST00000472842|gb|AK128317|tc|THC2667026	mRNA	agilent G3 V2
A_23_P164042	0.00714667	3.14906	down	8.18306	10.7184	8.49263	9.97044	7.94964	10.2425	8.57155	8.88516	P	P	P	P	P	P	P	P		TGGGAAGATGCTGGCCCCAAAAGCCTTACGGTCATGATGTCTGCAAAGGAGGGCCTCAGA			ENST00000433197	NM_001433	Hs.700027	NM_001433	THC2479221					2081	ERN1	endoplasmic reticulum to nucleus signaling 1	Homo sapiens endoplasmic reticulum to nucleus signaling 1 (ERN1), mRNA [NM_001433]	GO:0000166(nucleotide binding)|GO:0000287(magnesium ion binding)|GO:0004521(endoribonuclease activity)|GO:0004674(protein serine/threonine kinase activity)|GO:0005524(ATP binding)|GO:0005783(endoplasmic reticulum)|GO:0005789(endoplasmic reticulum membrane)|GO:0006355(regulation of transcription, DNA-dependent)|GO:0006397(mRNA processing)|GO:0006468(protein phosphorylation)|GO:0006915(apoptosis)|G…			NA	NA	chr17:62121146-62121087	hs|17q23.3	ref|NM_001433|ens|ENST00000433197|gb|BC130405|gb|BC130407	mRNA	agilent G3 V2
A_24_P227415	0.00178582	2.74493	down	4.52598	5.74145	3.78678	5.63596	3.49133	5.05258	4.19067	5.39184	P	P	P	P	P	P	P	P		CCTGATTTAGAAAATTTGGATGAAGATGGATATACTCAATTACACTTCGACTCTCAAAGC			ENST00000310002	NM_197954	Hs.143929	NM_197954	THC2482402					64581	CLEC7A	C-type lectin domain family 7, member A	Homo sapiens C-type lectin domain family 7, member A (CLEC7A), transcript variant 6, mRNA [NM_197954]	GO:0002221(pattern recognition receptor signaling pathway)|GO:0005488(binding)|GO:0005529(sugar binding)|GO:0005737(cytoplasm)|GO:0005886(plasma membrane)|GO:0006910(phagocytosis, recognition)|GO:0006954(inflammatory response)|GO:0008037(cell recognition)|GO:0008329(pattern recognition receptor activity)|GO:0009756(carbohydrate mediated signaling)|GO:0016021(integral to membrane)|GO:0042110(T cel…			NA	NA	chr12:10282669-10282610	hs|12p13.2	ref|NM_197954|ens|ENST00000310002|ens|ENST00000349926|ens|ENST00000533022	mRNA	agilent G3 V2
A_23_P12767	0.000175	36.2671	down	6.40788	12.5308	7.84978	11.3637	6.73	12.4262	8.21172	13.601	P	P	P	P	P	P	P	P		AGTTTCCTATGTTTCACTGTGCAAATATATCTGCTATTCTCCATACTCTGTAACAGTTGC			ENST00000260682	NM_000771	Hs.282624	NM_000771	THC2464837					1559	CYP2C9	cytochrome P450, family 2, subfamily C, polypeptide 9	Homo sapiens cytochrome P450, family 2, subfamily C, polypeptide 9 (CYP2C9), mRNA [NM_000771]	GO:0004497(monooxygenase activity)|GO:0005783(endoplasmic reticulum)|GO:0005789(endoplasmic reticulum membrane)|GO:0005792(microsome)|GO:0006805(xenobiotic metabolic process)|GO:0008144(drug binding)|GO:0008202(steroid metabolic process)|GO:0008395(steroid hydroxylase activity)|GO:0009055(electron carrier activity)|GO:0016020(membrane)|GO:0016098(monoterpenoid metabolic process)|GO:0016491(oxidor…			NA	NA	chr10:96748945-96749004	hs|10q23.33	ref|NM_000771|ens|ENST00000260682|gb|AK289420|gb|D00173	mRNA	agilent G3 V2
A_21_P0000161	0.00348537	2.0759	down	3.67539	4.5679	2.98473	4.65802	3.59437	4.4155	3.14769	3.97572	P	P	P	P	P	P	P	P		TGCTAGTGTCTCAGAGAATAAAGGACAGAACCAGTCCAAGTCAAAGCACTTACCTAGCTG				NM_001204911	Hs.408702	NM_001204911						NA	C16orf57	chromosome 16 open reading frame 57	Homo sapiens chromosome 16 open reading frame 57 (C16orf57), transcript variant 3, mRNA [NM_001204911]	GO:0003674(molecular_function)|GO:0005575(cellular_component)|GO:0008150(biological_process)			NA	NA	chr16:58047415-58047474	hs|16q21	ref|NM_001204911	mRNA	agilent G3 V2
A_23_P254079	0.00836993	2.3859	down	7.81999	9.97744	8.66125	9.56142	8.62377	10.2184	9.17516	9.54103	P	P	P	P	P	P	P	P		CACTGATTGACAGACTTGTGCTGATCCATTATTACTTTAGGGCTTGATTCTCTTGGGGAG			ENST00000514365	NM_003943	Hs.109590	NM_003943	THC2620902					8987	STBD1	starch binding domain 1	Homo sapiens starch binding domain 1 (STBD1), mRNA [NM_003943]	GO:0003824(catalytic activity)|GO:0005515(protein binding)|GO:0005624(membrane fraction)|GO:0005887(integral to plasma membrane)|GO:0005975(carbohydrate metabolic process)|GO:0006936(muscle contraction)|GO:0016020(membrane)|GO:0030246(carbohydrate binding)			NA	NA	chr4:77231410-77231469	hs|4q21.1	ref|NM_003943|ref|NM_001242939|ens|ENST00000514365|gb|AK316039	mRNA	agilent G3 V2
A_23_P161156	0.000405	2.7058	down	4.85209	6.18326	4.03545	5.77455	4.43543	6.00337	4.7292	5.8352	P	P	P	P	P	P	P	P		GTGCTTTATGGTGGTGCTTAGTCACAAAGATCAAACAACAGGATTGGTGTGAGTGAACGG				NM_182755	Hs.660642	NM_182755	THC2631346					220929	ZNF438	zinc finger protein 438	Homo sapiens zinc finger protein 438 (ZNF438), transcript variant 2, mRNA [NM_182755]	GO:0001071(nucleic acid binding transcription factor activity)|GO:0003676(nucleic acid binding)|GO:0003677(DNA binding)|GO:0005622(intracellular)|GO:0005634(nucleus)|GO:0008270(zinc ion binding)|GO:0045892(negative regulation of transcription, DNA-dependent)|GO:0046872(metal ion binding)			NA	NA	chr10:31133829-31133770	hs|10p11.23	ref|NM_182755|ref|NM_001143769|ref|NM_001143770|ref|NM_001143771	mRNA	agilent G3 V2
A_21_P0000190	0.00334265	2.199	down	3.30628	4.75931	3.83793	4.43147	3.9693	4.93948	3.82578	5.35642	P	P	P	P	P	P	P	P		GGAATTTATAAACGGACTTGGATTAAACATGTCTGCCTTTCTAAGGTTGCAAATGTTACA			ENST00000317233	NM_002285	Hs.444414	NM_002285	THC2534424					NA	AFF3	AF4/FMR2 family, member 3	Homo sapiens AF4/FMR2 family, member 3 (AFF3), transcript variant 1, mRNA [NM_002285]	GO:0003677(DNA binding)|GO:0003690(double-stranded DNA binding)|GO:0005634(nucleus)|GO:0005730(nucleolus)|GO:0006355(regulation of transcription, DNA-dependent)|GO:0034612(response to tumor necrosis factor)|GO:0035116(embryonic hindlimb morphogenesis)			NA	NA	chr2:100163795-100163736	hs|2q11.2	ref|NM_002285|ref|NM_001025108|ens|ENST00000317233|ens|ENST00000356421	mRNA	agilent G3 V2
A_33_P3399263	0.00783318	2.38055	down	7.58383	8.23041	6.64414	8.24479	6.31072	8.12257	6.61596	7.56205	P	P	P	P	P	P	P	P		GTGACTTGGGGGACCAGCAGCAGAGATGAAGACTTGGAAAACTGCTCTCACCACCTATGA			ENST00000379972	NM_001243539	Hs.524117	NM_001243539	THC2524798					3601	IL15RA	interleukin 15 receptor, alpha	Homo sapiens interleukin 15 receptor, alpha (IL15RA), transcript variant 3, mRNA [NM_001243539]	GO:0000139(Golgi membrane)|GO:0004871(signal transducer activity)|GO:0004872(receptor activity)|GO:0004896(cytokine receptor activity)|GO:0005515(protein binding)|GO:0005576(extracellular region)|GO:0005615(extracellular space)|GO:0005634(nucleus)|GO:0005783(endoplasmic reticulum)|GO:0005789(endoplasmic reticulum membrane)|GO:0005794(Golgi apparatus)|GO:0007165(signal transduction)|GO:0008283(cel…			NA	NA	chr10:5995117-5995058	hs|10p15.1	ref|NM_001243539|ref|NM_002189|ref|NM_172200|ens|ENST00000379972	mRNA	agilent G3 V2
A_23_P401700	0.00322589	5.2461	down	6.70827	9.07568	8.00327	9.98113	6.3557	8.84559	7.51087	10.2407	P	P	P	P	P	P	P	P		GTGATGGGAAACTTCTCACTGATGTGCTCAAGTACAGGCATAACCATTAACCCAGTAGAG			ENST00000376236	NM_019043	Hs.310421	NM_019043	THC2472539					54518	APBB1IP	amyloid beta (A4) precursor protein-binding, family B, member 1 interacting protein	Homo sapiens amyloid beta (A4) precursor protein-binding, family B, member 1 interacting protein (APBB1IP), mRNA [NM_019043]	GO:0005737(cytoplasm)|GO:0005829(cytosol)|GO:0005856(cytoskeleton)|GO:0005886(plasma membrane)|GO:0005925(focal adhesion)|GO:0007165(signal transduction)|GO:0007596(blood coagulation)|GO:0030027(lamellipodium)|GO:0030054(cell junction)			NA	NA	chr10:26856519-26856578	hs|10p12.1	ref|NM_019043|ens|ENST00000376236|gb|AK303597|gb|AB085852	mRNA	agilent G3 V2
A_33_P3303291	0.00104882	2.15501	down	5.14417	6.28914	4.87647	5.81015	4.5068	5.99922	4.80775	5.66745	P	P	P	P	P	P	P	P		TGGGACCAAGATCCCAAGCCGGCTCTGGTGACTAAATTCATGGAGAACGGCTCCTTGTCG			ENST00000557253	NM_006871	Hs.268551	NM_006871	NP1395164					11035	RIPK3	receptor-interacting serine-threonine kinase 3	Homo sapiens receptor-interacting serine-threonine kinase 3 (RIPK3), mRNA [NM_006871]	GO:0000166(nucleotide binding)|GO:0003713(transcription coactivator activity)|GO:0004672(protein kinase activity)|GO:0004674(protein serine/threonine kinase activity)|GO:0004704(NF-kappaB-inducing kinase activity)|GO:0005515(protein binding)|GO:0005524(ATP binding)|GO:0005622(intracellular)|GO:0005737(cytoplasm)|GO:0005739(mitochondrion)|GO:0005886(plasma membrane)|GO:0006464(protein modification…			NA	NA	chr14:24808442-24808383	hs|14q12	ref|NM_006871|ens|ENST00000557253|ens|ENST00000557624|ens|ENST00000554756	mRNA	agilent G3 V2
A_33_P3359017	0.00125369	8.87482	down	2.58515	6.58388	3.23726	6.19275	3.51465	6.63321	4.90062	7.42671	P	P	P	P	P	P	P	P		CTGTCCAGGTTGTTCATATAATAATATGCTGTGAGCATCTTTCCATGACATTAAATCATC			ENST00000221700	NM_001082	Hs.558423	NM_001082	THC2471918					8529	CYP4F2	cytochrome P450, family 4, subfamily F, polypeptide 2	Homo sapiens cytochrome P450, family 4, subfamily F, polypeptide 2 (CYP4F2), mRNA [NM_001082]	GO:0000038(very long-chain fatty acid metabolic process)|GO:0001676(long-chain fatty acid metabolic process)|GO:0004497(monooxygenase activity)|GO:0005515(protein binding)|GO:0005783(endoplasmic reticulum)|GO:0005789(endoplasmic reticulum membrane)|GO:0005792(microsome)|GO:0006691(leukotriene metabolic process)|GO:0006805(xenobiotic metabolic process)|GO:0009055(electron carrier activity)|GO:0016…			NA	NA	chr19:15988905-15988846	hs|19p13.12	ref|NM_001082|ens|ENST00000221700|gb|U02388|gb|AK290790	mRNA	agilent G3 V2
A_23_P93213	0.00126036	10.6007	down	6.57773	11.244	7.71841	9.77875	6.87249	11.3857	8.67003	11.0546	P	P	P	P	P	P	P	P		AGAGAAAGAGTGCCCCAACCAGTCTTCAGGAGGAAGAGATGCCCATGAAGCAGGTCCAGA			ENST00000372585	NM_153320	Hs.485438	NM_153320	NP074960					10864	SLC22A7	solute carrier family 22 (organic anion transporter), member 7	Homo sapiens solute carrier family 22 (organic anion transporter), member 7 (SLC22A7), transcript variant 2, mRNA [NM_153320]	GO:0005624(membrane fraction)|GO:0005886(plasma membrane)|GO:0005887(integral to plasma membrane)|GO:0015075(ion transmembrane transporter activity)|GO:0015347(sodium-independent organic anion transmembrane transporter activity)|GO:0015711(organic anion transport)|GO:0016021(integral to membrane)|GO:0016323(basolateral plasma membrane)|GO:0035634(response to stilbenoid)|GO:0055085(transmembrane t…			NA	NA	chr6:43271973-43272458	hs|6p21.1	ref|NM_153320|ref|NM_006672|ens|ENST00000372585|ens|ENST00000372589	mRNA	agilent G3 V2
A_33_P3288329	0.00473802	2.3459	down	7.79704	8.8954	7.95343	10.0422	8.14949	9.1342	8.335	9.0837	P	P	P	P	P	P	P	P		AGAAGGACAAAGCAGTTTGGTACTTTTCCAGGCAACTATGTAAAACCTTTGTATCTATAA				NM_001034954	Hs.730608	NM_001034954	THC2491583					10580	SORBS1	sorbin and SH3 domain containing 1	Homo sapiens sorbin and SH3 domain containing 1 (SORBS1), transcript variant 3, mRNA [NM_001034954]	GO:0001725(stress fiber)|GO:0003779(actin binding)|GO:0005070(SH3/SH2 adaptor activity)|GO:0005158(insulin receptor binding)|GO:0005515(protein binding)|GO:0005634(nucleus)|GO:0005730(nucleolus)|GO:0005737(cytoplasm)|GO:0005813(centrosome)|GO:0005829(cytosol)|GO:0005856(cytoskeleton)|GO:0005886(plasma membrane)|GO:0005899(insulin receptor complex)|GO:0005913(cell-cell adherens junction)|GO:000591…			NA	NA	chr10:97074875-97074816	hs|10q24.1	ref|NM_001034954|ref|NM_001034955|ref|NM_001034956|ref|NM_015385	mRNA	agilent G3 V2
A_33_P3360540	0.000374	3.59729	down	9.18296	11.2771	9.45241	11.526	9.49702	10.9149	10.0128	11.8149	P	P	P	P	P	P	P	P		CTGCTCCTGCTGGCCTGGAAGACTCTGTGGGGTCAGCACTGTACTCCGTTGCTGTTTTTT			ENST00000538402	NM_006412	Hs.320151	NM_006412	THC2484150					10555	AGPAT2	1-acylglycerol-3-phosphate O-acyltransferase 2 (lysophosphatidic acid acyltransferase, beta)	Homo sapiens 1-acylglycerol-3-phosphate O-acyltransferase 2 (lysophosphatidic acid acyltransferase, beta) (AGPAT2), transcript variant 1, mRNA [NM_006412]	GO:0001819(positive regulation of cytokine production)|GO:0001961(positive regulation of cytokine-mediated signaling pathway)|GO:0003841(1-acylglycerol-3-phosphate O-acyltransferase activity)|GO:0005783(endoplasmic reticulum)|GO:0005789(endoplasmic reticulum membrane)|GO:0006644(phospholipid metabolic process)|GO:0006654(phosphatidic acid biosynthetic process)|GO:0008152(metabolic process)|GO:000…			NA	NA	chr9:139567678-139567619	hs|9q34.3	ref|NM_006412|ref|NM_001012727|ens|ENST00000538402|ens|ENST00000371696	mRNA	agilent G3 V2
A_32_P15421	0.00094	2.04917	down	8.56567	9.52637	9.0423	9.74342	8.29544	9.79104	8.53755	9.52028	P	P	P	P	P	P	P	P		TTATGACTGCATAGTTTGTGGAAACAAAGATCTTGAGGAAGATGAGGGAAGCCCTCCCCT				NM_152267	Hs.517553	NM_152267	THC2479705					91445	RNF185	ring finger protein 185	Homo sapiens ring finger protein 185 (RNF185), transcript variant 1, mRNA [NM_152267]	GO:0008270(zinc ion binding)|GO:0016020(membrane)|GO:0016021(integral to membrane)|GO:0046872(metal ion binding)			NA	NA	chr22:31602122-31602181	hs|22q12.2	ref|NM_152267|ref|NM_001135825|ref|NR_024210|ref|NR_024209	mRNA	agilent G3 V2
A_23_P64617	0.00476031	2.94672	down	7.16884	7.86242	6.02843	8.64426	7.28863	8.58854	7.13144	8.75856	P	P	P	P	P	P	P	P		AAATGGACCCTGCTTTTAAGGATGTACAAAAGTATGTCTGCATCGATGTCTGTACTGTAA			ENST00000531380	NM_012193	Hs.591968	NM_012193	THC2786712					8322	FZD4	frizzled family receptor 4	Homo sapiens frizzled family receptor 4 (FZD4), mRNA [NM_012193]	GO:0001568(blood vessel development)|GO:0001570(vasculogenesis)|GO:0004871(signal transducer activity)|GO:0004872(receptor activity)|GO:0004930(G-protein coupled receptor activity)|GO:0005515(protein binding)|GO:0005737(cytoplasm)|GO:0005886(plasma membrane)|GO:0005887(integral to plasma membrane)|GO:0007223(Wnt receptor signaling pathway, calcium modulating pathway)|GO:0007420(brain development)…			NA	NA	chr11:86656859-86656800	hs|11q14.2	ref|NM_012193|ens|ENST00000531380|gb|AB032417|gb|AK025516	mRNA	agilent G3 V2
A_23_P206724	0.00410593	13.1912	down	11.4432	15.726	11.0826	15.5453	10.5269	15.2993	14.2192	15.5873	P	P	P	P	P	P	P	P		GGCATCGGAGAAGTGCAGCTGCTGTGCCTGATGTGGGAACAGCTCTTCTCCCAGATGTAA			ENST00000330439	NM_175617	Hs.534330	NM_175617	THC2497960					4493	MT1E	metallothionein 1E	Homo sapiens metallothionein 1E (MT1E), mRNA [NM_175617]	GO:0005507(copper ion binding)|GO:0005634(nucleus)|GO:0005737(cytoplasm)|GO:0008270(zinc ion binding)|GO:0045926(negative regulation of growth)|GO:0046870(cadmium ion binding)|GO:0046872(metal ion binding)|GO:0048471(perinuclear region of cytoplasm)|GO:0071276(cellular response to cadmium ion)|GO:0071294(cellular response to zinc ion)			NA	NA	chr16:56660853-56660912	hs|16q12.2	ref|NM_175617|ens|ENST00000330439|ens|ENST00000306061|gb|BC131609	mRNA	agilent G3 V2
A_24_P203000	0.000505	4.90586	down	5.10395	8.17417	6.37047	7.68777	5.06257	7.8604	5.47091	7.46358	P	P	P	P	P	P	P	P		TTGAGGTTGTCTGAGTCTTGGGTCTATGCCTTGAAAAAAGCTGAATTATTGGACAGTCTC			ENST00000216223	NM_000878	Hs.474787	NM_000878	THC2462560					3560	IL2RB	interleukin 2 receptor, beta	Homo sapiens interleukin 2 receptor, beta (IL2RB), mRNA [NM_000878]	GO:0004872(receptor activity)|GO:0004911(interleukin-2 receptor activity)|GO:0005886(plasma membrane)|GO:0005887(integral to plasma membrane)|GO:0006461(protein complex assembly)|GO:0007165(signal transduction)|GO:0009897(external side of plasma membrane)|GO:0019221(cytokine-mediated signaling pathway)|GO:0019976(interleukin-2 binding)|GO:0044419(interspecies interaction between organisms)|GO:004…			NA	NA	chr22:37522340-37522281	hs|22q12.3	ref|NM_000878|ens|ENST00000216223|gb|A07795|gb|A07801	mRNA	agilent G3 V2
A_23_P309837	0.00189806	2.012	down	6.53033	7.83107	7.01026	7.95062	6.50665	7.85342	7.2584	7.70507	P	P	P	P	P	P	P	P		AGCCAAAGTGAACCGGGGGGCAAGTTTTGGCTCCACTAGTGTTTCTGGCTCTGAGCCTGT			ENST00000546306	NM_033104	Hs.14248	NM_033104	THC2491601					85439	STON2	stonin 2	Homo sapiens stonin 2 (STON2), mRNA [NM_033104]	GO:0005515(protein binding)|GO:0005730(nucleolus)|GO:0005737(cytoplasm)|GO:0006886(intracellular protein transport)|GO:0016020(membrane)|GO:0030100(regulation of endocytosis)|GO:0030131(clathrin adaptor complex)			NA	NA	chr14:81743393-81743334	hs|14q31.1	ref|NM_033104|ens|ENST00000546306|ens|ENST00000267540|ens|ENST00000555284	mRNA	agilent G3 V2
A_24_P402779	0.000996	2.68953	down	5.26378	6.72897	6.09513	6.97789	5.55226	6.83685	5.31541	7.39228	P	P	P	P	P	P	P	P		CCTACACTTCAACACATCTGGAAAGTAAACCAAGAAGGGGAGGAAGACAGATTCCAGGCC			ENST00000475782	NM_005485	Hs.271742	NM_005485	THC2485030					10039	PARP3	poly (ADP-ribose) polymerase family, member 3	Homo sapiens poly (ADP-ribose) polymerase family, member 3 (PARP3), transcript variant 2, mRNA [NM_005485]	GO:0003824(catalytic activity)|GO:0003950(NAD+ ADP-ribosyltransferase activity)|GO:0005634(nucleus)|GO:0005737(cytoplasm)|GO:0005814(centriole)|GO:0005815(microtubule organizing center)|GO:0005856(cytoskeleton)|GO:0006281(DNA repair)|GO:0006471(protein ADP-ribosylation)|GO:0016757(transferase activity, transferring glycosyl groups)			NA	NA	chr3:51979914-51980199	hs|3p21.2	ref|NM_005485|ref|NM_001003931|ens|ENST00000475782|ens|ENST00000471971	mRNA	agilent G3 V2
A_23_P126103	0.000407	15.0963	down	7.56724	10.7547	7.2111	11.9185	5.77395	10.2184	7.56627	10.8915	P	P	P	P	P	P	P	P		ATGTTTGCCTCTGAAGGAGGTGAGATTTGTGCTACTTTGGGAGATTATGTTCTTTTTTCA			ENST00000370938	NM_001902	Hs.19904	NM_001902	THC2470813					1491	CTH	cystathionase (cystathionine gamma-lyase)	Homo sapiens cystathionase (cystathionine gamma-lyase) (CTH), transcript variant 1, mRNA [NM_001902]	GO:0004121(cystathionine beta-lyase activity)|GO:0004123(cystathionine gamma-lyase activity)|GO:0005634(nucleus)|GO:0005737(cytoplasm)|GO:0006534(cysteine metabolic process)|GO:0006749(glutathione metabolic process)|GO:0008285(negative regulation of cell proliferation)|GO:0008652(cellular amino acid biosynthetic process)|GO:0016829(lyase activity)|GO:0018272(protein-pyridoxal-5-phosphate linkage …			NA	NA	chr1:70905041-70905100	hs|1p31.1	ref|NM_001902|ref|NM_001190463|ref|NM_153742|ens|ENST00000370938	mRNA	agilent G3 V2
A_23_P51646	0.00199558	2.17017	down	9.51404	10.8141	9.99732	10.4922	9.08394	10.8832	9.61438	10.4915	P	P	P	P	P	P	P	P		AGACACTTATTTATTGGGATGTGAGCCCCAGGGGGCCTCCTCCTAGGATAATAAACAATT			ENST00000543983	NM_004073	Hs.632415	NM_004073	THC2463876					1263	PLK3	polo-like kinase 3	Homo sapiens polo-like kinase 3 (PLK3), mRNA [NM_004073]	GO:0000082(G1/S transition of mitotic cell cycle)|GO:0000084(S phase of mitotic cell cycle)|GO:0000086(G2/M transition of mitotic cell cycle)|GO:0000122(negative regulation of transcription from RNA polymerase II promoter)|GO:0000166(nucleotide binding)|GO:0000302(response to reactive oxygen species)|GO:0000910(cytokinesis)|GO:0002039(p53 binding)|GO:0004674(protein serine/threonine kinase activi…			NA	NA	chr1:45271594-45271654	hs|1p34.1	ref|NM_004073|ens|ENST00000543983|ens|ENST00000372201|ens|ENST00000465443	mRNA	agilent G3 V2
A_33_P3211054	0.000178	2.73647	down	5.64059	7.00358	5.08323	6.49594	5.33767	6.77888	5.48913	7.08148	P	P	P	P	P	P	P	P		ATTACCAAAACAAAAGTGATCCTCAAGGTAGAGCAAGGACAAGAGCCATGGATGGTGGAG			ENST00000472043	NM_152373	Hs.524767	NM_152373	THC2646834					127396	ZNF684	zinc finger protein 684	Homo sapiens zinc finger protein 684 (ZNF684), mRNA [NM_152373]	GO:0003677(DNA binding)|GO:0005622(intracellular)|GO:0005634(nucleus)|GO:0006355(regulation of transcription, DNA-dependent)|GO:0008270(zinc ion binding)|GO:0046872(metal ion binding)			NA	NA	chr1:41007295-41007354	hs|1p34.2	ref|NM_152373|ens|ENST00000472043|ens|ENST00000465152|ens|ENST00000372696	mRNA	agilent G3 V2
A_21_P0010977	0.000844	10.814	down	4.77432	8.71349	5.24366	9.12417	4.89234	8.75629	7.11391	9.1696	P	P	P	P	P	P	P	P		CTGGAAACAGAAACTCCAAATCCAAGGTTTTCAAGAAAGTTTAGGTGAGGGGATAAGAGC			ENST00000533864	NM_001220494	Hs.502677	NM_001220494	NP1157792					NA	GLYATL1	glycine-N-acyltransferase-like 1	Homo sapiens glycine-N-acyltransferase-like 1 (GLYATL1), transcript variant 2, mRNA [NM_001220494]	GO:0005739(mitochondrion)|GO:0016746(transferase activity, transferring acyl groups)|GO:0047961(glycine N-acyltransferase activity)			NA	NA	chr11:58722344-58722681	hs|11q12.1	ref|NM_001220494|ref|NM_001220496|ref|NM_080661|ens|ENST00000533864	mRNA	agilent G3 V2
A_33_P3368203	0.00602236	2.11525	down	5.67625	6.54584	6.32479	7.12622	5.35534	7.10353	5.65851	6.56262	P	P	P	P	P	P	P	P		TTTAATCTTGTCTCTAGTGGCGTGTGTAGGGGGGAGGACTTTATTTCCATTGGCTAAGCT							THC2673965					NA			Q5Z4F3_ORYSA (Q5Z4F3) Blue copper binding protein-like, partial (16%) [THC2673965]				NA	NA	chr17:032483903-032483844	hs|17q12	tc|THC2673965	mRNA	agilent G3 V2
A_23_P80570	0.00666058	10.6308	down	6.48282	10.5854	5.90779	10.6021	7.05984	10.4388	9.65459	11.1195	P	P	P	P	P	P	P	P		ATATGATCTCTTAAGAGATGATGGACTCATGTATGTCACCCGACTTCGCAACACTGGGGT			ENST00000232892	NM_001086	Hs.506908	NM_001086	THC2472269					13	AADAC	arylacetamide deacetylase (esterase)	Homo sapiens arylacetamide deacetylase (esterase) (AADAC), mRNA [NM_001086]	GO:0003824(catalytic activity)|GO:0004091(carboxylesterase activity)|GO:0004806(triglyceride lipase activity)|GO:0005783(endoplasmic reticulum)|GO:0005789(endoplasmic reticulum membrane)|GO:0005792(microsome)|GO:0008152(metabolic process)|GO:0010898(positive regulation of triglyceride catabolic process)|GO:0016020(membrane)|GO:0016021(integral to membrane)|GO:0016298(lipase activity)|GO:0017171(s…			NA	NA	chr3:151545783-151545842	hs|3q25.1	ref|NM_001086|ens|ENST00000232892|gb|AK290628|gb|L32179	mRNA	agilent G3 V2
A_32_P95151	0.00954407	2.299	down	3.76595	5.22386	4.88507	5.73929	3.87427	5.3574	3.8537	4.86246	P	P	P	P	P	P	P	P		GAGAAGTCTGGGGGTGTAGCCTAAAGCATTCTGAAAGTCTTGTTTTAGCTTTAAAATTCA					Hs.207074	BC029043	THC2604834					NA			Homo sapiens, clone IMAGE:5194137, mRNA. [BC029043]				NA	NA	chr9:72288502-72288561	hs|9q21.12	gb|BC029043|tc|THC2604834	mRNA	agilent G3 V2
A_23_P14892	0.00164116	3.43442	down	6.85206	8.72357	6.52422	7.50539	6.76088	8.85174	6.30548	8.4822	P	P	P	P	P	P	P	P		TGCCCAGTGCACTTGCTGGAAGACGCAAGGGCCTGATGGGGTGGAAGGCATGGCGGCCCC			ENST00000415638	NM_004970	Hs.839	NM_004970	THC2474289					3483	IGFALS	insulin-like growth factor binding protein, acid labile subunit	Homo sapiens insulin-like growth factor binding protein, acid labile subunit (IGFALS), transcript variant 2, mRNA [NM_004970]	GO:0005520(insulin-like growth factor binding)|GO:0005576(extracellular region)|GO:0005615(extracellular space)|GO:0005625(soluble fraction)|GO:0005634(nucleus)|GO:0005730(nucleolus)|GO:0007155(cell adhesion)|GO:0007165(signal transduction)			NA	NA	chr16:1840514-1840455	hs|16p13.3	ref|NM_004970|ref|NM_001146006|ref|NR_027389|ens|ENST00000415638	mRNA	agilent G3 V2
A_23_P152462	0.00349369	3.57182	down	3.89382	6.57831	4.43169	6.22618	5.55226	6.15858	3.96308	6.22441	P	P	P	P	P	P	P	P		AAATGGACTCACAGATGACGAAGCAGGCGCTGAATGAGATTGAGACGAGGCACAATGAGA			ENST00000215095	NM_052874	Hs.542230	NM_052874	THC2478477					112755	STX1B	syntaxin 1B	Homo sapiens syntaxin 1B (STX1B), mRNA [NM_052874]	GO:0005230(extracellular ligand-gated ion channel activity)|GO:0005234(extracellular-glutamate-gated ion channel activity)|GO:0005484(SNAP receptor activity)|GO:0005624(membrane fraction)|GO:0005887(integral to plasma membrane)|GO:0006810(transport)|GO:0006836(neurotransmitter transport)|GO:0006886(intracellular protein transport)|GO:0007268(synaptic transmission)|GO:0016020(membrane)|GO:0016192(…			NA	NA	chr16:31004801-31004742	hs|16p11.2	ref|NM_052874|ens|ENST00000215095|gb|AY995211|gb|AB527655	mRNA	agilent G3 V2
A_23_P106675	0.00099	4.33691	down	5.77117	8.176	6.35123	7.70834	4.79043	7.85099	5.951	7.59517	P	P	P	P	P	P	P	P		GAGTCAGCAACAGCAAGTTTTACTCATAGAAGCTGGGGTATGTGTGTAAGGGTATTGTGT			ENST00000359376	NM_002661	Hs.413111	NM_002661	THC2464263					5336	PLCG2	phospholipase C, gamma 2 (phosphatidylinositol-specific)	Homo sapiens phospholipase C, gamma 2 (phosphatidylinositol-specific) (PLCG2), mRNA [NM_002661]	GO:0002316(follicular B cell differentiation)|GO:0004435(phosphatidylinositol phospholipase C activity)|GO:0004629(phospholipase C activity)|GO:0004871(signal transducer activity)|GO:0005515(protein binding)|GO:0005624(membrane fraction)|GO:0005886(plasma membrane)|GO:0007165(signal transduction)|GO:0007204(elevation of cytosolic calcium ion concentration)|GO:0007596(blood coagulation)|GO:0009395…			NA	NA	chr16:81991575-81991634	hs|16q23.3	ref|NM_002661|ens|ENST00000359376|gb|AK304722|gb|M37238	mRNA	agilent G3 V2
A_23_P30634	0.00409301	2.66703	down	6.97804	8.35054	7.41608	9.01091	6.43731	7.83693	6.98533	8.27932	P	P	P	P	P	P	P	P		CCCTCTGTACCTCTCATAACTGGTCAACGACTGTAACAGGTTACATCAGGTGTTTTTCTA			ENST00000257749	NM_021813	Hs.269764	NM_021813	THC2649840					60468	BACH2	BTB and CNC homology 1, basic leucine zipper transcription factor 2	Homo sapiens BTB and CNC homology 1, basic leucine zipper transcription factor 2 (BACH2), transcript variant 1, mRNA [NM_021813]	GO:0003700(sequence-specific DNA binding transcription factor activity)|GO:0005634(nucleus)|GO:0043565(sequence-specific DNA binding)|GO:0046983(protein dimerization activity)			NA	NA	chr6:90636664-90636605	hs|6q15	ref|NM_021813|ref|NM_001170794|ens|ENST00000257749|ens|ENST00000537989	mRNA	agilent G3 V2
A_23_P128323	0.00641501	3.80854	down	3.41043	4.78111	3.54926	6.72283	4.38461	5.31133	3.713	5.95898	P	P	P	P	P	P	P	P		GGAGCTTTGACAAGGAACTTTCCTAAGAAACCGCTGATAACCAGGACAAAACACAACCAA			ENST00000338748	NM_001038	Hs.591047	NM_001038	THC2491899					6337	SCNN1A	sodium channel, nonvoltage-gated 1 alpha	Homo sapiens sodium channel, nonvoltage-gated 1 alpha (SCNN1A), transcript variant 1, mRNA [NM_001038]	GO:0003779(actin binding)|GO:0005216(ion channel activity)|GO:0005515(protein binding)|GO:0005624(membrane fraction)|GO:0005886(plasma membrane)|GO:0006811(ion transport)|GO:0006814(sodium ion transport)|GO:0007588(excretion)|GO:0009897(external side of plasma membrane)|GO:0015280(ligand-gated sodium channel activity)|GO:0016021(integral to membrane)|GO:0016324(apical plasma membrane)|GO:0030864(…			NA	NA	chr12:6456735-6456676	hs|12p13.31	ref|NM_001038|ref|NM_001159576|ref|NM_001159575|ens|ENST00000338748	mRNA	agilent G3 V2
A_33_P3344831	0.00529229	2.14805	down	5.55092	5.96233	5.13315	7.02018	5.35972	6.59813	5.22476	6.10002	P	P	P	P	P	P	P	P		CTACTATTTGTAACTCCTTGACCATGGAATTATACTTGTTTATCTTGTTGCTGCAATGAG			ENST00000489060	NM_018004	Hs.658956	NM_018004	THC2476828					55076	TMEM45A	transmembrane protein 45A	Homo sapiens transmembrane protein 45A (TMEM45A), mRNA [NM_018004]	GO:0016020(membrane)|GO:0016021(integral to membrane)			NA	NA	chr3:100296198-100296257	hs|3q12.2	ref|NM_018004|ens|ENST00000489060|ens|ENST00000323523|gb|AK000996	mRNA	agilent G3 V2
A_23_P106844	0.00292826	8.98543	down	9.60015	13.3255	9.47969	13.3936	9.31067	12.8058	12.0005	13.5364	P	P	P	P	P	P	P	P		CAACCCTGACCGTGACCGTTTGCTATATTCCTTTTTCTATGAAATAATGTGAATGATAAT			ENST00000245185	NM_005953	Hs.647371	NM_005953	THC2724128					4502	MT2A	metallothionein 2A	Homo sapiens metallothionein 2A (MT2A), mRNA [NM_005953]	GO:0005515(protein binding)|GO:0005634(nucleus)|GO:0005737(cytoplasm)|GO:0005829(cytosol)|GO:0006878(cellular copper ion homeostasis)|GO:0008270(zinc ion binding)|GO:0019221(cytokine-mediated signaling pathway)|GO:0045926(negative regulation of growth)|GO:0046872(metal ion binding)|GO:0048471(perinuclear region of cytoplasm)|GO:0060333(interferon-gamma-mediated signaling pathway)|GO:0071294(cellu…			NA	NA	chr16:56643332-56643391	hs|16q12.2	ref|NM_005953|ens|ENST00000245185|gb|V00594|gb|X97260	mRNA	agilent G3 V2
A_23_P110212	0.00191898	8.54087	down	9.53475	13.2291	10.642	13.4551	9.48889	12.9924	11.7535	14.12	P	P	P	P	P	P	P	P		ACTCGGTTCTCCAGGCCTGATTCCCCGACTCCATCCTTTTTCAGGGTTATTTAAAAATCT			ENST00000281455	NM_001995	Hs.406678	NM_001995	THC2512715					2180	ACSL1	acyl-CoA synthetase long-chain family member 1	Homo sapiens acyl-CoA synthetase long-chain family member 1 (ACSL1), mRNA [NM_001995]	GO:0000166(nucleotide binding)|GO:0004467(long-chain fatty acid-CoA ligase activity)|GO:0005524(ATP binding)|GO:0005739(mitochondrion)|GO:0005741(mitochondrial outer membrane)|GO:0005777(peroxisome)|GO:0005778(peroxisomal membrane)|GO:0005783(endoplasmic reticulum)|GO:0005789(endoplasmic reticulum membrane)|GO:0005792(microsome)|GO:0006631(fatty acid metabolic process)|GO:0007586(digestion)|GO:00…			NA	NA	chr4:185676745-185676732	hs|4q35.1	ref|NM_001995|ens|ENST00000281455|ens|ENST00000515030|ens|ENST00000513001	mRNA	agilent G3 V2
A_23_P110961	0.000516	2.84524	down	7.36157	8.85053	7.43502	9.3524	6.99624	8.50071	7.39486	8.51825	P	P	P	P	P	P	P	P		TTGTCCCCACTGTTTAAAAATGTTACCTGTGTATTTCCATGCAGTGTATATATTGAGATG			ENST00000341756	NM_016098	Hs.172755	NM_016098	THC2494344					51660	BRP44L	brain protein 44-like	Homo sapiens brain protein 44-like (BRP44L), mRNA [NM_016098]	GO:0003674(molecular_function)|GO:0005575(cellular_component)|GO:0005739(mitochondrion)|GO:0008150(biological_process)			NA	NA	chr6:166778507-166778448	hs|6q27	ref|NM_016098|ens|ENST00000341756|ens|ENST00000360961|ens|ENST00000392123	mRNA	agilent G3 V2
A_24_P190472	9.98e-05	16.7454	down	6.09181	9.69903	6.32219	10.6955	6.09046	9.53402	4.76634	9.60499	P	P	P	P	P	P	P	P		AAGAGATGTTGTCCTGACACTTGTGGCATCAAATGCCTGGATCCTGTTGACACCCCAAAC			ENST00000338380	NM_003064	Hs.517070	NM_003064	THC2736360					6590	SLPI	secretory leukocyte peptidase inhibitor	Homo sapiens secretory leukocyte peptidase inhibitor (SLPI), mRNA [NM_003064]	GO:0004866(endopeptidase inhibitor activity)|GO:0004867(serine-type endopeptidase inhibitor activity)|GO:0005515(protein binding)|GO:0005576(extracellular region)|GO:0010951(negative regulation of endopeptidase activity)|GO:0019899(enzyme binding)|GO:0031012(extracellular matrix)|GO:0032091(negative regulation of protein binding)|GO:0045071(negative regulation of viral genome replication)			NA	NA	chr20:43882279-43882220	hs|20q13.12	ref|NM_003064|ens|ENST00000338380|gb|AK312192|gb|AF114471	mRNA	agilent G3 V2
A_33_P3339276	5.43e-06	2.61404	down	10.2054	11.5332	10.0838	11.2843	9.91452	11.5122	10.1625	11.5816	P	P	P	P	P	P	P	P		GGGGAATGTTGCCGTCGTATCAGAACCACCCGGCCCTTCTGTTTCTTCAATTGCTATTTG				NM_017888	Hs.659606	NM_017888	THC2687149					54988	ACSM5	acyl-CoA synthetase medium-chain family member 5	Homo sapiens acyl-CoA synthetase medium-chain family member 5 (ACSM5), mRNA [NM_017888]	GO:0000166(nucleotide binding)|GO:0005524(ATP binding)|GO:0005525(GTP binding)|GO:0005739(mitochondrion)|GO:0005759(mitochondrial matrix)|GO:0006629(lipid metabolic process)|GO:0006631(fatty acid metabolic process)|GO:0016874(ligase activity)|GO:0046872(metal ion binding)|GO:0047760(butyrate-CoA ligase activity)			NA	NA	chr16:20442583-20442643	hs|16p12.3	ref|NM_017888|tc|THC2687149	mRNA	agilent G3 V2
A_33_P3276718	0.00346257	4.93631	down	5.96726	8.7344	4.50207	7.71476	6.09046	8.11612	6.41607	7.62431	P	P	P	P	P	P	P	P		GACTTTATGTGCTACAGCCAGTTCCATCTCTGTTTGTAAATTCTTACTTTCCATTCCATA			ENST00000423064	NM_001010934	Hs.396530	NM_001010934	THC2480749					3082	HGF	hepatocyte growth factor (hepapoietin A; scatter factor)	Homo sapiens hepatocyte growth factor (hepapoietin A; scatter factor) (HGF), transcript variant 5, mRNA [NM_001010934]	GO:0000187(activation of MAPK activity)|GO:0000902(cell morphogenesis)|GO:0001837(epithelial to mesenchymal transition)|GO:0001889(liver development)|GO:0002576(platelet degranulation)|GO:0003824(catalytic activity)|GO:0004252(serine-type endopeptidase activity)|GO:0005515(protein binding)|GO:0005576(extracellular region)|GO:0005615(extracellular space)|GO:0006508(proteolysis)|GO:0006916(anti-apo…			NA	NA	chr7:81380346-81380287	hs|7q21.11	ref|NM_001010934|ens|ENST00000423064|gb|AB208900|gb|U46010	mRNA	agilent G3 V2
A_33_P3235207	0.00725736	10.2408	down	9.24629	12.4771	10.4726	13.3688	7.03331	12.3431	10.4481	12.4364	P	P	P	P	P	P	P	P		CAACTACCTCATCATATTTGTGTCTGTTGGAATTATTCTTCCACTTTCGCTCCTTAAAAA			ENST00000395426	NM_018018	Hs.446077	NM_018018	THC2471108					55089	SLC38A4	solute carrier family 38, member 4	Homo sapiens solute carrier family 38, member 4 (SLC38A4), transcript variant 1, mRNA [NM_018018]	GO:0005886(plasma membrane)|GO:0006811(ion transport)|GO:0006814(sodium ion transport)|GO:0006865(amino acid transport)|GO:0015171(amino acid transmembrane transporter activity)|GO:0015293(symporter activity)|GO:0016021(integral to membrane)|GO:0034641(cellular nitrogen compound metabolic process)|GO:0055085(transmembrane transport)			NA	NA	chr12:47173627-47173568	hs|12q13.11	ref|NM_018018|ref|NM_001143824|ens|ENST00000395426|ens|ENST00000547477	mRNA	agilent G3 V2
A_33_P3255329	5.18e-05	4.27889	down	5.81923	8.29969	6.44986	8.40987	5.98705	8.35654	6.70034	8.27932	P	P	P	P	P	P	P	P		GTGTCTTGGTGGAAGATAAGGGCCATGTTGCCCATGCACATTGGGGAAGGATCAGTGTGA			ENST00000543201		Hs.234898	AK302469	THC2500126					32	ACACB	acetyl-CoA carboxylase beta	acetyl-CoA carboxylase beta [Source:HGNC Symbol;Acc:85] [ENST00000543201]	GO:0000166(nucleotide binding)|GO:0003989(acetyl-CoA carboxylase activity)|GO:0004075(biotin carboxylase activity)|GO:0005515(protein binding)|GO:0005524(ATP binding)|GO:0005737(cytoplasm)|GO:0005794(Golgi apparatus)|GO:0005829(cytosol)|GO:0006084(acetyl-CoA metabolic process)|GO:0006112(energy reserve metabolic process)|GO:0006633(fatty acid biosynthetic process)|GO:0006853(carnitine shuttle)|GO…			NA	NA	chr12:109697893-109697952	hs|12q24.11	ens|ENST00000543201|ens|ENST00000538526|gb|AK302469|gb|BC028417	mRNA	agilent G3 V2
A_23_P403991	0.00248788	10.4067	down	0.596084	4.20197	2.52386	5.12375	2.06405	4.9747	2.28507	6.68643	A	P	A	P	A	P	A	P		ACACTATAAACTCAGTGGCTGAAGGAGGAAATTTTAGAAGGAAGCTACTAAAAGATCTAA			ENST00000324695	NM_024080	Hs.366053	NM_024080	THC2475678					79054	TRPM8	transient receptor potential cation channel, subfamily M, member 8	Homo sapiens transient receptor potential cation channel, subfamily M, member 8 (TRPM8), mRNA [NM_024080]	GO:0005216(ion channel activity)|GO:0005262(calcium channel activity)|GO:0006811(ion transport)|GO:0006874(cellular calcium ion homeostasis)|GO:0009409(response to cold)|GO:0009897(external side of plasma membrane)|GO:0016020(membrane)|GO:0016021(integral to membrane)|GO:0042803(protein homodimerization activity)|GO:0050896(response to stimulus)|GO:0050955(thermoception)|GO:0051289(protein homote…			NA	NA	chr2:234927674-234927733	hs|2q37.1	ref|NM_024080|ens|ENST00000324695|gb|AY090109|gb|FV009321	mRNA	agilent G3 V2
A_23_P93217	0.00446134	9.51531	down	6.42249	10.9229	7.86059	9.85832	6.84945	11.2935	9.32968	11.3885	P	P	P	P	P	P	P	P		AGTGAACTTCTCCTATTACGGCCTGAGTCTGGATGTGTCGGGGCTGGGGCTGAACGTGTA			ENST00000436107	NM_153320	Hs.485438	NM_153320	NP302336					10864	SLC22A7	solute carrier family 22 (organic anion transporter), member 7	Homo sapiens solute carrier family 22 (organic anion transporter), member 7 (SLC22A7), transcript variant 2, mRNA [NM_153320]	GO:0005624(membrane fraction)|GO:0005886(plasma membrane)|GO:0005887(integral to plasma membrane)|GO:0015075(ion transmembrane transporter activity)|GO:0015347(sodium-independent organic anion transmembrane transporter activity)|GO:0015711(organic anion transport)|GO:0016021(integral to membrane)|GO:0016323(basolateral plasma membrane)|GO:0035634(response to stilbenoid)|GO:0055085(transmembrane t…			NA	NA	chr6:43269944-43270003	hs|6p21.1	ref|NM_153320|ref|NM_006672|ens|ENST00000436107|ens|ENST00000372574	mRNA	agilent G3 V2
A_23_P91552	0.00804494	2.26174	down	9.43801	11.0207	9.66394	11.4095	10.4621	11.4428	10.4372	10.8381	P	P	P	P	P	P	P	P		ACCTGAGGGACATCACAGACGAGGCATTTAAGGACCAGATCCACCATCGTGTTTCCAGCC			ENST00000397746	NM_206965	Hs.415846	NM_206965	NP233035					10841	FTCD	formiminotransferase cyclodeaminase	Homo sapiens formiminotransferase cyclodeaminase (FTCD), transcript variant A, mRNA [NM_206965]	GO:0005542(folic acid binding)|GO:0005737(cytoplasm)|GO:0005794(Golgi apparatus)|GO:0005814(centriole)|GO:0005829(cytosol)|GO:0005856(cytoskeleton)|GO:0006548(histidine catabolic process)|GO:0006760(folic acid-containing compound metabolic process)|GO:0007010(cytoskeleton organization)|GO:0016740(transferase activity)|GO:0016829(lyase activity)|GO:0030409(glutamate formimidoyltransferase activity…			NA	NA	chr21:47557190-47556966	hs|21q22.3	ref|NM_206965|ref|NM_006657|ens|ENST00000397746|ens|ENST00000397743	mRNA	agilent G3 V2
A_23_P75441	0.00706347	2.32143	down	6.35866	7.09504	5.73211	7.65193	6.0628	7.38778	6.94679	7.82566	P	P	P	P	P	P	P	P		AATCTTCTTTGTGGAGACACAGAACGTGCGGAGATTGCCCGAGACGGAGATGTGGGCTGA			ENST00000535000	NM_032344	Hs.656074	NM_032344	THC2462278					84304	NUDT22	nudix (nucleoside diphosphate linked moiety X)-type motif 22	Homo sapiens nudix (nucleoside diphosphate linked moiety X)-type motif 22 (NUDT22), transcript variant 1, mRNA [NM_032344]	GO:0016787(hydrolase activity)			NA	NA	chr11:63997022-63997359	hs|11q13.1	ref|NM_032344|ref|NM_001128613|ref|NM_001128612|ens|ENST00000535000	mRNA	agilent G3 V2
A_23_P214300	0.00190326	16.4278	down	6.22785	11.4156	8.1549	11.2434	8.25817	12.0901	9.18793	13.232	P	P	P	P	P	P	P	P		CGGTGGCTCCTGGCTGCAGCTGGAGTAGAGTTTGAAGAGAAATTTATAAAATCTGCAGAA			ENST00000493331	NM_000846	Hs.94107	NM_000846	THC2627372					2939	GSTA2	glutathione S-transferase alpha 2	Homo sapiens glutathione S-transferase alpha 2 (GSTA2), mRNA [NM_000846]	GO:0004364(glutathione transferase activity)|GO:0005737(cytoplasm)|GO:0005829(cytosol)|GO:0006749(glutathione metabolic process)|GO:0006805(xenobiotic metabolic process)|GO:0008152(metabolic process)|GO:0016740(transferase activity)			NA	NA	chr6:52622688-52621078	hs|6p12.2	ref|NM_000846|ref|NM_145740|ref|NM_153699|ens|ENST00000493331	mRNA	agilent G3 V2
A_33_P3221723	0.000278	2.228	down	4.70928	5.69903	4.76203	5.77455	4.6206	6.10013	4.3615	5.50269	P	P	P	P	P	P	P	P		GGGGGAAACCACCTTCAACAGGAGATGTTTTTGTGATTGTATTTGAAAATCCAATTATAA			ENST00000547225	NM_013244	Hs.589093	NM_013244	THC2477186					25834	MGAT4C	mannosyl (alpha-1,3-)-glycoprotein beta-1,4-N-acetylglucosaminyltransferase, isozyme C (putative)	Homo sapiens mannosyl (alpha-1,3-)-glycoprotein beta-1,4-N-acetylglucosaminyltransferase, isozyme C (putative) (MGAT4C), mRNA [NM_013244]	GO:0000139(Golgi membrane)|GO:0005794(Golgi apparatus)|GO:0005975(carbohydrate metabolic process)|GO:0008454(alpha-1,3-mannosylglycoprotein 4-beta-N-acetylglucosaminyltransferase activity)|GO:0016020(membrane)|GO:0016021(integral to membrane)|GO:0016758(transferase activity, transferring hexosyl groups)|GO:0018279(protein N-linked glycosylation via asparagine)|GO:0043687(post-translational protei…			NA	NA	chr12:86373398-86373339	hs|12q21.31	ref|NM_013244|ens|ENST00000547225|ens|ENST00000548651|ens|ENST00000552808	mRNA	agilent G3 V2
A_23_P250164	0.00243031	4.07373	down	9.92671	11.5555	10.2257	11.9725	8.79492	11.169	9.96453	12.3202	P	P	P	P	P	P	P	P		ACTCCCAACTCCAGGAACCCAGCAGAACCTAATTGAGACTGGAACATTGCTACCATAATT			ENST00000283871	NM_000187	Hs.368254	NM_000187	THC2691554					3081	HGD	homogentisate 1,2-dioxygenase	Homo sapiens homogentisate 1,2-dioxygenase (HGD), mRNA [NM_000187]	GO:0004411(homogentisate 1,2-dioxygenase activity)|GO:0005829(cytosol)|GO:0006520(cellular amino acid metabolic process)|GO:0006559(L-phenylalanine catabolic process)|GO:0006572(tyrosine catabolic process)|GO:0016491(oxidoreductase activity)|GO:0034641(cellular nitrogen compound metabolic process)|GO:0046872(metal ion binding)			NA	NA	chr3:120347262-120347203	hs|3q13.33	ref|NM_000187|ens|ENST00000283871|gb|AK290782|gb|AK124291	mRNA	agilent G3 V2
A_23_P41145	0.00413335	2.07667	down	4.45967	5.61379	5.21279	6.13786	4.56788	5.99922	4.71918	5.42573	P	P	P	P	P	P	P	P		AAGACCAGCCTCAGAGGGTCCTTCTGGAACCAGCTGTCTGTGGAGAGAATGGGGTGCTTT			ENST00000358781	NM_138805	Hs.61265	NM_138805	THC2463910					131177	FAM3D	family with sequence similarity 3, member D	Homo sapiens family with sequence similarity 3, member D (FAM3D), mRNA [NM_138805]	GO:0005125(cytokine activity)|GO:0005576(extracellular region)|GO:0046676(negative regulation of insulin secretion)			NA	NA	chr3:58619819-58619760	hs|3p14.2	ref|NM_138805|ens|ENST00000358781|gb|AK127546|gb|BC015359	mRNA	agilent G3 V2
A_33_P3333317	0.00704141	2.01644	down	3.97186	5.94147	4.25384	4.98471	4.57827	5.21665	4.58694	5.29532	P	P	P	P	P	P	P	P		AACACTGGACCAGCTGTAAAAGTAAACAGTGTGTTTATGCATTGAGATACTAAAGCATTT				NM_001008211	Hs.332706	NM_001008211	THC2483283					10133	OPTN	optineurin	Homo sapiens optineurin (OPTN), transcript variant 1, mRNA [NM_001008211]	GO:0000042(protein targeting to Golgi)|GO:0005515(protein binding)|GO:0005737(cytoplasm)|GO:0005794(Golgi apparatus)|GO:0005802(trans-Golgi network)|GO:0007030(Golgi organization)|GO:0007165(signal transduction)|GO:0008022(protein C-terminus binding)|GO:0008219(cell death)|GO:0016023(cytoplasmic membrane-bounded vesicle)|GO:0034613(cellular protein localization)|GO:0043001(Golgi to plasma membran…			NA	NA	chr10:13180217-13180276	hs|10p13	ref|NM_001008211|ref|NM_001008213|ref|NM_001008212|ref|NM_021980	mRNA	agilent G3 V2
A_24_P918175	0.0019555	2.38578	down	5.60687	7.23978	5.49304	6.55725	5.53947	7.23201	5.68701	6.31521	P	P	P	P	P	P	P	P		AATACATTTAAAAACTGCCCGTTGTGTCGACGCTCGGAAAGAGGGTAGAAAACAGCGAGT					Hs.607889	BC009864						653581	LOC653581	uncharacterized LOC653581	Homo sapiens TANK-binding kinase 1, mRNA (cDNA clone IMAGE:3938647), partial cds. [BC009864]				NA	NA	chr12:64846423-64846364	hs|12q14.2	gb|BC009864	mRNA	agilent G3 V2
A_33_P3343545	8.99e-05	2.17973	down	6.66517	7.83107	6.49639	8.07842	6.82958	7.6825	6.74893	7.64468	P	P	P	P	P	P	P	P		TCCACAAAGATGTGGAGATGGTCCGGCTGCTCCGAGATGCTGGAGCTGACCTTGACAAAC			ENST00000313582	NM_002503	Hs.9731	NM_002503	THC2462306					4793	NFKBIB	nuclear factor of kappa light polypeptide gene enhancer in B-cells inhibitor, beta	Homo sapiens nuclear factor of kappa light polypeptide gene enhancer in B-cells inhibitor, beta (NFKBIB), transcript variant 1, mRNA [NM_002503]	GO:0002224(toll-like receptor signaling pathway)|GO:0002755(MyD88-dependent toll-like receptor signaling pathway)|GO:0002756(MyD88-independent toll-like receptor signaling pathway)|GO:0003713(transcription coactivator activity)|GO:0004871(signal transducer activity)|GO:0005515(protein binding)|GO:0005634(nucleus)|GO:0005737(cytoplasm)|GO:0005829(cytosol)|GO:0006351(transcription, DNA-dependent)|G…			NA	NA	chr19:39397888-39397947	hs|19q13.2	ref|NM_002503|ref|NM_001243116|ens|ENST00000313582|gb|BT006743	mRNA	agilent G3 V2
A_33_P3413987	0.000209	5.10054	down	11.9571	14.8564	12.7301	14.8191	12.0348	14.798	13.1945	14.8455	P	P	P	P	P	P	P	P		AAGAAGGTGGAGACCAACATGGCCTTTTCCCCATTCAGCATCGCCAGCCTCCTTACCCAG			ENST00000278407	NM_000062	Hs.384598	NM_000062	NP835290					710	SERPING1	serpin peptidase inhibitor, clade G (C1 inhibitor), member 1	Homo sapiens serpin peptidase inhibitor, clade G (C1 inhibitor), member 1 (SERPING1), transcript variant 1, mRNA [NM_000062]	GO:0001869(negative regulation of complement activation, lectin pathway)|GO:0002576(platelet degranulation)|GO:0004867(serine-type endopeptidase inhibitor activity)|GO:0005515(protein binding)|GO:0005576(extracellular region)|GO:0005615(extracellular space)|GO:0006958(complement activation, classical pathway)|GO:0007596(blood coagulation)|GO:0007597(blood coagulation, intrinsic pathway)|GO:000801…			NA	NA	chr11:57367781-57367840	hs|11q12.1	ref|NM_000062|ref|NM_001032295|ens|ENST00000278407|gb|AK312626	mRNA	agilent G3 V2
A_23_P54918	0.00911988	4.05606	down	6.58744	9.10722	7.7243	9.48046	6.76894	9.27616	8.73431	10.0315	P	P	P	P	P	P	P	P		CCCTTCACCTGGTGACAGGAACACTCCTTTCCTGGTATGGAACGTGAGCTCCCGTGACAT			ENST00000300051	NM_153486	Hs.380929	NM_153486	THC2473720					197257	LDHD	lactate dehydrogenase D	Homo sapiens lactate dehydrogenase D (LDHD), nuclear gene encoding mitochondrial protein, transcript variant 1, mRNA [NM_153486]	GO:0004458(D-lactate dehydrogenase (cytochrome) activity)|GO:0005515(protein binding)|GO:0005739(mitochondrion)|GO:0005743(mitochondrial inner membrane)|GO:0008762(UDP-N-acetylmuramate dehydrogenase activity)|GO:0016614(oxidoreductase activity, acting on CH-OH group of donors)|GO:0050660(flavin adenine dinucleotide binding)			NA	NA	chr16:75145886-75145827	hs|16q23.1	ref|NM_153486|ref|NM_194436|ens|ENST00000300051|ens|ENST00000450168	mRNA	agilent G3 V2
A_23_P115246	0.00803985	31.7203	down	6.83534	11.0602	5.44216	13.2158	6.82234	11.8752	10.7174	13.6153	P	P	P	P	P	P	P	P		ATTGTCCACGGTGCCTGGTGGTATGCATCCTGTTACCGATCAAATCTCAATGGTCGCTAT			ENST00000270879	NM_003665	Hs.333383	NM_003665	THC2471738					8547	FCN3	ficolin (collagen/fibrinogen domain containing) 3 (Hakata antigen)	Homo sapiens ficolin (collagen/fibrinogen domain containing) 3 (Hakata antigen) (FCN3), transcript variant 1, mRNA [NM_003665]	GO:0001867(complement activation, lectin pathway)|GO:0005102(receptor binding)|GO:0005515(protein binding)|GO:0005529(sugar binding)|GO:0005576(extracellular region)|GO:0005581(collagen)|GO:0005615(extracellular space)|GO:0007165(signal transduction)			NA	NA	chr1:27695885-27695826	hs|1p36.11	ref|NM_003665|ref|NM_173452|ens|ENST00000270879|ens|ENST00000354982	mRNA	agilent G3 V2
A_23_P211493	2.26e-05	2.59627	down	8.19141	9.77091	8.43136	9.76822	8.38734	9.58895	8.59918	9.98698	P	P	P	P	P	P	P	P		AGCAAGAATGCTGGTTCTACATCCCGAGGAGTGTCTGAGGTGCGCCCCACTCTGTACAGA			ENST00000406725	NM_153609	Hs.370885	NM_153609	THC2477389					164656	TMPRSS6	transmembrane protease, serine 6	Homo sapiens transmembrane protease, serine 6 (TMPRSS6), mRNA [NM_153609]	GO:0001525(angiogenesis)|GO:0004252(serine-type endopeptidase activity)|GO:0005622(intracellular)|GO:0005886(plasma membrane)|GO:0006508(proteolysis)|GO:0008233(peptidase activity)|GO:0016021(integral to membrane)|GO:0030198(extracellular matrix organization)|GO:0035556(intracellular signal transduction)|GO:0042730(fibrinolysis)			NA	NA	chr22:37461812-37461753	hs|22q12.3	ref|NM_153609|ens|ENST00000406725|ens|ENST00000381792|gb|AY055384	mRNA	agilent G3 V2
A_33_P3221960	0.000715	2.90968	down	4.97813	5.96935	4.5061	6.68641	4.34988	5.89571	4.93905	6.38514	P	P	P	P	P	P	P	P		ACAGAACTCACAGCTCTGTGTGTGTGTGTTCAGGCTGATAGGAAATTCAAAGAGTCTCCT			ENST00000264260	NM_003853	Hs.158315	NM_003853	THC2489002					8807	IL18RAP	interleukin 18 receptor accessory protein	Homo sapiens interleukin 18 receptor accessory protein (IL18RAP), mRNA [NM_003853]	GO:0004872(receptor activity)|GO:0004888(transmembrane receptor activity)|GO:0005622(intracellular)|GO:0006954(inflammatory response)|GO:0006955(immune response)|GO:0007165(signal transduction)|GO:0007166(cell surface receptor linked signaling pathway)|GO:0016020(membrane)|GO:0016021(integral to membrane)|GO:0045087(innate immune response)			NA	NA	chr2:103068695-103068754	hs|2q12.1	ref|NM_003853|ens|ENST00000264260|gb|FV310962|gb|FV312038	mRNA	agilent G3 V2
A_32_P190416	0.00395191	3.43762	down	3.36936	5.34177	4.77044	5.70467	3.75695	5.25894	3.07301	5.79	P	P	P	P	P	P	P	P		TATAGGCAGATTACCAGTTTCTTATAAATACAAACTTGTACATGGACATTCTGCAAACCC				NM_003980	Hs.486548	NM_003980	THC2617310					9053	MAP7	microtubule-associated protein 7	Homo sapiens microtubule-associated protein 7 (MAP7), transcript variant 4, mRNA [NM_003980]	GO:0000226(microtubule cytoskeleton organization)|GO:0000902(cell morphogenesis)|GO:0001578(microtubule bundle formation)|GO:0005102(receptor binding)|GO:0005198(structural molecule activity)|GO:0005737(cytoplasm)|GO:0005874(microtubule)|GO:0005875(microtubule associated complex)|GO:0005886(plasma membrane)|GO:0006687(glycosphingolipid metabolic process)|GO:0006970(response to osmotic stress)|GO:…			NA	NA	chr6:136663444-136663419	hs|6q23.3	ref|NM_003980|ref|NM_001198609|ref|NM_001198614|ref|NM_001198608	mRNA	agilent G3 V2
A_23_P145569	0.000248	32.6527	down	5.7244	9.62157	5.50182	10.9811	6.6056	11.3135	6.46775	12.4999	P	P	P	P	P	P	P	P		TTTTTATCTCACCTGACCTGCACTGGTTAAACATCATAATCATGTGTGTTGGCCGAATGG			ENST00000539263	NM_153187	Hs.117367	NM_153187	THC2636461					6580	SLC22A1	solute carrier family 22 (organic cation transporter), member 1	Homo sapiens solute carrier family 22 (organic cation transporter), member 1 (SLC22A1), transcript variant 2, mRNA [NM_153187]	GO:0005277(acetylcholine transmembrane transporter activity)|GO:0005329(dopamine transmembrane transporter activity)|GO:0005333(norepinephrine transmembrane transporter activity)|GO:0005515(protein binding)|GO:0005624(membrane fraction)|GO:0005886(plasma membrane)|GO:0005887(integral to plasma membrane)|GO:0006855(drug transmembrane transport)|GO:0008513(secondary active organic cation transmembr…			NA	NA	chr6:160560885-160564617	hs|6q25.3	ref|NM_153187|ref|NM_003057|ens|ENST00000539263|ens|ENST00000366963	mRNA	agilent G3 V2
A_24_P366859	0.000399	2.23963	down	6.74721	7.95604	6.76815	7.53193	6.77785	8.33476	6.79338	7.91689	P	P	P	P	P	P	P	P		TAATCGTCTGCTATCAGCTGTGCTACAGGGATACAAGGGCCGCTGTGAAGGCCTCAGCAT			ENST00000431146	NM_031941	Hs.512773	NM_031941	NP499213					83878	USHBP1	Usher syndrome 1C binding protein 1	Homo sapiens Usher syndrome 1C binding protein 1 (USHBP1), mRNA [NM_031941]	GO:0005515(protein binding)|GO:0030165(PDZ domain binding)			NA	NA	chr19:17370214-17370155	hs|19p13.11	ref|NM_031941|ens|ENST00000431146|ens|ENST00000324554|ens|ENST00000252597	mRNA	agilent G3 V2
A_24_P354724	0.00401556	2.13688	down	5.89287	7.03321	6.37948	7.32022	5.62557	6.78927	5.51378	6.65103	P	P	P	P	P	P	P	P		GGCCATACGCCATGCCATAGCTTGTGCTATCTGTAAATATGAGACTTGTAAAGAACTGCC			ENST00000326965	NM_054114	Hs.529984	NM_054114	THC2498499					117289	TAGAP	T-cell activation RhoGTPase activating protein	Homo sapiens T-cell activation RhoGTPase activating protein (TAGAP), transcript variant 2, mRNA [NM_054114]	GO:0005085(guanyl-nucleotide exchange factor activity)|GO:0005622(intracellular)|GO:0005829(cytosol)|GO:0007165(signal transduction)|GO:0007264(small GTPase mediated signal transduction)|GO:0051056(regulation of small GTPase mediated signal transduction)			NA	NA	chr6:159456852-159456793	hs|6q25.3	ref|NM_054114|ref|NM_152133|ens|ENST00000326965|gb|AF314817	mRNA	agilent G3 V2
A_33_P3241145	0.00509103	2.01126	down	4.03415	4.40252	3.64257	4.40361	3.2165	4.90597	3.20173	4.41526	P	P	P	P	P	P	P	P		GGGCTCCGGCAGCCTAAGACTTTTTACAATAAGTAAGTTATAGGTAAAGTTAGAAAAAAT					Hs.369226	BC047414	THC2601916					NA			Homo sapiens cDNA clone IMAGE:5273698. [BC047414]				NA	NA	chr16:34431840-34431899	hs|16p11.2	gb|BC047414|gb|BC029572|tc|THC2601916	mRNA	agilent G3 V2
A_33_P3292148	0.00313429	2.59976	down	2.55093	3.66438	3.21035	3.95351	2.54499	4.80821	2.68971	4.08338	P	P	P	P	P	P	P	P		TCAATAGCAGCGGACACAAGATGTAAAATGCAGCAATGGTCAAGGAATTTCTCAGGGGAG			ENST00000409819		Hs.623895	BC040292	THC2621987					NA			Homo sapiens cDNA clone IMAGE:4826958. [BC040292]				NA	NA	chr2:202979033-202978974	hs|2q33.1	ens|ENST00000409819|gb|BC040292|tc|THC2621987	mRNA	agilent G3 V2
A_23_P58328	7.44e-05	21.2544	down	2.69017	6.97588	3.59088	8.55774	3.53146	8.3503	4.07735	7.64468	P	P	P	P	P	P	P	P		TGGTGATGCTGAGGACTACTAAAATGAAGAGGACTTGGAGTACTGTGCACTCCTCTTTCT			ENST00000359299	NM_007193	Hs.188401	NM_007193	THC2472180					11199	ANXA10	annexin A10	Homo sapiens annexin A10 (ANXA10), mRNA [NM_007193]	GO:0005509(calcium ion binding)|GO:0005544(calcium-dependent phospholipid binding)|GO:0005739(mitochondrion)			NA	NA	chr4:169108564-169108623	hs|4q32.3	ref|NM_007193|ens|ENST00000359299|ens|ENST00000507278|ens|ENST00000393751	mRNA	agilent G3 V2
A_24_P712562	0.000583	4.26449	down	2.79097	5.00176	1.83061	4.67237	2.74129	4.52965	3.27216	4.80075	P	P	A	P	P	P	P	P		ACTGCTTCATTTTACTAACCTGCATAGATCACTAAAACCAATAGCTTAAAGCATAGACAC			ENST00000397862	NM_001085430	Hs.658949	NM_001085430	THC2621951					339210	C17orf67	chromosome 17 open reading frame 67	Homo sapiens chromosome 17 open reading frame 67 (C17orf67), mRNA [NM_001085430]	GO:0005576(extracellular region)			NA	NA	chr17:54869564-54869505	hs|17q22	ref|NM_001085430|ens|ENST00000397862|ens|ENST00000397861|gb|BC041467	mRNA	agilent G3 V2
A_23_P150018	0.0081927	7.2152	down	5.08242	7.35501	3.45368	7.96436	3.07697	7.22087	5.1446	5.62158	P	P	P	P	P	P	P	P		TGGGAAAAGAGTTCTTCAGATCATAGACCAAAAAAGTCATACCTTCGAGGTGGTAGCAGT			ENST00000369583	NM_004419	Hs.2128	NM_004419	THC2467211					1847	DUSP5	dual specificity phosphatase 5	Homo sapiens dual specificity phosphatase 5 (DUSP5), mRNA [NM_004419]	GO:0000188(inactivation of MAPK activity)|GO:0001706(endoderm formation)|GO:0004725(protein tyrosine phosphatase activity)|GO:0005634(nucleus)|GO:0005654(nucleoplasm)|GO:0006470(protein dephosphorylation)|GO:0016787(hydrolase activity)|GO:0017017(MAP kinase tyrosine/serine/threonine phosphatase activity)|GO:0035335(peptidyl-tyrosine dephosphorylation)|GO:0045892(negative regulation of transcripti…			NA	NA	chr10:112270900-112270959	hs|10q25.2	ref|NM_004419|ens|ENST00000369583|gb|U16996|gb|U15932	mRNA	agilent G3 V2
A_33_P3754922	0.00979039	2.0589	down	6.29778	7.45039	7.3677	8.09628	6.40568	7.73408	6.60415	7.56205	P	P	P	P	P	P	P	P		ATTAGCAGGGTAATTCAAACCTGTATCCTACCACTTAAAAAGGGGAAGGGGGATAACCCT					Hs.640266	BP873537						26824	RNU11	RNA, U11 small nuclear	BP873537 Sugano cDNA library, embryonal kidney Homo sapiens cDNA clone HKR13896, mRNA sequence [BP873537]				NA	NA			gb|BP873537	mRNA	agilent G3 V2
A_23_P70448	0.00180648	4.3087	down	5.13811	7.94002	5.27369	6.41559	4.56788	7.62622	5.48525	6.9121	P	P	P	P	P	P	P	P		CTGCTAAAGCTAAGGCTGTAAAACCCAAGGCGGCCAAGGCTAGGGTGACGAAGCCAAAGA			ENST00000244573	NM_005325	Hs.150206	NM_005325	THC2484132					3024	HIST1H1A	histone cluster 1, H1a	Homo sapiens histone cluster 1, H1a (HIST1H1A), mRNA [NM_005325]	GO:0000786(nucleosome)|GO:0003677(DNA binding)|GO:0005634(nucleus)|GO:0005694(chromosome)|GO:0006334(nucleosome assembly)|GO:0007283(spermatogenesis)			NA	NA	chr6:26017410-26017351	hs|6p22.2	ref|NM_005325|ens|ENST00000244573|gb|AB590705|gb|EU446958	mRNA	agilent G3 V2
A_33_P3329765	0.00612967	2.05642	down	4.9382	5.34778	4.78391	5.75713	4.41113	6.246	4.40843	5.35129	P	P	P	P	P	P	P	P		TTTTATTTCCCCTTCAACGGATGGCATCCCAAGTCCTGCTGGATTGCATCTGTCTTTGTT			ENST00000434611				THC2745520					NA							NA	NA	chr2:59522591-59522532	hs|2p16.1	ens|ENST00000434611|tc|THC2745520	mRNA	agilent G3 V2
A_33_P3320077	0.0028078	2.30535	down	3.29604	4.50492	2.77976	4.86097	3.58849	4.35576	3.21582	3.9784	P	P	A	P	P	P	P	P		GTTGGGGCGACAAAACTTAAATGCTAGAACCAATAAAAGAAGATTACAAAGCAACTCGCA			ENST00000380924		Hs.644095	BX648416	THC2496518					4781	NFIB	nuclear factor I/B	nuclear factor I/B [Source:HGNC Symbol;Acc:7785] [ENST00000380924]	GO:0000122(negative regulation of transcription from RNA polymerase II promoter)|GO:0000981(sequence-specific DNA binding RNA polymerase II transcription factor activity)|GO:0001077(RNA polymerase II core promoter proximal region sequence-specific DNA binding transcription factor activity involved in positive regulation of transcription)|GO:0001106(RNA polymerase II transcription corepressor acti…			NA	NA	chr9:14180718-14180659	hs|9p23	ens|ENST00000380924	mRNA	agilent G3 V2
A_24_P48898	0.00668366	2.81199	down	9.43801	11.2214	9.91961	10.0855	8.61395	10.8085	8.99662	10.8192	P	P	P	P	P	P	P	P		AGGTTTGATGTCCTTCCAAGAATAAAGTCTTTCCCTGGTGATGGTCTCTCGCTCTGTCTT			ENST00000249066	NM_145637	Hs.474740	NM_145637	THC2481029					23780	APOL2	apolipoprotein L, 2	Homo sapiens apolipoprotein L, 2 (APOL2), transcript variant beta, mRNA [NM_145637]	GO:0005102(receptor binding)|GO:0005576(extracellular region)|GO:0005737(cytoplasm)|GO:0005789(endoplasmic reticulum membrane)|GO:0006629(lipid metabolic process)|GO:0006810(transport)|GO:0006869(lipid transport)|GO:0006953(acute-phase response)|GO:0007275(multicellular organismal development)|GO:0008035(high-density lipoprotein particle binding)|GO:0008203(cholesterol metabolic process)|GO:00082…			NA	NA	chr22:36622708-36622649	hs|22q12.3	ref|NM_145637|ref|NM_030882|ens|ENST00000249066|ens|ENST00000358502	mRNA	agilent G3 V2
A_33_P3260733	0.00423641	8.81453	down	5.62517	9.38313	5.82472	10.161	7.92406	9.94455	8.08525	10.5301	P	P	P	P	P	P	P	P		GAGTTCAGTGAGGTGCTCTATGTAACACTTCCTCAGATGAGCCAATTTACATGTGAAGAA				NM_001242462	Hs.125180	NM_001242462	THC2472139					2690	GHR	growth hormone receptor	Homo sapiens growth hormone receptor (GHR), transcript variant 12, mRNA [NM_001242462]	GO:0000187(activation of MAPK activity)|GO:0000255(allantoin metabolic process)|GO:0004872(receptor activity)|GO:0004903(growth hormone receptor activity)|GO:0005515(protein binding)|GO:0005576(extracellular region)|GO:0005615(extracellular space)|GO:0005634(nucleus)|GO:0005737(cytoplasm)|GO:0005739(mitochondrion)|GO:0005886(plasma membrane)|GO:0005887(integral to plasma membrane)|GO:0006101(citr…			NA	NA	chr5:42711414-42711473	hs|5p12	ref|NM_001242462|ref|NM_001242461|ref|NM_001242400|ref|NM_001242406	mRNA	agilent G3 V2
A_33_P3325404	0.00746671	2.75641	down	4.29795	5.62482	4.82671	5.42841	4.07371	6.34281	5.02608	6.67958	P	P	P	P	P	P	P	P		ATGTCATTAGGCAGAAATTGGCACCGACCGTGTCTGAGGTGCCAGCGTTGCCACAAGACC			ENST00000274990	NM_206922	Hs.653165	NM_206922	THC2507213					401262	CRIP3	cysteine-rich protein 3	Homo sapiens cysteine-rich protein 3 (CRIP3), mRNA [NM_206922]	GO:0005737(cytoplasm)|GO:0008270(zinc ion binding)|GO:0046872(metal ion binding)			NA	NA	chr6:43274040-43273981	hs|6p21.1	ref|NM_206922|ens|ENST00000274990|ens|ENST00000487744|ens|ENST00000416431	mRNA	agilent G3 V2
A_23_P321354	0.00190195	2.28153	down	4.00714	5.23677	3.90647	5.37646	3.4684	4.52965	3.82578	4.82491	P	P	P	P	P	P	P	P		AACCACGTTCTAAACCAAGTTTTTAATCTTCTTGGGGCTCGTAATTACCTTTCACTTTAA			ENST00000356838	NM_144649	Hs.293842	NM_144649	THC2484696					137835	TMEM71	transmembrane protein 71	Homo sapiens transmembrane protein 71 (TMEM71), transcript variant 1, mRNA [NM_144649]	GO:0016020(membrane)|GO:0016021(integral to membrane)			NA	NA	chr8:133722596-133722537	hs|8q24.22	ref|NM_144649|ref|NM_001145153|ens|ENST00000356838|ens|ENST00000377901	mRNA	agilent G3 V2
A_33_P3296198	0.00920175	2.54487	down	13.9869	16.0591	13.8918	14.5054	13.5678	15.464	14.2449	15.0532	P	P	P	P	P	P	P	P		GGAGTTCGAGACCTGCCTGGGCAATATAGCGAGACCCCGTTCTCCAGAAAAAGGAAAAAA			ENST00000418539	NM_001164479	Hs.49573	NM_001164479	THC2764599					401207	C5orf63	chromosome 5 open reading frame 63	Homo sapiens chromosome 5 open reading frame 63 (C5orf63), transcript variant 1, mRNA [NM_001164479]	GO:0006810(transport)|GO:0022900(electron transport chain)			NA	NA	chr5:126380533-126380474	hs|5q23.2	ref|NM_001164479|ref|NR_001568|ens|ENST00000418539|ens|ENST00000535381	mRNA	agilent G3 V2
A_24_P74508	0.00250414	16.9094	down	4.55079	9.59406	4.67978	8.24479	3.9248	9.44442	7.32917	9.52028	P	P	P	P	P	P	P	P		TTGGGATTGCTCAAGGGGTCTATTTTATTGGGATTGGAGAGCGCATCTTAAAGTGTTTTG			ENST00000327451	NM_031481	Hs.282982	NM_031481	THC2595199					83733	SLC25A18	solute carrier family 25 (mitochondrial carrier), member 18	Homo sapiens solute carrier family 25 (mitochondrial carrier), member 18 (SLC25A18), nuclear gene encoding mitochondrial protein, mRNA [NM_031481]	GO:0005488(binding)|GO:0005739(mitochondrion)|GO:0005743(mitochondrial inner membrane)|GO:0015293(symporter activity)|GO:0016020(membrane)|GO:0016021(integral to membrane)|GO:0055085(transmembrane transport)			NA	NA	chr22:18072938-18072997	hs|22q11.21	ref|NM_031481|ens|ENST00000327451|ens|ENST00000399813|gb|AB528235	mRNA	agilent G3 V2
A_23_P33326	0.00180194	8.08887	down	1.53417	4.78923	2.33647	6.4872	2.84289	5.84555	3.58228	5.23757	A	P	A	P	P	P	P	P		CTCCTTGTACTTCACTGAAGGATGGCACTTTGGTGGGGTTGGAAACAAAGTCGACATTAA				NM_000679	Hs.368632	NM_000679						147	ADRA1B	adrenergic, alpha-1B-, receptor	Homo sapiens adrenergic, alpha-1B-, receptor (ADRA1B), mRNA [NM_000679]	GO:0000299(integral to membrane of membrane fraction)|GO:0001974(blood vessel remodeling)|GO:0001975(response to amphetamine)|GO:0001987(vasoconstriction of artery involved in baroreceptor response to lowering of systemic arterial blood pressure)|GO:0001996(positive regulation of heart rate by epinephrine-norepinephrine)|GO:0001997(positive regulation of the force of heart contraction by epinephr…			NA	NA	chr5:159399943-159400002	hs|5q33.3	ref|NM_000679	mRNA	agilent G3 V2
A_33_P3333995	0.000124	2.10091	down	10.5147	11.8333	10.6162	11.7789	10.8128	11.949	10.9984	11.6649	P	P	P	P	P	P	P	P		GCCGTTCTCTCCCACCCTGGGAGACAGGGACCTCCGAGGCCGAACACTACCTTGTTTGAT					Hs.694446	DB072080						NA			DB072080 TESTI4 Homo sapiens cDNA clone TESTI4015069 5', mRNA sequence [DB072080]				NA	NA	chr16:57807779-57807720	hs|16q21	gb|DB072080	mRNA	agilent G3 V2
A_33_P3815935	0.00854759	2.36891	down	5.86116	6.71232	6.0425	6.94393	5.36172	7.04762	4.78705	6.32547	P	P	P	P	P	P	P	P		ATTAACCCTTTGCCTTCGGCGACTGGGTTGGGGGAAGGGGGTAAGATCTAATCAGAGGGG					Hs.655101	BG220668						757	TMEM50B	transmembrane protein 50B	RST40456 Athersys RAGE Library Homo sapiens cDNA, mRNA sequence [BG220668]	GO:0003674(molecular_function)|GO:0005783(endoplasmic reticulum)|GO:0005886(plasma membrane)|GO:0008150(biological_process)|GO:0016021(integral to membrane)			NA	NA			gb|BG220668	mRNA	agilent G3 V2
A_33_P3360197	0.00323414	2.51371	down	3.52847	4.75199	4.42522	5.38453	3.7334	5.63288	3.713	4.94996	P	P	P	P	P	P	P	P		GAAGCAAGATAACCAGACAGTGCTAATGTCCCAGAATAAAGACTGCAAAGGGGCAGTTAA			ENST00000413986									NA							NA	NA	chr6:90661649-90661708	hs|6q15	ens|ENST00000413986|ens|ENST00000445838	mRNA	agilent G3 V2
A_32_P113066	0.00496134	11.3045	down	0.576018	5.17588	0.597519	3.81374	0.652002	5.18107	3.54077	5.1909	A	P	A	P	A	P	P	P		AGGAAGAGTCAACAGACTTTAGCAAAATCCTTTTATTTGATTCATGCATAACTCCTGATG			ENST00000510733	NM_004744	Hs.658427	NM_004744	THC2744775					9227	LRAT	lecithin retinol acyltransferase (phosphatidylcholine--retinol O-acyltransferase)	Homo sapiens lecithin retinol acyltransferase (phosphatidylcholine--retinol O-acyltransferase) (LRAT), mRNA [NM_004744]	GO:0001523(retinoid metabolic process)|GO:0005737(cytoplasm)|GO:0005768(endosome)|GO:0005771(multivesicular body)|GO:0005789(endoplasmic reticulum membrane)|GO:0005791(rough endoplasmic reticulum)|GO:0007601(visual perception)|GO:0008202(steroid metabolic process)|GO:0016020(membrane)|GO:0016021(integral to membrane)|GO:0016746(transferase activity, transferring acyl groups)|GO:0047173(phosphatid…			NA	NA	chr4:155673785-155673844	hs|4q32.1	ref|NM_004744|ens|ENST00000510733|ens|ENST00000336356|gb|AY546085	mRNA	agilent G3 V2
A_23_P403898	0.000645	3.32841	down	7.31227	9.19861	7.3052	9.7359	7.31219	9.19688	7.91405	8.65165	P	P	P	P	P	P	P	P		TCCGAATGTTTGGCCTTCTGAGAAAAGAGCTTCTAGTAATTGAACCATGGGAAACCCAGC				NM_002829	Hs.436429	NM_002829	NP1159791					5774	PTPN3	protein tyrosine phosphatase, non-receptor type 3	Homo sapiens protein tyrosine phosphatase, non-receptor type 3 (PTPN3), transcript variant 1, mRNA [NM_002829]	GO:0001784(phosphotyrosine binding)|GO:0004725(protein tyrosine phosphatase activity)|GO:0005515(protein binding)|GO:0005737(cytoplasm)|GO:0005856(cytoskeleton)|GO:0005886(plasma membrane)|GO:0006470(protein dephosphorylation)|GO:0008092(cytoskeletal protein binding)|GO:0009898(internal side of plasma membrane)|GO:0016787(hydrolase activity)|GO:0035335(peptidyl-tyrosine dephosphorylation)|GO:0045…			NA	NA	chr9:112140928-112140869	hs|9q31.3	ref|NM_002829|ref|NM_001145369|ref|NM_001145370|ref|NM_001145368	mRNA	agilent G3 V2
A_33_P3215834	0.00756872	2.86747	down	3.9931	5.98377	5.12344	6.0791	5.13915	6.41475	3.82578	5.68296	P	P	P	P	P	P	P	P		AATGCACAACGAGAAGGAGCAGGAGATGACCAGCCCTGTGAGTCACAGTGAGGACGTCCA			ENST00000329016	NM_020777	Hs.479099	NM_020777	THC2601290					57537	SORCS2	sortilin-related VPS10 domain containing receptor 2	Homo sapiens sortilin-related VPS10 domain containing receptor 2 (SORCS2), mRNA [NM_020777]	GO:0007218(neuropeptide signaling pathway)|GO:0008188(neuropeptide receptor activity)|GO:0016020(membrane)|GO:0016021(integral to membrane)			NA	NA	chr4:7738826-7738885	hs|4p16.1	ref|NM_020777|ens|ENST00000329016|ens|ENST00000507866|gb|BC156053	mRNA	agilent G3 V2
A_23_P126584	0.00256164	14.4378	down	6.26961	9.77463	4.74715	10.8545	5.93324	9.79424	8.28319	10.2169	P	P	P	P	P	P	P	P		ATAATCCTAGACCTTTTCATGACGTGTAAAAAATGATGTTTCATCCTCTGATTGCCCCAA			ENST00000368174	NM_005894	Hs.134035	NM_005894	THC2472945					922	CD5L	CD5 molecule-like	Homo sapiens CD5 molecule-like (CD5L), mRNA [NM_005894]	GO:0005044(scavenger receptor activity)|GO:0005576(extracellular region)|GO:0005615(extracellular space)|GO:0006915(apoptosis)|GO:0006968(cellular defense response)|GO:0016020(membrane)			NA	NA	chr1:157801136-157801077	hs|1q23.1	ref|NM_005894|ens|ENST00000368174|gb|AF147312|gb|BC033586	mRNA	agilent G3 V2
A_33_P3268181	0.00573271	4.11851	down	7.43227	9.37665	6.09764	9.21009	8.23136	9.39764	7.89294	9.83831	P	P	P	P	P	P	P	P		TAAGAGGTGCTACGAGAAGTTCCCGCTGGAGCTGAAGAAGCGGCTGAAGAAGCTGTCGGA				NM_001161404	Hs.469881	NM_001161404	NP832991					55679	LIMS2	LIM and senescent cell antigen-like domains 2	Homo sapiens LIM and senescent cell antigen-like domains 2 (LIMS2), transcript variant 5, mRNA [NM_001161404]	GO:0005634(nucleus)|GO:0005829(cytosol)|GO:0005886(plasma membrane)|GO:0005925(focal adhesion)|GO:0008270(zinc ion binding)|GO:0030054(cell junction)|GO:0034329(cell junction assembly)|GO:0046872(metal ion binding)			NA	NA	chr2:128396967-128396908	hs|2q14.3	ref|NM_001161404|ref|NM_017980|ref|NM_001136037|ref|NM_001161403	mRNA	agilent G3 V2
A_33_P3423270	0.00316361	2.52265	down	5.97781	6.94823	6.14789	7.74602	6.14403	8.07184	6.67592	7.51932	P	P	P	P	P	P	P	P		TTTAATGACCAAATGTGGCGGTACATACCTGTACATACCTGCGGTTCCAGCTACTCAAGA			ENST00000435218	NM_018306	Hs.475502	NM_018306	THC2474070					55287	TMEM40	transmembrane protein 40	Homo sapiens transmembrane protein 40 (TMEM40), mRNA [NM_018306]	GO:0016020(membrane)|GO:0016021(integral to membrane)			NA	NA	chr3:12775584-12775525	hs|3p25.2	ref|NM_018306|ens|ENST00000435218|ens|ENST00000314124|gb|AK001898	mRNA	agilent G3 V2
A_33_P3287760	0.00196365	2.82813	down	5.35618	7.00803	5.65458	6.46853	4.74105	6.73299	4.70152	6.24318	P	P	P	P	P	P	P	P		CCTCCTTTGAAAGTGAGGGTCCCGAGAACCACATGGAAAAAGACAGCTGGAAGACCCTCA			ENST00000395809	NM_145313	Hs.125293	NM_145313	THC2638221					221002	RASGEF1A	RasGEF domain family, member 1A	Homo sapiens RasGEF domain family, member 1A (RASGEF1A), mRNA [NM_145313]	GO:0005088(Ras guanyl-nucleotide exchange factor activity)|GO:0005622(intracellular)|GO:0016477(cell migration)|GO:0051056(regulation of small GTPase mediated signal transduction)			NA	NA	chr10:43691984-43691925	hs|10q11.21	ref|NM_145313|ens|ENST00000395809|ens|ENST00000395810|gb|AK127432	mRNA	agilent G3 V2
A_23_P393645	0.00383011	2.03006	down	7.65547	8.33058	7.95343	8.69712	7.1014	8.56475	7.74944	8.95339	P	P	P	P	P	P	P	P		CTACTTTAGAGTCTTCTCCAATGTCCAAAAGGCTAGGGGGTTGGAGGTGGGGACTCTGGA				NM_139025	Hs.131433	NM_139025	NP303500					11093	ADAMTS13	ADAM metallopeptidase with thrombospondin type 1 motif, 13	Homo sapiens ADAM metallopeptidase with thrombospondin type 1 motif, 13 (ADAMTS13), transcript variant 1, mRNA [NM_139025]	GO:0004222(metalloendopeptidase activity)|GO:0005178(integrin binding)|GO:0005509(calcium ion binding)|GO:0005515(protein binding)|GO:0005576(extracellular region)|GO:0005578(proteinaceous extracellular matrix)|GO:0005615(extracellular space)|GO:0006508(proteolysis)|GO:0007160(cell-matrix adhesion)|GO:0007229(integrin-mediated signaling pathway)|GO:0008233(peptidase activity)|GO:0008237(metallope…			NA	NA	chr9:136324399-136324458	hs|9q34.2	ref|NM_139025|ref|NM_139027|ref|NM_139026|ref|NR_024514	mRNA	agilent G3 V2
A_33_P3375576	0.00925703	4.15067	down	5.02999	7.5097	7.22914	8.30243	5.60551	7.44413	5.7046	8.52636	P	P	P	P	P	P	P	P		AGAGCCCAGAAATTCCTTTGAATCCAATTTTGGCCTTTGATGATGAAGGGACACTTGGGC				NM_003980	Hs.486548	NM_003980	NP208771					9053	MAP7	microtubule-associated protein 7	Homo sapiens microtubule-associated protein 7 (MAP7), transcript variant 4, mRNA [NM_003980]	GO:0000226(microtubule cytoskeleton organization)|GO:0000902(cell morphogenesis)|GO:0001578(microtubule bundle formation)|GO:0005102(receptor binding)|GO:0005198(structural molecule activity)|GO:0005737(cytoplasm)|GO:0005874(microtubule)|GO:0005875(microtubule associated complex)|GO:0005886(plasma membrane)|GO:0006687(glycosphingolipid metabolic process)|GO:0006970(response to osmotic stress)|GO:…			NA	NA	chr6:136667095-136667036	hs|6q23.3	ref|NM_003980|ref|NM_001198609|ref|NM_001198614|ref|NM_001198608	mRNA	agilent G3 V2
A_23_P7212	0.00834742	3.59733	down	7.46586	10.1026	9.13173	10.9532	8.39345	9.79424	9.15538	10.6841	P	P	P	P	P	P	P	P		ACCAAAGTGGCCAATTATTTTGACTGGATTAGCTACCATGTAGGAAGGCCTTTTATTTCT			ENST00000512148	NM_000204	Hs.312485	NM_000204	THC2602812					3426	CFI	complement factor I	Homo sapiens complement factor I (CFI), mRNA [NM_000204]	GO:0004252(serine-type endopeptidase activity)|GO:0005044(scavenger receptor activity)|GO:0005576(extracellular region)|GO:0005615(extracellular space)|GO:0006508(proteolysis)|GO:0006958(complement activation, classical pathway)|GO:0008233(peptidase activity)|GO:0016020(membrane)|GO:0045087(innate immune response)			NA	NA	chr4:110662123-110662064	hs|4q25	ref|NM_000204|ens|ENST00000512148|ens|ENST00000504853|ens|ENST00000394634	mRNA	agilent G3 V2
A_23_P400505	0.000109	3.95647	down	2.02803	4.04494	2.2462	4.18463	1.9831	3.41437	1.7369	4.28716	A	P	A	P	A	P	A	P		GATCCTGTATAACGAATTCAACCATTATGATACAGCAGCGGGGAAATTCACGTGCCACAT			ENST00000382141	NM_178540	Hs.362854	NM_178540	THC2746417					338872	C1QTNF9	C1q and tumor necrosis factor related protein 9	Homo sapiens C1q and tumor necrosis factor related protein 9 (C1QTNF9), mRNA [NM_178540]	GO:0005179(hormone activity)|GO:0005576(extracellular region)|GO:0005581(collagen)			NA	NA	chr13:24895579-24895638	hs|13q12.12	ref|NM_178540|ref|NM_001007537|ens|ENST00000382141|ens|ENST00000382071	mRNA	agilent G3 V2
A_33_P3393851	3.99e-05	3.62953	down	7.6655	9.66024	7.49425	9.32742	7.28328	9.54941	8.01883	9.36392	P	P	P	P	P	P	P	P		ATGTAGCCAATCTCTCTAGCCCTAGTCGCGTGTCGTTGTCCAATGCTCTTTCCTCTCCGA			ENST00000342354		Hs.268942	U15688	THC2732132					491	ATP2B2	ATPase, Ca++ transporting, plasma membrane 2	ATPase, Ca++ transporting, plasma membrane 2 [Source:HGNC Symbol;Acc:815] [ENST00000342354]	GO:0000166(nucleotide binding)|GO:0000902(cell morphogenesis)|GO:0003407(neural retina development)|GO:0005388(calcium-transporting ATPase activity)|GO:0005509(calcium ion binding)|GO:0005515(protein binding)|GO:0005516(calmodulin binding)|GO:0005524(ATP binding)|GO:0005737(cytoplasm)|GO:0005783(endoplasmic reticulum)|GO:0005792(microsome)|GO:0005829(cytosol)|GO:0005886(plasma membrane)|GO:000592…			NA	NA	chr3:10377899-10377840	hs|3p25.3	ens|ENST00000342354|ens|ENST00000467702|gb|U15688|tc|THC2732132	mRNA	agilent G3 V2
A_33_P3209741	0.00167066	2.38978	down	6.07242	7.17529	5.86797	7.16553	5.82271	7.26377	6.60415	7.79019	P	P	P	P	P	P	P	P		TGGATGGGCTGGCACGCTCAGAAGATCTCGTATTTGTCTTAGCAGCTTCTAACCTGCCGT			ENST00000356157	NM_031303	Hs.404137	NM_031303	NP304570					83473	KATNAL2	katanin p60 subunit A-like 2	Homo sapiens katanin p60 subunit A-like 2 (KATNAL2), mRNA [NM_031303]	GO:0000166(nucleotide binding)|GO:0005524(ATP binding)|GO:0005737(cytoplasm)|GO:0005856(cytoskeleton)|GO:0005874(microtubule)|GO:0008568(microtubule-severing ATPase activity)|GO:0016787(hydrolase activity)|GO:0017111(nucleoside-triphosphatase activity)			NA	NA	chr18:44603772-44603831	hs|18q21.1	ref|NM_031303|ens|ENST00000356157|ens|ENST00000454462|ens|ENST00000245121	mRNA	agilent G3 V2
A_33_P3228450	0.00807435	2.08431	down	3.14176	4.79818	3.86488	4.06727	3.20445	4.85668	3.35614	4.08338	P	P	P	P	P	P	P	P		TCCTCCAATGTCCTGAAACATGAACCCAAAAAGAGACCCACAATAAACTCGTGACTTGTC				NM_001136007	Hs.301350	NM_001136007	THC2759154					5349	FXYD3	FXYD domain containing ion transport regulator 3	Homo sapiens FXYD domain containing ion transport regulator 3 (FXYD3), transcript variant 3, mRNA [NM_001136007]	GO:0005216(ion channel activity)|GO:0005254(chloride channel activity)|GO:0005789(endoplasmic reticulum membrane)|GO:0005792(microsome)|GO:0005887(integral to plasma membrane)|GO:0006811(ion transport)|GO:0006821(chloride transport)|GO:0016020(membrane)|GO:0034707(chloride channel complex)|GO:0050790(regulation of catalytic activity)|GO:0051117(ATPase binding)			NA	NA	chr19:35615163-35615222	hs|19q13.12	ref|NM_001136007|ref|NM_021910|ref|NM_001136011|ref|NM_001136012	mRNA	agilent G3 V2
A_33_P3802966	0.00773978	2.18796	down	7.95057	9.36449	7.64164	8.61619	7.49884	9.28763	7.92508	8.26614	P	P	P	P	P	P	P	P		GAGGGGGTTAACATAACGCGGACCGATCCCAAATGGCATTGATGAGTGTACCTCCCACGA							THC2752020					NA			Q27D47_MYCFV (Q27D47) Mammalian cell entry related, partial (3%) [THC2752020]				NA	NA			tc|THC2752020	mRNA	agilent G3 V2
A_24_P339560	0.00501476	5.71988	down	5.13811	6.41877	3.24877	7.72387	4.06199	6.55549	5.40379	7.21848	P	P	P	P	P	P	P	P		AGAGGGAGATGTCAGGGATGGTTCCAAAGTGAAGAGGTCTCCATGGCAACAGGACACCAG			ENST00000426296	NM_052884	Hs.661852	NM_052884	NP862697					114132	SIGLEC11	sialic acid binding Ig-like lectin 11	Homo sapiens sialic acid binding Ig-like lectin 11 (SIGLEC11), transcript variant 1, mRNA [NM_052884]	GO:0005529(sugar binding)|GO:0007155(cell adhesion)|GO:0016020(membrane)|GO:0016021(integral to membrane)			NA	NA	chr19:50453258-50453199	hs|19q13.33	ref|NM_052884|ref|NM_001135163|ens|ENST00000426296|ens|ENST00000458019	mRNA	agilent G3 V2
A_23_P61637	0.00183472	49.5396	down	7.88158	12.4245	7.49985	11.9982	3.4684	11.8579	5.73677	10.828	P	P	P	P	P	P	P	P		AGATCAATCCATTGTATCATTCAGTTCTTCTAAAGCCTACGTTGGTTAGGCTGATGGCAG			ENST00000546999	NM_002108	Hs.190783	NM_002108	THC2475442					3034	HAL	histidine ammonia-lyase	Homo sapiens histidine ammonia-lyase (HAL), mRNA [NM_002108]	GO:0003824(catalytic activity)|GO:0004397(histidine ammonia-lyase activity)|GO:0005625(soluble fraction)|GO:0005737(cytoplasm)|GO:0005829(cytosol)|GO:0006548(histidine catabolic process)|GO:0009058(biosynthetic process)|GO:0016829(lyase activity)|GO:0016841(ammonia-lyase activity)|GO:0034641(cellular nitrogen compound metabolic process)			NA	NA	chr12:96367917-96367858	hs|12q23.1	ref|NM_002108|ens|ENST00000546999|ens|ENST00000541929|ens|ENST00000544080	mRNA	agilent G3 V2
A_23_P413862	0.0048019	2.14651	down	4.42529	6.09231	5.24366	6.25493	4.87408	6.25064	5.51378	5.86691	P	P	P	P	P	P	P	P		TTTAAGGTGTGGGGGATACGTAATCTGGACTTCTCAAATGGATGATTTCTAAATACGCGT			ENST00000303697	NM_020869	Hs.530438	NM_020869	THC2727493					100506627	DCDC5	doublecortin domain containing 5	Homo sapiens doublecortin domain containing 5 (DCDC5), mRNA [NM_020869]	GO:0035556(intracellular signal transduction)			NA	NA	chr11:30885293-30885234	hs|11p14.1	ref|NM_020869|ens|ENST00000303697|gb|AB040926|tc|THC2727493	mRNA	agilent G3 V2
A_23_P155123	3.58e-05	16.4512	down	8.84041	13.4383	10.4992	13.7778	9.25154	13.6918	9.43775	13.2815	P	P	P	P	P	P	P	P		TACAGGGCTTCCGCATCCCTAAGGGAACGACACTCATCACCAACCTGTCATCGGTGCTGA			ENST00000542856	NM_000106	Hs.648256	NM_000106	NP113563					1565	CYP2D6	cytochrome P450, family 2, subfamily D, polypeptide 6	Homo sapiens cytochrome P450, family 2, subfamily D, polypeptide 6 (CYP2D6), transcript variant 1, mRNA [NM_000106]	GO:0004497(monooxygenase activity)|GO:0005739(mitochondrion)|GO:0005783(endoplasmic reticulum)|GO:0005789(endoplasmic reticulum membrane)|GO:0005792(microsome)|GO:0006805(xenobiotic metabolic process)|GO:0008144(drug binding)|GO:0008202(steroid metabolic process)|GO:0009055(electron carrier activity)|GO:0009804(coumarin metabolic process)|GO:0009820(alkaloid metabolic process)|GO:0009822(alkaloid…			NA	NA	chr22:42523471-42522958	hs|22q13.2	ref|NM_000106|ref|NM_001025161|ref|NR_002570|ens|ENST00000542856	mRNA	agilent G3 V2
A_33_P3407529	0.000399	2.17401	down	4.34337	5.60314	4.95024	6.02799	4.7137	5.79158	4.58694	5.65296	P	P	P	P	P	P	P	P		CAGGGGTCCATGACCCATCTAGGAGACTTTATAGCAGTTGGGTGGGAGGGGAATGCTCTT			ENST00000446477	NM_001174164	Hs.381096	NM_001174164	THC2603142					401399	PRRT4	proline-rich transmembrane protein 4	Homo sapiens proline-rich transmembrane protein 4 (PRRT4), transcript variant 1, mRNA [NM_001174164]	GO:0016020(membrane)|GO:0016021(integral to membrane)			NA	NA	chr7:127990466-127990407	hs|7q32.1	ref|NM_001174164|ref|NM_001114726|ens|ENST00000446477|gb|BC063892	mRNA	agilent G3 V2
A_33_P3376838	0.0044057	8.66629	down	1.13039	3.9071	1.35899	6.21527	0.702535	3.81315	2.67815	4.39619	A	P	A	P	A	P	P	P		CTTGTTTCTTGTGAAAAGTAATAGTGACTGGTTTCCTATAATGGACTCAAAGTTATCCCT			ENST00000367661	NM_021936	Hs.187284	NM_021936	THC2680151					60676	PAPPA2	pappalysin 2	Homo sapiens pappalysin 2 (PAPPA2), transcript variant 2, mRNA [NM_021936]	GO:0001558(regulation of cell growth)|GO:0005576(extracellular region)|GO:0005622(intracellular)|GO:0006508(proteolysis)|GO:0008233(peptidase activity)|GO:0008237(metallopeptidase activity)|GO:0008270(zinc ion binding)|GO:0016020(membrane)|GO:0030154(cell differentiation)|GO:0046872(metal ion binding)			NA	NA	chr1:176660254-176660313	hs|1q25.2	ref|NM_021936|ens|ENST00000367661|tc|THC2680151	mRNA	agilent G3 V2
A_33_P3317670	0.00369694	167.63	down	3.94422	9.0992	4.44882	15.6724	4.47132	9.78626	2.23161	10.0946	P	P	P	P	P	P	A	P		CCAGAGCAAAATGAAGCACTAGGTATAAATATGTTGTTACTGCCAAGAACTTAAATGACT			ENST00000255030	NM_000567	Hs.76452	NM_000567	THC2462344					1401	CRP	C-reactive protein, pentraxin-related	Homo sapiens C-reactive protein, pentraxin-related (CRP), mRNA [NM_000567]	GO:0001666(response to hypoxia)|GO:0005488(binding)|GO:0005515(protein binding)|GO:0005576(extracellular region)|GO:0005615(extracellular space)|GO:0006953(acute-phase response)|GO:0006954(inflammatory response)|GO:0006958(complement activation, classical pathway)|GO:0008228(opsonization)|GO:0010288(response to lead ion)|GO:0010745(negative regulation of macrophage derived foam cell differentiati…			NA	NA	chr1:159682663-159682604	hs|1q23.2	ref|NM_000567|ens|ENST00000255030|gb|X56214|gb|X56692	mRNA	agilent G3 V2
A_33_P3248539	0.0019977	2.35375	down	5.51846	6.9799	5.37526	6.62391	5.81886	7.38778	6.15377	6.81463	P	P	P	P	P	P	P	P		AGAACAACCTGGAAGCCTTGGAGGACTTTGAGAAAGCTGCAGGAGCCCGTGGACTCAGCA			ENST00000263598	NM_002297	Hs.530311	NM_002297	NP1250395					3933	LCN1	lipocalin 1	Homo sapiens lipocalin 1 (tear prealbumin) (LCN1), mRNA [NM_002297]	GO:0004869(cysteine-type endopeptidase inhibitor activity)|GO:0005215(transporter activity)|GO:0005488(binding)|GO:0005576(extracellular region)|GO:0006508(proteolysis)|GO:0050896(response to stimulus)|GO:0050909(sensory perception of taste)			NA	NA	chr9:138416688-138416747	hs|9q34.3	ref|NM_002297|ens|ENST00000263598|ens|ENST00000371781|gb|BC074925	mRNA	agilent G3 V2
A_23_P123402	0.00972249	26.6596	down	1.56199	7.96802	6.14229	6.51129	1.50654	7.32878	0.735505	7.08455	P	P	P	P	A	P	A	P		AGAGGTAGAAAATGTTCAAACAGAGTTTCCAGGAGAAGATGAAAACCCAGAAAAAGCTTC			ENST00000276573	NM_184086	Hs.85524	NM_184086	THC2472700					84675	TRIM55	tripartite motif containing 55	Homo sapiens tripartite motif containing 55 (TRIM55), transcript variant 3, mRNA [NM_184086]	GO:0004871(signal transducer activity)|GO:0005622(intracellular)|GO:0005634(nucleus)|GO:0005737(cytoplasm)|GO:0005874(microtubule)|GO:0007165(signal transduction)|GO:0008270(zinc ion binding)|GO:0046872(metal ion binding)			NA	NA	chr8:67064697-67064756	hs|8q13.1	ref|NM_184086|ens|ENST00000276573|ens|ENST00000517647|ens|ENST00000353317	mRNA	agilent G3 V2
A_33_P3258617	0.006963	7.60329	down	6.90012	11.2698	7.82143	10.176	5.96029	10.4388	8.30273	8.8064	P	P	P	P	P	P	P	P		TTTCCCAACCTGGATCTGGATGTATGTTTGAAAAATAATGGCCACTTCCTTACTTCCTGA			ENST00000380464				THC2632368					123	PLIN2	perilipin 2	perilipin 2 [Source:HGNC Symbol;Acc:248] [ENST00000380464]	GO:0005576(extracellular region)|GO:0005634(nucleus)|GO:0005737(cytoplasm)|GO:0005783(endoplasmic reticulum)|GO:0005811(lipid particle)|GO:0005886(plasma membrane)|GO:0014070(response to organic cyclic compound)|GO:0015909(long-chain fatty acid transport)|GO:0019915(lipid storage)|GO:0042493(response to drug)|GO:0044255(cellular lipid metabolic process)			NA	NA	chr9:19123462-19123403	hs|9p22.1	ens|ENST00000380464|ens|ENST00000380465|tc|THC2632368|tc|THC2636617	mRNA	agilent G3 V2
A_23_P167599	0.00521738	11.2979	down	5.74006	9.47296	6.57987	9.70497	4.01437	8.80886	4.73976	7.07917	P	P	P	P	P	P	P	P		ACTGAAGACTTTGAACACTTGCTTTTTGTGATTGCTTATGTCATTAGTGCCTCATGACTG			ENST00000306320	NM_001034850	Hs.662367	NM_001034850	THC2461507					54463	FAM134B	family with sequence similarity 134, member B	Homo sapiens family with sequence similarity 134, member B (FAM134B), transcript variant 1, mRNA [NM_001034850]	GO:0005783(endoplasmic reticulum)|GO:0005794(Golgi apparatus)|GO:0005801(cis-Golgi network)|GO:0016020(membrane)|GO:0016021(integral to membrane)|GO:0019233(sensory perception of pain)			NA	NA	chr5:16473404-16473345	hs|5p15.1	ref|NM_001034850|ref|NM_019000|ens|ENST00000306320|ens|ENST00000399793	mRNA	agilent G3 V2
A_23_P162386	0.0030934	2.0002	down	5.15589	5.95081	5.14605	5.64014	4.42425	5.70791	4.62453	6.05244	P	P	P	P	P	P	P	P		TGAACCTCAAGAAGAGGTATCCACAAGTGAAAATCCACAACTCTGAAGAGAAACTACCAA			ENST00000544402	NM_016293	Hs.14770	NM_016293	NP181429					51411	BIN2	bridging integrator 2	Homo sapiens bridging integrator 2 (BIN2), mRNA [NM_016293]	GO:0005515(protein binding)|GO:0005737(cytoplasm)			NA	NA	chr12:51678515-51675269	hs|12q13.13	ref|NM_016293|ens|ENST00000544402|ens|ENST00000267012|ens|ENST00000452142	mRNA	agilent G3 V2
A_23_P131683	0.00896381	2.01865	down	6.06525	7.60402	6.03188	7.55208	6.71211	7.34636	7.10322	7.46358	P	P	P	P	P	P	P	P		ACTTCTACTTCAGCAAACTTCGTGACATCGAGCTCATCTGCCAGGAGCATGAAAGTGAAA			ENST00000402218	NM_012326	Hs.515860	NM_012326	THC2651174					22924	MAPRE3	microtubule-associated protein, RP/EB family, member 3	Homo sapiens microtubule-associated protein, RP/EB family, member 3 (MAPRE3), mRNA [NM_012326]	GO:0005083(small GTPase regulator activity)|GO:0005515(protein binding)|GO:0005737(cytoplasm)|GO:0005856(cytoskeleton)|GO:0005874(microtubule)|GO:0005881(cytoplasmic microtubule)|GO:0007049(cell cycle)|GO:0007067(mitosis)|GO:0008017(microtubule binding)|GO:0030496(midbody)|GO:0045893(positive regulation of transcription, DNA-dependent)|GO:0048471(perinuclear region of cytoplasm)|GO:0051301(cell d…			NA	NA	chr2:27248794-27248853	hs|2p23.3	ref|NM_012326|ens|ENST00000402218|ens|ENST00000233121|ens|ENST00000405074	mRNA	agilent G3 V2
A_24_P401870	0.00119998	2.19847	down	4.43077	5.29611	4.84033	5.69779	3.98739	5.56209	4.25419	5.50269	P	P	P	P	P	P	P	P		TCCTGATGGGTGGGGGCAGGAGCTTGGACAAAGTTGAAGGCCTTCTGTCTGAATTGGCCA			ENST00000314330	NM_207511	Hs.522509	NM_207511	THC2477161					401563	C9orf139	chromosome 9 open reading frame 139	Homo sapiens chromosome 9 open reading frame 139 (C9orf139), mRNA [NM_207511]				NA	NA	chr9:139930882-139930941	hs|9q34.3	ref|NM_207511|ens|ENST00000314330|gb|AK124899|gb|AK093587	mRNA	agilent G3 V2
A_33_P3287158	0.00729629	2.55606	down	4.09543	5.34177	3.21035	5.11279	4.3172	5.17249	4.50591	5.91752	P	P	P	P	P	P	P	P		TCTGTACGGTTCTGTGCAAAGAGGTGTTTTGCCAGCCTGAACTATATTTAAGAGACTTTG			ENST00000381092	NM_020742	Hs.21107	NM_020742	THC2490006					57502	NLGN4X	neuroligin 4, X-linked	Homo sapiens neuroligin 4, X-linked (NLGN4X), transcript variant 1, mRNA [NM_020742]	GO:0003360(brainstem development)|GO:0004091(carboxylesterase activity)|GO:0004872(receptor activity)|GO:0005515(protein binding)|GO:0005886(plasma membrane)|GO:0005887(integral to plasma membrane)|GO:0007155(cell adhesion)|GO:0009986(cell surface)|GO:0014069(postsynaptic density)|GO:0016021(integral to membrane)|GO:0021549(cerebellum development)|GO:0030054(cell junction)|GO:0030425(dendrite)|GO…			NA	NA	chrX:5810305-5810246	hs|Xp22.32	ref|NM_020742|ref|NM_181332|ens|ENST00000381092|ens|ENST00000275857	mRNA	agilent G3 V2
A_33_P3245606	0.00543961	2.09815	down	5.73794	6.73213	6.44986	7.46568	5.69993	7.11444	5.84227	6.69422	P	P	P	P	P	P	P	P		GCGGGGCGCGCCAGGACTAGGCCTCACGGCGCGGAAGGGGGCCGAGGACTCTGCGGAGGA			ENST00000391429	NM_001164405	Hs.723790	NM_001164405						727857	BHLHA9	basic helix-loop-helix family, member a9	Homo sapiens basic helix-loop-helix family, member a9 (BHLHA9), mRNA [NM_001164405]	GO:0003677(DNA binding)|GO:0005634(nucleus)|GO:0006355(regulation of transcription, DNA-dependent)			NA	NA	chr17:1173863-1173922	hs|17p13.3	ref|NM_001164405|ens|ENST00000391429	mRNA	agilent G3 V2
A_33_P3336925	0.00312879	2.04303	down	9.60437	10.8141	9.21966	10.0074	9.23433	10.6287	9.73666	10.4677	P	P	P	P	P	P	P	P		TCCTTGGGGTTTCCGGCTGCAGGGCGGTAAGGATTTCAACATGCCTCTGACAATCTCTAG			ENST00000511767	NM_001011516	Hs.480311	NM_001011516	THC2513204					10611	PDLIM5	PDZ and LIM domain 5	Homo sapiens PDZ and LIM domain 5 (PDLIM5), transcript variant 5, mRNA [NM_001011516]	GO:0003779(actin binding)|GO:0005080(protein kinase C binding)|GO:0005624(membrane fraction)|GO:0005737(cytoplasm)|GO:0005829(cytosol)|GO:0005886(plasma membrane)|GO:0008270(zinc ion binding)|GO:0014069(postsynaptic density)|GO:0015629(actin cytoskeleton)|GO:0019717(synaptosome)|GO:0030018(Z disc)|GO:0030054(cell junction)|GO:0042805(actinin binding)|GO:0045202(synapse)|GO:0045211(postsynaptic me…			NA	NA	chr4:95376475-95376534	hs|4q22.3	ref|NM_001011516|ref|NM_001011515|ens|ENST00000511767|ens|ENST00000509333	mRNA	agilent G3 V2
A_23_P93141	0.00652577	29.75	down	4.08874	11.1716	7.74736	11.2895	7.58585	11.9876	9.05232	13.6048	P	P	P	P	P	P	P	P		CTGACATTCACCTGGTGGAACTTTTCTACTACGTGGAAGAGCTTGACTCGAGTCTTATCT			ENST00000284562	NM_153699	Hs.646984	NM_153699	THC2489028					221357	GSTA5	glutathione S-transferase alpha 5	Homo sapiens glutathione S-transferase alpha 5 (GSTA5), mRNA [NM_153699]	GO:0004364(glutathione transferase activity)|GO:0005737(cytoplasm)|GO:0005829(cytosol)|GO:0006749(glutathione metabolic process)|GO:0006805(xenobiotic metabolic process)|GO:0008152(metabolic process)|GO:0016740(transferase activity)			NA	NA	chr6:52697736-52697677	hs|6p12.2	ref|NM_153699|ens|ENST00000284562|ens|ENST00000370989|ens|ENST00000475052	mRNA	agilent G3 V2
A_23_P204208	0.000763	6.05767	down	1.74614	4.98791	3.52635	5.42356	2.00116	5.02589	2.67815	4.9095	A	P	P	P	A	P	P	P		ATACAAAGAACTGCATAGCGTATAATCCAAATGGAAATGCTTTAGATGAATCCTGTGAAG			ENST00000539374	NM_002262	Hs.562457	NM_002262	NP492171					3824	KLRD1	killer cell lectin-like receptor subfamily D, member 1	Homo sapiens killer cell lectin-like receptor subfamily D, member 1 (KLRD1), transcript variant 1, mRNA [NM_002262]	GO:0004872(receptor activity)|GO:0004888(transmembrane receptor activity)|GO:0005488(binding)|GO:0005529(sugar binding)|GO:0005886(plasma membrane)|GO:0007166(cell surface receptor linked signaling pathway)|GO:0016021(integral to membrane)|GO:0050776(regulation of immune response)			NA	NA	chr12:10467295-10467354	hs|12p13.2	ref|NM_002262|ref|NM_001114396|ref|NM_007334|ens|ENST00000539374	mRNA	agilent G3 V2
A_33_P3343295	0.00146347	2.49045	down	7.30516	8.65092	7.53021	9.39412	7.58219	8.29	7.466	8.81416	P	P	P	P	P	P	P	P		GCAGGGACTGGCCCGCACCTGCCTTGGATGTTTTCAGCAATTAAACTTTTTTAAGCTGGC			ENST00000539968	NM_024535	Hs.437957	NM_024535	THC2650202					79585	CORO7	coronin 7	Homo sapiens coronin 7 (CORO7), transcript variant 1, mRNA [NM_024535]	GO:0000139(Golgi membrane)|GO:0000299(integral to membrane of membrane fraction)|GO:0005625(soluble fraction)|GO:0005737(cytoplasm)|GO:0005794(Golgi apparatus)|GO:0005829(cytosol)|GO:0015629(actin cytoskeleton)|GO:0016020(membrane)|GO:0016023(cytoplasmic membrane-bounded vesicle)|GO:0030036(actin cytoskeleton organization)|GO:0051015(actin filament binding)			NA	NA	chr16:4404604-4404545	hs|16p13.3	ref|NM_024535|ref|NM_001201472|ref|NM_001201473|ens|ENST00000539968	mRNA	agilent G3 V2
A_21_P0000174	0.00212099	2.00764	down	7.35254	8.73897	7.9479	8.33913	7.30544	8.78903	7.53532	8.29606	P	P	P	P	P	P	P	P		CCTCTTGGCCTTGCTCTTAGCATCTCGGCTGGACTTCGACTTTCTTTCTGTGGGGCAGAC						AK309191						NA	C5orf56	chromosome 5 open reading frame 56					NA	NA	chr5:131822490-131822549	hs|5q31.1	gb|AK309191	mRNA	agilent G3 V2
A_23_P160559	0.00143285	4.1466	down	6.63451	7.94861	5.66302	8.35969	5.81315	7.93432	6.8253	8.90107	P	P	P	P	P	P	P	P		GATGAACAGGTCAACTGCTTCAACATCAATTATCTGAGGAACGTGGCTCTAGTGTCTGGA			ENST00000470432	NM_004425	Hs.81071	NM_004425	THC2602786					1893	ECM1	extracellular matrix protein 1	Homo sapiens extracellular matrix protein 1 (ECM1), transcript variant 1, mRNA [NM_004425]	GO:0001503(ossification)|GO:0001938(positive regulation of endothelial cell proliferation)|GO:0002020(protease binding)|GO:0004871(signal transducer activity)|GO:0005515(protein binding)|GO:0005576(extracellular region)|GO:0005578(proteinaceous extracellular matrix)|GO:0007165(signal transduction)|GO:0008022(protein C-terminus binding)|GO:0010466(negative regulation of peptidase activity)|GO:0019…			NA	NA	chr1:150485797-150485856	hs|1q21.3	ref|NM_004425|ref|NM_001202858|ref|NM_022664|ens|ENST00000470432	mRNA	agilent G3 V2
A_24_P928969	0.000654	3.66662	down	4.84809	6.32616	3.72205	6.22618	3.91858	5.98601	4.18204	5.63021	P	P	P	P	P	P	P	P		CCAAAGGATTTGTGTGAAGTTATTTGGAAAAGGACCTTAACTGAGCAGTAATCTTTTTTC				NM_001145369	Hs.436429	NM_001145369	THC2601867					5774	PTPN3	protein tyrosine phosphatase, non-receptor type 3	Homo sapiens protein tyrosine phosphatase, non-receptor type 3 (PTPN3), transcript variant 3, mRNA [NM_001145369]	GO:0001784(phosphotyrosine binding)|GO:0004725(protein tyrosine phosphatase activity)|GO:0005515(protein binding)|GO:0005737(cytoplasm)|GO:0005856(cytoskeleton)|GO:0005886(plasma membrane)|GO:0006470(protein dephosphorylation)|GO:0008092(cytoskeletal protein binding)|GO:0009898(internal side of plasma membrane)|GO:0016787(hydrolase activity)|GO:0035335(peptidyl-tyrosine dephosphorylation)|GO:0045…			NA	NA	chr9:112138132-112138073	hs|9q31.3	ref|NM_001145369|ref|NM_001145370|ref|NM_002829|ref|NM_001145368	mRNA	agilent G3 V2
A_33_P3245908	0.00639382	2.18677	down	5.06978	5.57471	5.0441	6.86398	5.18677	6.31789	5.34571	6.40498	P	P	P	P	P	P	P	P		CACAGGTGATTGAGCTGTAGGTGAGCAGTGACGTGAAGAGGGGTTCTAGCCCCGTGGAAA			ENST00000453436	NM_001010863	Hs.385493	NM_001010863	NP1203955					170371	C10orf128	chromosome 10 open reading frame 128	Homo sapiens chromosome 10 open reading frame 128 (C10orf128), mRNA [NM_001010863]	GO:0016020(membrane)|GO:0016021(integral to membrane)			NA	NA	chr10:50363949-50363890	hs|10q11.23	ref|NM_001010863|ens|ENST00000453436|ens|ENST00000474718|ens|ENST00000488276	mRNA	agilent G3 V2
A_33_P3387090	0.00492441	3.32224	down	5.67997	8.02715	5.55752	7.50539	5.48281	7.97137	6.8253	6.97032	P	P	P	P	P	P	P	P		TATATACCGAGAAACTTGGGAGCAGGGGAAAAATGATTTCGACACACCCAGCTACAGTAC					Hs.656759	BC026731	THC2619444					NA			Homo sapiens, clone IMAGE:4186245, mRNA. [BC026731]				NA	NA	chr2:46526880-46526939	hs|2p21	gb|BC026731|gb|DR979993|tc|THC2619444	mRNA	agilent G3 V2
A_23_P117424	0.000753	3.75872	down	6.56265	8.24121	6.37592	8.13035	6.25901	8.4056	7.11781	9.1792	P	P	P	P	P	P	P	P		TTAATCATGTTTGAATGTTAGGGGTTGGATCCTAGAGTAGATGCCTGAGGCCACATCTGA				NM_025230	Hs.525251	NM_025230	THC2751000					80344	DCAF11	DDB1 and CUL4 associated factor 11	Homo sapiens DDB1 and CUL4 associated factor 11 (DCAF11), transcript variant 1, mRNA [NM_025230]	GO:0016567(protein ubiquitination)|GO:0080008(CUL4 RING ubiquitin ligase complex)			NA	NA	chr14:24592811-24592870	hs|14q11.2	ref|NM_025230|ref|NM_001163484|ref|NM_181357|ref|NR_028099	mRNA	agilent G3 V2
A_23_P253046	0.000322	3.13199	down	7.04595	8.47954	7.04967	8.65649	7.32231	8.82726	7.38258	9.42554	P	P	P	P	P	P	P	P		AATAGAGTTTTCTGCAGTATGCTTTTAGTCTAAGAAAAGCACAGATGGTGCAATACTTTC			ENST00000467648	NM_006759	Hs.516217	NM_006759	THC2461813					7360	UGP2	UDP-glucose pyrophosphorylase 2	Homo sapiens UDP-glucose pyrophosphorylase 2 (UGP2), transcript variant 1, mRNA [NM_006759]	GO:0003983(UTP:glucose-1-phosphate uridylyltransferase activity)|GO:0005515(protein binding)|GO:0005536(glucose binding)|GO:0005625(soluble fraction)|GO:0005737(cytoplasm)|GO:0005829(cytosol)|GO:0005975(carbohydrate metabolic process)|GO:0005978(glycogen biosynthetic process)|GO:0006006(glucose metabolic process)|GO:0006011(UDP-glucose metabolic process)|GO:0006065(UDP-glucuronate biosynthetic pr…			NA	NA	chr2:64118483-64118542	hs|2p14	ref|NM_006759|ref|NM_001001521|ens|ENST00000467648|ens|ENST00000475550	mRNA	agilent G3 V2
A_33_P3639068	0.00054	2.84587	down	9.37176	11.0839	9.65639	10.4551	8.97019	11.0693	9.65937	11.0849	P	P	P	P	P	P	P	P		TGGTAACCGCTCTGTCCACCCTATTATCTTTAACAGAAACATCATAGCTGCATTAAAAAA			ENST00000544592	NM_005264	Hs.388347	NM_005264	THC2488368					2674	GFRA1	GDNF family receptor alpha 1	Homo sapiens GDNF family receptor alpha 1 (GFRA1), transcript variant 1, mRNA [NM_005264]	GO:0004872(receptor activity)|GO:0005102(receptor binding)|GO:0005178(integrin binding)|GO:0005886(plasma membrane)|GO:0007166(cell surface receptor linked signaling pathway)|GO:0007399(nervous system development)|GO:0007411(axon guidance)|GO:0016167(glial cell-derived neurotrophic factor receptor activity)|GO:0019898(extrinsic to membrane)|GO:0031225(anchored to membrane)|GO:0035860(glial cell-d…			NA	NA	chr10:117823955-117823896	hs|10q25.3	ref|NM_005264|ref|NM_001145453|ref|NM_145793|ens|ENST00000544592	mRNA	agilent G3 V2
A_33_P3228435	6.31e-05	6.23051	down	8.0216	10.6595	8.22346	11.211	8.36092	10.717	8.88563	11.4614	P	P	P	P	P	P	P	P		ATGGCGTCTCTTGGCCACATCTTGGTTTTCTGTGTGGGTCTCCTCACCATGGCCAAGGCA			ENST00000455515	NM_005031	Hs.442498	NM_005031	THC2471806					5348	FXYD1	FXYD domain containing ion transport regulator 1	Homo sapiens FXYD domain containing ion transport regulator 1 (FXYD1), transcript variant a, mRNA [NM_005031]	GO:0005216(ion channel activity)|GO:0005254(chloride channel activity)|GO:0005886(plasma membrane)|GO:0005887(integral to plasma membrane)|GO:0006811(ion transport)|GO:0006821(chloride transport)|GO:0006874(cellular calcium ion homeostasis)|GO:0006936(muscle contraction)|GO:0034707(chloride channel complex)			NA	NA	chr19:35630984-35631043	hs|19q13.12	ref|NM_005031|ref|NM_021902|ens|ENST00000455515|ens|ENST00000351325	mRNA	agilent G3 V2
A_23_P66767	0.00073	2.04664	down	4.32271	5.31143	4.52221	5.23303	4.0201	5.66969	4.28601	5.06993	P	P	P	P	P	P	P	P		CTTCCAGGGGTTCTAACAGGATGGGGGTGGGTCTGGCAGAAGGCAGAGTTATCTGAAGCA			ENST00000414312	NM_153338	Hs.130749	NM_153338	THC2491198					124975	GGT6	gamma-glutamyltransferase 6	Homo sapiens gamma-glutamyltransferase 6 (GGT6), transcript variant 2, mRNA [NM_153338]	GO:0003840(gamma-glutamyltransferase activity)|GO:0006749(glutathione metabolic process)|GO:0006750(glutathione biosynthetic process)|GO:0016020(membrane)|GO:0016021(integral to membrane)|GO:0016746(transferase activity, transferring acyl groups)|GO:0019370(leukotriene biosynthetic process)|GO:0031362(anchored to external side of plasma membrane)			NA	NA	chr17:4461325-4461266	hs|17p13.2	ref|NM_153338|ref|NM_001122890|ens|ENST00000414312|ens|ENST00000381550	mRNA	agilent G3 V2
A_24_P63136	0.0057772	3.36835	down	5.11074	6.69821	5.39176	8.10995	5.94645	6.99615	6.1956	7.84841	P	P	P	P	P	P	P	P		ATGCCAGATTTTCTTGGTATCTCCCATAATACGACCTACAGTCCATGGTCTACAGATGTT			ENST00000325602	NM_176894	Hs.546396	NM_176894	THC2474658					53829	P2RY13	purinergic receptor P2Y, G-protein coupled, 13	Homo sapiens purinergic receptor P2Y, G-protein coupled, 13 (P2RY13), mRNA [NM_176894]	GO:0004871(signal transducer activity)|GO:0004872(receptor activity)|GO:0004930(G-protein coupled receptor activity)|GO:0005783(endoplasmic reticulum)|GO:0005886(plasma membrane)|GO:0008150(biological_process)|GO:0016021(integral to membrane)|GO:0045028(purinergic nucleotide receptor activity, G-protein coupled)			NA	NA	chr3:151044864-151044805	hs|3q25.1	ref|NM_176894|ens|ENST00000325602|gb|AF295368|gb|BC041116	mRNA	agilent G3 V2
A_23_P160262	0.000485	5.20903	down	8.53276	10.2166	8.05127	10.9644	8.10646	10.4167	8.88283	11.4997	P	P	P	P	P	P	P	P		TACTCCATAGTGAAGCAATCTAATTATGTTTTACGAATTGAGTTGGAAGACTGGAAAGAC				NM_014495	Hs.209153	NM_014495	THC2711900					27329	ANGPTL3	angiopoietin-like 3	Homo sapiens angiopoietin-like 3 (ANGPTL3), mRNA [NM_014495]	GO:0004857(enzyme inhibitor activity)|GO:0004859(phospholipase inhibitor activity)|GO:0005178(integrin binding)|GO:0005576(extracellular region)|GO:0005615(extracellular space)|GO:0006071(glycerol metabolic process)|GO:0006631(fatty acid metabolic process)|GO:0006644(phospholipid metabolic process)|GO:0007160(cell-matrix adhesion)|GO:0007165(signal transduction)|GO:0007229(integrin-mediated signa…			NA	NA	chr1:63069669-63069728	hs|1p31.3	ref|NM_014495|gb|BC007059|gb|AK315304|gb|AB590604	mRNA	agilent G3 V2
A_23_P413923	0.00331211	4.89889	down	4.77096	7.21115	6.53836	7.60836	4.8977	7.65303	5.59343	8.49772	P	P	P	P	P	P	P	P		CTGTACTTCAGACCAAATCAGGACAATCCGTAATGTATATGCCCATTCTCTCTTTCTGGA			ENST00000325870	NM_022160	Hs.371976	NM_022160	NP1157791					63951	DMRTA1	DMRT-like family A1	Homo sapiens DMRT-like family A1 (DMRTA1), mRNA [NM_022160]	GO:0005634(nucleus)|GO:0006355(regulation of transcription, DNA-dependent)|GO:0007548(sex differentiation)|GO:0030154(cell differentiation)|GO:0043565(sequence-specific DNA binding)|GO:0046872(metal ion binding)			NA	NA	chr9:22451878-22451937	hs|9p21.3	ref|NM_022160|ens|ENST00000325870|gb|BC130437|gb|BC130435	mRNA	agilent G3 V2
A_23_P386912	0.00749235	4.881	down	9.26169	12.2372	9.06895	10.5716	9.27805	12.1214	10.6969	12.5241	P	P	P	P	P	P	P	P		AGCTGGGAAACCCAATAAATGAACTCCTTTAGTTTATTACAACAAGAAGACGTTGTGATA			ENST00000506580	NM_021139	Hs.285887	NM_021139	NP1132390					7363	UGT2B4	UDP glucuronosyltransferase 2 family, polypeptide B4	Homo sapiens UDP glucuronosyltransferase 2 family, polypeptide B4 (UGT2B4), mRNA [NM_021139]	GO:0001972(retinoic acid binding)|GO:0005783(endoplasmic reticulum)|GO:0005789(endoplasmic reticulum membrane)|GO:0005792(microsome)|GO:0006711(estrogen catabolic process)|GO:0006805(xenobiotic metabolic process)|GO:0008152(metabolic process)|GO:0015020(glucuronosyltransferase activity)|GO:0016020(membrane)|GO:0016021(integral to membrane)			NA	NA	chr4:70346334-70346275	hs|4q13.2	ref|NM_021139|ens|ENST00000506580|ens|ENST00000381096|ens|ENST00000305107	mRNA	agilent G3 V2
A_23_P112874	0.00723412	2.03789	down	3.30955	4.82048	3.43619	3.9413	3.47914	4.71793	3.97043	4.82391	P	P	P	P	P	P	P	P		GAAGAACCTTGATAATTTTGACCCACTGTAACTTAGCCACTGATGAACCTTAAAGCTGAG			ENST00000377067	NM_004466	Hs.655675	NM_004466	THC2471297					2262	GPC5	glypican 5	Homo sapiens glypican 5 (GPC5), mRNA [NM_004466]	GO:0005576(extracellular region)|GO:0005578(proteinaceous extracellular matrix)|GO:0005615(extracellular space)|GO:0005886(plasma membrane)|GO:0005887(integral to plasma membrane)|GO:0031225(anchored to membrane)|GO:0043395(heparan sulfate proteoglycan binding)			NA	NA	chr13:93519265-93519324	hs|13q31.3	ref|NM_004466|ens|ENST00000377067|gb|BC030584|gb|BC039730	mRNA	agilent G3 V2
A_33_P3285945	0.00555373	7.71434	down	8.57868	11.2382	5.96411	10.7156	7.99806	11.1231	8.7529	10.007	P	P	P	P	P	P	P	P		CTTCCTTGTAAATATGATTTATACCTAACTGAATAAAAAGCTGTTCTGTCTTCCCACCCA			ENST00000259607	NM_002989	Hs.57907	NM_002989	THC2463421					6366	CCL21	chemokine (C-C motif) ligand 21	Homo sapiens chemokine (C-C motif) ligand 21 (CCL21), mRNA [NM_002989]	GO:0001768(establishment of T cell polarity)|GO:0001771(immunological synapse formation)|GO:0001954(positive regulation of cell-matrix adhesion)|GO:0002407(dendritic cell chemotaxis)|GO:0002606(positive regulation of dendritic cell antigen processing and presentation)|GO:0005576(extracellular region)|GO:0005615(extracellular space)|GO:0006954(inflammatory response)|GO:0006955(immune response)|GO:…			NA	NA	chr9:34709062-34709003	hs|9p13.3	ref|NM_002989|ens|ENST00000259607|gb|AF001979|gb|U88320	mRNA	agilent G3 V2
A_33_P3307990	0.000365	9.46723	down	6.30993	9.83324	7.09041	10.9644	6.46007	9.71383	7.85481	10.1755	P	P	P	P	P	P	P	P		TTTTTAGAAATGCCTGTGAAGACCTTGGCAGCGACGTGGCTCGAGAAGCATTCATCATTA			ENST00000400897	NM_006610	Hs.655645	NM_006610	THC2476658					10747	MASP2	mannan-binding lectin serine peptidase 2	Homo sapiens mannan-binding lectin serine peptidase 2 (MASP2), transcript variant 1, mRNA [NM_006610]	GO:0001867(complement activation, lectin pathway)|GO:0004252(serine-type endopeptidase activity)|GO:0005509(calcium ion binding)|GO:0005515(protein binding)|GO:0005576(extracellular region)|GO:0006508(proteolysis)|GO:0006956(complement activation)|GO:0006958(complement activation, classical pathway)|GO:0008233(peptidase activity)|GO:0045087(innate immune response)|GO:0048306(calcium-dependent pro…			NA	NA	chr1:11086912-11086853	hs|1p36.22	ref|NM_006610|ens|ENST00000400897|gb|AK290823|gb|X98400	mRNA	agilent G3 V2
A_32_P14610	0.000495	2.0791	down	8.63935	9.65295	8.28512	9.53539	8.4426	9.85124	8.85265	9.40397	P	P	P	P	P	P	P	P		GAGAGCCTTCTCAGACATGAAGCAAGGGAAACATACTGAATAGTTTTACACAAATTTGAT			ENST00000317968	NM_006457	Hs.480311	NM_006457	THC2566908					10611	PDLIM5	PDZ and LIM domain 5	Homo sapiens PDZ and LIM domain 5 (PDLIM5), transcript variant 1, mRNA [NM_006457]	GO:0003779(actin binding)|GO:0005080(protein kinase C binding)|GO:0005624(membrane fraction)|GO:0005737(cytoplasm)|GO:0005829(cytosol)|GO:0005886(plasma membrane)|GO:0008270(zinc ion binding)|GO:0014069(postsynaptic density)|GO:0015629(actin cytoskeleton)|GO:0019717(synaptosome)|GO:0030018(Z disc)|GO:0030054(cell junction)|GO:0042805(actinin binding)|GO:0045202(synapse)|GO:0045211(postsynaptic me…			NA	NA	chr4:95589078-95589137	hs|4q22.3	ref|NM_006457|ref|NM_001011513|ref|NR_024179|ens|ENST00000317968	mRNA	agilent G3 V2
A_33_P3295358	0.00927308	8.36242	down	4.29284	8.08399	5.59495	10.0999	4.68031	7.96363	6.92717	7.60345	P	P	P	P	P	P	P	P		GCCAATGGTATCTGGGCGGAGCTCACAGAGTTCTTGGAATAAAAGCAACCTCAGAACACT			ENST00000301455	NM_139314	Hs.9613	NM_139314	THC2466722					51129	ANGPTL4	angiopoietin-like 4	Homo sapiens angiopoietin-like 4 (ANGPTL4), transcript variant 1, mRNA [NM_139314]	GO:0001666(response to hypoxia)|GO:0004857(enzyme inhibitor activity)|GO:0005102(receptor binding)|GO:0005515(protein binding)|GO:0005576(extracellular region)|GO:0005578(proteinaceous extracellular matrix)|GO:0005615(extracellular space)|GO:0007165(signal transduction)|GO:0007275(multicellular organismal development)|GO:0030154(cell differentiation)|GO:0043066(negative regulation of apoptosis)|G…			NA	NA	chr19:8439197-8439256	hs|19p13.2	ref|NM_139314|ref|NM_001039667|ens|ENST00000301455|ens|ENST00000393962	mRNA	agilent G3 V2
A_23_P130815	0.00253288	2.00183	down	3.48057	4.75199	3.88976	5.07324	4.06819	4.94475	3.68262	4.35642	P	P	P	P	P	P	P	P		AACCTAACTAGCTTACTTCCTAGTCTACCTGAGGCTGCAATCACACTGAGGAACTCACAA				NM_012312	Hs.512572	NM_012312	NP084034					100132285	KIR2DS2	killer cell immunoglobulin-like receptor, two domains, short cytoplasmic tail, 2	Homo sapiens killer cell immunoglobulin-like receptor, two domains, short cytoplasmic tail, 2 (KIR2DS2), mRNA [NM_012312]	GO:0004872(receptor activity)|GO:0004888(transmembrane receptor activity)|GO:0005886(plasma membrane)|GO:0006955(immune response)|GO:0016021(integral to membrane)|GO:0050776(regulation of immune response)			NA	NA	chr19_gl000209_random:145521-145580		ref|NM_012312|ref|NM_012314|ref|NM_001083539|ref|NM_015868	mRNA	agilent G3 V2
A_33_P3395513	0.000916	2.20686	down	4.04214	5.29286	3.89751	4.92177	4.33277	5.54754	4.42445	5.50269	P	P	P	P	P	P	P	P		AAAGGACATTATTAATAGTTACACTGGAACATCAAGAACAAACAGGCAGCCGGGCGCGGT			ENST00000544729			AK124504	THC2517026					9542	NRG2	neuregulin 2	neuregulin 2 [Source:HGNC Symbol;Acc:7998] [ENST00000544729]	GO:0005006(epidermal growth factor receptor activity)|GO:0005102(receptor binding)|GO:0005154(epidermal growth factor receptor binding)|GO:0005576(extracellular region)|GO:0005886(plasma membrane)|GO:0007165(signal transduction)|GO:0008083(growth factor activity)|GO:0009790(embryo development)|GO:0016021(integral to membrane)|GO:0043125(ErbB-3 class receptor binding)			NA	NA	chr5:139230918-139230859	hs|5q31.2	ens|ENST00000544729|gb|AK124504|tc|THC2517026	mRNA	agilent G3 V2
A_23_P80684	0.00236577	2.0896	down	4.10864	5.63944	4.51597	5.17192	3.82043	5.34042	4.50591	5.0521	P	P	P	P	P	P	P	P		TGGGGGAGGAAAGCTGCATCTTATGTTGTGAAGACTTATCCCAACAGAGTGTTGAGAACA			ENST00000478707	NM_173341	Hs.372719	NM_173341	THC2755484					51533	PHF7	PHD finger protein 7	Homo sapiens PHD finger protein 7 (PHF7), transcript variant 2, mRNA [NM_173341]	GO:0005634(nucleus)|GO:0005730(nucleolus)|GO:0005737(cytoplasm)|GO:0005794(Golgi apparatus)|GO:0005886(plasma membrane)|GO:0008270(zinc ion binding)|GO:0046872(metal ion binding)			NA	NA	chr3:52454969-52455028	hs|3p21.1	ref|NM_173341|ref|NM_016483|ens|ENST00000478707|ens|ENST00000454052	mRNA	agilent G3 V2
A_33_P3399571	6.44e-05	48.8271	down	2.82845	7.53323	0.609161	8.28485	1.71436	7.11444	2.03631	6.69422	P	P	A	P	A	P	A	P		GAAAGCCCATAATGTATTTAGAAACAGGAATCCTCAGAGCAATTCTCTGTATTCTCATAT			ENST00000367928	NM_004666	Hs.12114	NM_004666	THC2472403					8876	VNN1	vanin 1	Homo sapiens vanin 1 (VNN1), mRNA [NM_004666]	GO:0002526(acute inflammatory response)|GO:0002544(chronic inflammatory response)|GO:0005886(plasma membrane)|GO:0006807(nitrogen compound metabolic process)|GO:0006916(anti-apoptosis)|GO:0006928(cellular component movement)|GO:0006954(inflammatory response)|GO:0006979(response to oxidative stress)|GO:0015939(pantothenate metabolic process)|GO:0016021(integral to membrane)|GO:0016337(cell-cell ad…			NA	NA	chr6:133002860-133002801	hs|6q23.2	ref|NM_004666|ens|ENST00000367928|gb|U39664|gb|AJ132099	mRNA	agilent G3 V2
A_23_P3956	0.00113556	4.1041	down	6.73008	8.59753	6.18357	9.57266	7.32831	8.86218	7.18032	8.53817	P	P	P	P	P	P	P	P		TGGGCTAAGCATCACCGCTTCCACGTGTGTTGTGTTGGTTGGCAGCAAGGCTGATCCAGA			ENST00000339142	NM_198594	Hs.201398	NM_198594	THC2612613					114897	C1QTNF1	C1q and tumor necrosis factor related protein 1	Homo sapiens C1q and tumor necrosis factor related protein 1 (C1QTNF1), mRNA [NM_198594]	GO:0005576(extracellular region)|GO:0005581(collagen)|GO:0005615(extracellular space)|GO:0051260(protein homooligomerization)			NA	NA	chr17:77045170-77045229	hs|17q25.3	ref|NM_198594|ref|NM_198593|ref|NM_030968|ens|ENST00000339142	mRNA	agilent G3 V2
A_33_P3364488	0.00497648	4.30677	down	4.15379	7.38567	4.40996	5.97158	3.84953	6.49894	4.14159	5.1251	P	P	P	P	P	P	P	P		AAATAGAAGAGGCTTCCAATCAGTGTGGAAAGTGACAAATCCCCTATCAACACTCCCAGC			ENST00000450945	NM_001170631	Hs.145519	NM_001170631	THC2486747					83953	FCAMR	Fc receptor, IgA, IgM, high affinity	Homo sapiens Fc receptor, IgA, IgM, high affinity (FCAMR), transcript variant 3, mRNA [NM_001170631]	GO:0001791(IgM binding)|GO:0004872(receptor activity)|GO:0004888(transmembrane receptor activity)|GO:0005886(plasma membrane)|GO:0016021(integral to membrane)|GO:0019862(IgA binding)			NA	NA	chr1:207131570-207131511	hs|1q32.1	ref|NM_001170631|ref|NM_032029|ref|NM_001122979|ens|ENST00000450945	mRNA	agilent G3 V2
A_23_P170186	4.05e-06	2.21865	down	6.63451	7.72083	6.35914	7.53193	6.50665	7.66022	6.53863	7.72468	P	P	P	P	P	P	P	P		TCTATGAGTATCGCCGGGCCCAGGAGGCCGTGTGAGGATCCCGCAATAAAGATGCCTTAA			ENST00000426825	NM_017570	Hs.305882	NM_017570	THC2601162					26873	OPLAH	5-oxoprolinase (ATP-hydrolysing)	Homo sapiens 5-oxoprolinase (ATP-hydrolysing) (OPLAH), mRNA [NM_017570]	GO:0000166(nucleotide binding)|GO:0005524(ATP binding)|GO:0005829(cytosol)|GO:0006750(glutathione biosynthetic process)|GO:0006805(xenobiotic metabolic process)|GO:0016787(hydrolase activity)|GO:0017168(5-oxoprolinase (ATP-hydrolyzing) activity)			NA	NA	chr8:145106261-145106202	hs|8q24.3	ref|NM_017570|ens|ENST00000426825|ens|ENST00000534424|gb|AB122018	mRNA	agilent G3 V2
A_23_P14559	0.00225957	2.80754	down	5.47234	6.68999	4.72366	6.15608	4.21917	6.22583	4.76177	6.06227	P	P	P	P	P	P	P	P		TGGCTTTAGGAGAACCATAGAAAACCAGCACTCTCGTAATGATGTCATGGTTTCTGAGTG			ENST00000554756	NM_006871	Hs.268551	NM_006871	NP1395163					11035	RIPK3	receptor-interacting serine-threonine kinase 3	Homo sapiens receptor-interacting serine-threonine kinase 3 (RIPK3), mRNA [NM_006871]	GO:0000166(nucleotide binding)|GO:0003713(transcription coactivator activity)|GO:0004672(protein kinase activity)|GO:0004674(protein serine/threonine kinase activity)|GO:0004704(NF-kappaB-inducing kinase activity)|GO:0005515(protein binding)|GO:0005524(ATP binding)|GO:0005622(intracellular)|GO:0005737(cytoplasm)|GO:0005739(mitochondrion)|GO:0005886(plasma membrane)|GO:0006464(protein modification…			NA	NA	chr14:24806583-24806524	hs|14q12	ref|NM_006871|ens|ENST00000554756|ens|ENST00000216274|gb|AY494983	mRNA	agilent G3 V2
A_33_P3417532	0.0033142	2.08045	down	5.88374	6.91135	6.66981	7.47652	5.98705	7.24378	5.90291	7.03945	P	P	P	P	P	P	P	P		ATGGGAAAACCCCTGTACTGGGGGGCGGACAGGAGCTCCCAGGTTTCATCTTATCCAATG			ENST00000344209	NM_001199799	Hs.98484	NM_001199799	NP1241633					286676	ILDR1	immunoglobulin-like domain containing receptor 1	Homo sapiens immunoglobulin-like domain containing receptor 1 (ILDR1), transcript variant 1, mRNA [NM_001199799]	GO:0004872(receptor activity)|GO:0005737(cytoplasm)|GO:0005829(cytosol)|GO:0005886(plasma membrane)|GO:0016021(integral to membrane)			NA	NA	chr3:121713107-121713048	hs|3q13.33	ref|NM_001199799|ref|NM_001199800|ens|ENST00000344209|ens|ENST00000383663	mRNA	agilent G3 V2
A_23_P502654	0.000913	3.79974	down	7.45378	9.65044	8.45459	10.1105	7.88862	9.60499	8.38279	10.5175	P	P	P	P	P	P	P	P		CTGCTGTAAATCAGAAGTGTATGTTAGTCAAGAGTAAACAAGATGCACCCAGTATGGTGG			ENST00000352886	NM_004169	Hs.513987	NM_004169	THC2468055					6470	SHMT1	serine hydroxymethyltransferase 1 (soluble)	Homo sapiens serine hydroxymethyltransferase 1 (soluble) (SHMT1), nuclear gene encoding mitochondrial protein, transcript variant 1, mRNA [NM_004169]	GO:0004372(glycine hydroxymethyltransferase activity)|GO:0005634(nucleus)|GO:0005737(cytoplasm)|GO:0005739(mitochondrion)|GO:0005829(cytosol)|GO:0006565(L-serine catabolic process)|GO:0006730(one-carbon metabolic process)|GO:0006766(vitamin metabolic process)|GO:0006767(water-soluble vitamin metabolic process)|GO:0008732(L-allo-threonine aldolase activity)|GO:0009113(purine base biosynthetic proc…			NA	NA	chr17:18231585-18231526	hs|17p11.2	ref|NM_004169|ref|NM_148918|ens|ENST00000352886|ens|ENST00000395684	mRNA	agilent G3 V2
A_23_P386364	0.00334924	4.65128	down	3.14176	4.5679	0.98302	4.56152	2.40433	3.97074	1.97706	4.27653	P	P	A	P	P	P	A	P		TATGATACAGTCTTTTGGCTTCGTAACAGGTGTGCATTTCAAGATAACTGCATTCTGTTG			ENST00000373177	NM_144657	Hs.559546	NM_144657	THC2475818					139324	HDX	highly divergent homeobox	Homo sapiens highly divergent homeobox (HDX), transcript variant 2, mRNA [NM_144657]	GO:0003700(sequence-specific DNA binding transcription factor activity)|GO:0005634(nucleus)|GO:0043565(sequence-specific DNA binding)			NA	NA	chrX:83576878-83576819	hs|Xq21.1	ref|NM_144657|ref|NM_001177479|ref|NM_001177478|ens|ENST00000373177	mRNA	agilent G3 V2
A_32_P209094	0.00371696	3.65223	down	6.69797	7.53323	6.29902	8.91165	7.16816	8.63835	6.65135	9.20839	P	P	P	P	P	P	P	P		AAGCTGGTTGAACACCAGAAGGAGTATTTGGCGATCATGAATGATGACTGAACAGGGCTT			ENST00000480847	NM_018291	Hs.444301	NM_018291	THC2483786					55277	FGGY	FGGY carbohydrate kinase domain containing	Homo sapiens FGGY carbohydrate kinase domain containing (FGGY), transcript variant 2, mRNA [NM_018291]	GO:0003674(molecular_function)|GO:0005575(cellular_component)|GO:0005975(carbohydrate metabolic process)|GO:0008219(cell death)|GO:0016301(kinase activity)|GO:0016740(transferase activity)|GO:0016773(phosphotransferase activity, alcohol group as acceptor)|GO:0070050(neuron homeostasis)			NA	NA	chr1:60228206-60228265	hs|1p32.1	ref|NM_018291|ref|NM_001244714|ref|NM_001113411|ens|ENST00000480847	mRNA	agilent G3 V2
A_23_P351148	9.46e-05	3.65857	down	3.23878	4.67338	2.65207	4.55344	2.50425	4.67431	3.07301	5.0521	P	P	A	P	P	P	P	P		AAAGTGTGGAGCATTGTGAGATTTGGGGTCACAGCAATTTATGGCTACTATTCCCTGGGT			ENST00000359567	NM_053282	Hs.350581	NM_053282	THC2487991					117157	SH2D1B	SH2 domain containing 1B	Homo sapiens SH2 domain containing 1B (SH2D1B), mRNA [NM_053282]	GO:0003674(molecular_function)|GO:0005575(cellular_component)|GO:0008150(biological_process)			NA	NA	chr1:162365904-162365845	hs|1q23.3	ref|NM_053282|ens|ENST00000359567|ens|ENST00000367929|gb|BC066595	mRNA	agilent G3 V2
A_23_P250735	0.00914771	3.19249	down	6.20295	7.35501	6.13325	8.8918	6.42627	8.01577	7.37364	8.57226	P	P	P	P	P	P	P	P		TCTCAGCACAAGAGCGCTTCCTTTGCACAGAATGAGCTTCGAGCTTTGTTCAGACTAAAT			ENST00000216133	NM_175709	Hs.356416	NM_175709	THC2542845					23492	CBX7	chromobox homolog 7	Homo sapiens chromobox homolog 7 (CBX7), mRNA [NM_175709]	GO:0000122(negative regulation of transcription from RNA polymerase II promoter)|GO:0000790(nuclear chromatin)|GO:0000792(heterochromatin)|GO:0003727(single-stranded RNA binding)|GO:0005515(protein binding)|GO:0005634(nucleus)|GO:0006355(regulation of transcription, DNA-dependent)|GO:0016568(chromatin modification)|GO:0031519(PcG protein complex)|GO:0035064(methylated histone residue binding)|GO:…			NA	NA	chr22:39527059-39527000	hs|22q13.1	ref|NM_175709|ens|ENST00000216133|gb|BC051773|tc|THC2542845	mRNA	agilent G3 V2
A_23_P90359	0.00880974	2.0268	down	5.04634	5.62959	4.45841	5.33547	3.95816	5.25503	4.57613	5.89577	P	P	P	P	P	P	P	P		TGGACGCGCACAGCCGCTACCACACGGTGCACGAGCTGTCGGCGCGCGAGTGCGCCTGCG			ENST00000303212	NM_004558	Hs.234775	NM_004558	THC2477014					4902	NRTN	neurturin	Homo sapiens neurturin (NRTN), mRNA [NM_004558]	GO:0000165(MAPKKK cascade)|GO:0001755(neural crest cell migration)|GO:0005102(receptor binding)|GO:0005576(extracellular region)|GO:0007169(transmembrane receptor protein tyrosine kinase signaling pathway)|GO:0007399(nervous system development)|GO:0007411(axon guidance)|GO:0008083(growth factor activity)|GO:0021675(nerve development)|GO:0031175(neuron projection development)			NA	NA	chr19:5828120-5828179	hs|19p13.3	ref|NM_004558|ens|ENST00000303212|gb|U78110|gb|BC137399	mRNA	agilent G3 V2
A_23_P315910	0.00310788	2.64861	down	4.65533	5.88805	4.05943	5.50676	4.70277	6.40644	5.07412	6.31134	P	P	P	P	P	P	P	P		GTGACCACGAAAATCCGATCCGCACGTGAAAACAAACCCAGCGGCCGACAGACAAAGATG			ENST00000330682	NM_145653	Hs.515381	NM_145653	THC2602003					162699	TCEB3C	transcription elongation factor B polypeptide 3C (elongin A3)	Homo sapiens transcription elongation factor B polypeptide 3C (elongin A3) (TCEB3C), mRNA [NM_145653]	GO:0003677(DNA binding)|GO:0005634(nucleus)|GO:0006355(regulation of transcription, DNA-dependent)|GO:0016021(integral to membrane)			NA	NA	chr18:44554926-44554867	hs|18q21.1	ref|NM_145653|ref|NM_001242907|ref|NM_001100817|ens|ENST00000330682	mRNA	agilent G3 V2
A_33_P3399101	0.00189122	2.10728	down	6.17883	7.43825	6.84931	7.58063	6.00101	7.52174	6.37891	7.16897	P	P	P	P	P	P	P	P		AAGAGATAACAGATACCTTTTTCGGAATTCATATATTAGGGCTGGGTGGGGTGGCTCACG			ENST00000342020				THC2532309					1514	CTSL1	cathepsin L1	cathepsin L1 [Source:HGNC Symbol;Acc:2537] [ENST00000342020]	GO:0004197(cysteine-type endopeptidase activity)|GO:0005515(protein binding)|GO:0005576(extracellular region)|GO:0005634(nucleus)|GO:0005764(lysosome)|GO:0006508(proteolysis)|GO:0008233(peptidase activity)|GO:0042393(histone binding)|GO:0071888(macrophage apoptosis)			NA	NA	chr9:90343780-90343839	hs|9q21.33	ens|ENST00000342020|tc|THC2532309|tc|THC2540891	mRNA	agilent G3 V2
A_33_P3392829	0.00368365	2.40525	down	4.0672	5.29611	4.66835	5.82449	4.13378	5.64267	3.75283	4.92363	P	P	P	P	P	P	P	P		TCTGTGAATTTGGGGGAGCTGGAGTGATTCCGAGGACAGATTCCATGGGCAGGAGGCCTT			ENST00000343063	NM_194312	Hs.127724	NM_194312	THC2477111					339768	ESPNL	espin-like	Homo sapiens espin-like (ESPNL), mRNA [NM_194312]				NA	NA	chr2:239040850-239040909	hs|2q37.3	ref|NM_194312|ens|ENST00000343063|ens|ENST00000409169|ens|ENST00000409506	mRNA	agilent G3 V2
A_33_P3368313	0.000214	35.8791	down	5.82098	11.7651	5.84837	11.1311	4.88517	11.0849	7.87635	11.1101	P	P	P	P	P	P	P	P		TGTCGGGACAGCCCTGCTGTCAGATGAAAACAGAATGACACGTAAAATCCAGGATTTTTT			ENST00000332374	NM_005951	Hs.438462	NM_005951	THC2474500					4496	MT1H	metallothionein 1H	Homo sapiens metallothionein 1H (MT1H), mRNA [NM_005951]	GO:0005515(protein binding)|GO:0005634(nucleus)|GO:0005737(cytoplasm)|GO:0008270(zinc ion binding)|GO:0045926(negative regulation of growth)|GO:0046872(metal ion binding)|GO:0048471(perinuclear region of cytoplasm)|GO:0071276(cellular response to cadmium ion)|GO:0071294(cellular response to zinc ion)			NA	NA	chr16:56704902-56704961	hs|16q13	ref|NM_005951|ens|ENST00000332374|gb|BC008408|gb|BC059780	mRNA	agilent G3 V2
A_33_P3353737	0.00915305	9.71125	down	1.86997	7.57118	4.68901	7.80907	5.16398	7.98481	5.64306	7.1196	A	P	P	P	P	P	P	P		CCAATCCATTACAGCTTAACCAAGATTAAATGGGATGATGTTAATGAAAGAGCTTCGCCA				NM_000668	Hs.4	NM_000668	THC2708431					125	ADH1B	alcohol dehydrogenase 1B (class I), beta polypeptide	Homo sapiens alcohol dehydrogenase 1B (class I), beta polypeptide (ADH1B), mRNA [NM_000668]	GO:0000166(nucleotide binding)|GO:0004024(alcohol dehydrogenase activity, zinc-dependent)|GO:0005737(cytoplasm)|GO:0005829(cytosol)|GO:0006069(ethanol oxidation)|GO:0006805(xenobiotic metabolic process)|GO:0008270(zinc ion binding)|GO:0016491(oxidoreductase activity)|GO:0046872(metal ion binding)			NA	NA	chr4:100227587-100227528	hs|4q23	ref|NM_000668|tc|THC2708431	mRNA	agilent G3 V2
A_33_P3358277	0.00598875	3.3362	down	4.98142	7.04845	4.66339	7.55208	5.13297	6.68098	5.20999	5.65908	P	P	P	P	P	P	P	P		TGAACTCAAGAAGTAGGTCCCATGTTGAATCTACATGTGCGCAGGTGATTCTTTTAGCCA			ENST00000366620		Hs.208544	AK090902	THC2623933					3775	KCNK1	potassium channel, subfamily K, member 1	potassium channel, subfamily K, member 1 [Source:HGNC Symbol;Acc:6272] [ENST00000366620]	GO:0005216(ion channel activity)|GO:0005242(inward rectifier potassium channel activity)|GO:0005244(voltage-gated ion channel activity)|GO:0005267(potassium channel activity)|GO:0005737(cytoplasm)|GO:0005768(endosome)|GO:0005886(plasma membrane)|GO:0006811(ion transport)|GO:0006813(potassium ion transport)|GO:0007268(synaptic transmission)|GO:0008076(voltage-gated potassium channel complex)|GO:00…			NA	NA	chr1:233766450-233766509	hs|1q42.2	ens|ENST00000366620|gb|AK090902|tc|THC2623933	mRNA	agilent G3 V2
A_23_P253012	0.000345	5.95395	down	4.45967	7.16367	3.99688	6.57536	4.80778	7.65303	5.25905	7.42671	P	P	P	P	P	P	P	P		GAATTCCAACGAAGCATACCTAGGGGTAACAGTGAACCTACCTGGGTTTGTTTTGTTTTG			ENST00000440446	NM_017577	Hs.24583	NM_017577	THC2614903					54762	GRAMD1C	GRAM domain containing 1C	Homo sapiens GRAM domain containing 1C (GRAMD1C), transcript variant 1, mRNA [NM_017577]	GO:0016020(membrane)|GO:0016021(integral to membrane)			NA	NA	chr3:113665696-113665755	hs|3q13.31	ref|NM_017577|ref|NM_001172105|ens|ENST00000440446|ens|ENST00000358160	mRNA	agilent G3 V2
A_33_P3404531	7.55e-05	2.83668	down	4.06017	5.22966	4.2622	5.80037	3.80102	5.57505	3.89062	5.42573	P	P	P	P	P	P	P	P		GTTAACTTGTTTGGTTTCTGGAGCCGATTCAACGGATCTAACAGTAATGGGGAAAGAAAA			ENST00000324725	NM_017984	Hs.105191	NM_017984	THC2480292					55063	ZCWPW1	zinc finger, CW type with PWWP domain 1	Homo sapiens zinc finger, CW type with PWWP domain 1 (ZCWPW1), mRNA [NM_017984]	GO:0008270(zinc ion binding)|GO:0046872(metal ion binding)			NA	NA	chr7:100001861-100001802	hs|7q22.1	ref|NM_017984|ens|ENST00000324725|ens|ENST00000379559|ens|ENST00000490089	mRNA	agilent G3 V2
A_23_P376591	0.000505	2.864	down	6.68752	8.29969	6.79228	8.47263	6.78433	8.29431	7.51689	8.78651	P	P	P	P	P	P	P	P		AGGTGCAACAAGTAGTAAAGAAACCCTGGATATTCTCTACGCCCGGCAAAAGATTGTTGT			ENST00000339105	NM_206808	Hs.655642	NM_206808	THC2474427					171425	CLYBL	citrate lyase beta like	Homo sapiens citrate lyase beta like (CLYBL), mRNA [NM_206808]	GO:0005739(mitochondrion)|GO:0006725(cellular aromatic compound metabolic process)|GO:0008815(citrate (pro-3S)-lyase activity)|GO:0009346(citrate lyase complex)|GO:0016830(carbon-carbon lyase activity)|GO:0046872(metal ion binding)			NA	NA	chr13:100517164-100518551	hs|13q32.3	ref|NM_206808|ens|ENST00000339105|ens|ENST00000376354|ens|ENST00000444838	mRNA	agilent G3 V2
A_23_P49759	0.00969868	2.1774	down	4.46926	5.52169	3.93172	4.78543	3.55318	5.56936	4.57034	5.13843	P	P	P	P	P	P	P	P		GAGAGGCAAAGAGGCCTGCGCCTTGGACACAGTTGGATGGGTTCAGAGGCACAGAAAAAT			ENST00000225842	NM_002981	Hs.72918	NM_002981	THC2482328					6346	CCL1	chemokine (C-C motif) ligand 1	Homo sapiens chemokine (C-C motif) ligand 1 (CCL1), mRNA [NM_002981]	GO:0005576(extracellular region)|GO:0005615(extracellular space)|GO:0006874(cellular calcium ion homeostasis)|GO:0006935(chemotaxis)|GO:0006955(immune response)|GO:0007165(signal transduction)|GO:0008009(chemokine activity)|GO:0016032(viral reproduction)			NA	NA	chr17:32687668-32687609	hs|17q12	ref|NM_002981|ens|ENST00000225842|gb|AK312183|gb|AB528767	mRNA	agilent G3 V2
A_21_P0000025	0.00671055	2.27584	down	6.09734	6.94339	5.31836	7.27712	6.29992	7.46336	6.57895	7.35629	P	P	P	P	P	P	P	P		AGTATGACGTGGTGTCCCTCGAACACGAGACGCTGGTGCTGGTGGTAACCAGCACATTTG			ENST00000460603	NM_001160109	Hs.647092	NM_001160109	THC2464289					NA	NOS3	nitric oxide synthase 3 (endothelial cell)	Homo sapiens nitric oxide synthase 3 (endothelial cell) (NOS3), transcript variant 2, mRNA [NM_001160109]	GO:0000139(Golgi membrane)|GO:0001542(ovulation from ovarian follicle)|GO:0001666(response to hypoxia)|GO:0001701(in utero embryonic development)|GO:0001974(blood vessel remodeling)|GO:0002028(regulation of sodium ion transport)|GO:0003100(regulation of systemic arterial blood pressure by endothelin)|GO:0003785(actin monomer binding)|GO:0004517(nitric-oxide synthase activity)|GO:0005515(protein b…			NA	NA	chr7:150699304-150699363	hs|7q36.1	ref|NM_001160109|ref|NM_001160110|ref|NM_001160111|ens|ENST00000460603	mRNA	agilent G3 V2
A_33_P3284508	0.00194972	3.38328	down	11.8414	13.1917	11.756	13.4743	10.5212	12.854	11.258	12.8903	P	P	P	P	P	P	P	P		GTTGAGGACTTTTCGACCAATTCAACCCTTTGCCCCACCTTTATTAAAATCTTAAACAAC				NM_001174104	Hs.163867	NM_001174104	THC2469575					929	CD14	CD14 molecule	Homo sapiens CD14 molecule (CD14), transcript variant 3, mRNA [NM_001174104]	GO:0001530(lipopolysaccharide binding)|GO:0001847(opsonin receptor activity)|GO:0005576(extracellular region)|GO:0005615(extracellular space)|GO:0005886(plasma membrane)|GO:0006909(phagocytosis)|GO:0006915(apoptosis)|GO:0006954(inflammatory response)|GO:0007166(cell surface receptor linked signaling pathway)|GO:0008063(Toll signaling pathway)|GO:0009408(response to heat)|GO:0009986(cell surface)|…			NA	NA	chr5:140011377-140011318	hs|5q31.3	ref|NM_001174104|ref|NM_000591|ref|NM_001040021|ref|NM_001174105	mRNA	agilent G3 V2
A_23_P97990	0.00890383	3.50916	down	6.75755	7.98069	6.73147	9.85227	7.37874	8.1299	7.10322	9.25262	P	P	P	P	P	P	P	P		CCGAAGTTGCCTCTTTTAGGAATCTCTTTGGAATTGGGAGCACGATGACTCTGAGTTTGA			ENST00000435263	NM_002775	Hs.501280	NM_002775	NP710487					5654	HTRA1	HtrA serine peptidase 1	Homo sapiens HtrA serine peptidase 1 (HTRA1), mRNA [NM_002775]	GO:0001558(regulation of cell growth)|GO:0004252(serine-type endopeptidase activity)|GO:0005520(insulin-like growth factor binding)|GO:0005576(extracellular region)|GO:0005615(extracellular space)|GO:0006508(proteolysis)|GO:0008233(peptidase activity)|GO:0030512(negative regulation of transforming growth factor beta receptor signaling pathway)|GO:0030514(negative regulation of BMP signaling pathw…			NA	NA	chr10:124274338-124274397	hs|10q26.13	ref|NM_002775|ens|ENST00000435263|ens|ENST00000420892|ens|ENST00000368984	mRNA	agilent G3 V2
A_23_P131588	0.000131	2.53889	down	6.96004	8.49668	6.96826	8.70538	7.52399	8.57256	7.30486	8.35931	P	P	P	P	P	P	P	P		GAGATCAAACATCATCTATGACTCCACTGCCCGAATCAGAAGGAACGCCAAAGGAAACTA			ENST00000295379	NM_014482	Hs.158317	NM_014482	THC2485822					27302	BMP10	bone morphogenetic protein 10	Homo sapiens bone morphogenetic protein 10 (BMP10), mRNA [NM_014482]	GO:0005125(cytokine activity)|GO:0005515(protein binding)|GO:0005576(extracellular region)|GO:0005615(extracellular space)|GO:0007219(Notch signaling pathway)|GO:0007275(multicellular organismal development)|GO:0007512(adult heart development)|GO:0008083(growth factor activity)|GO:0009986(cell surface)|GO:0010596(negative regulation of endothelial cell migration)|GO:0010613(positive regulation of…			NA	NA	chr2:69093132-69093073	hs|2p13.3	ref|NM_014482|ens|ENST00000295379|gb|BC101734|gb|BC105063	mRNA	agilent G3 V2
A_33_P3397066	0.00331721	2.01386	down	5.29369	6.3632	5.40238	6.07503	4.85832	6.38375	5.78331	6.55555	P	P	P	P	P	P	P	P		CAAAAGAACTCACCAAAGAAAGAAAACCAAGGCTCTGGGCCAACCCTGACTTATCTCTCA					Hs.640480	CR736467						NA			CR736467 Homo sapiens library (Ebert L) Homo sapiens cDNA clone IMAGp971B0372 ; IMAGE:1688733 5', mRNA sequence [CR736467]				NA	NA	chr13:103443547-103443606	hs|13q33.1	gb|CR736467	mRNA	agilent G3 V2
A_33_P3350259	0.00901471	3.07816	down	5.28087	6.91369	5.43863	6.81091	3.89907	6.6028	5.82899	6.60844	P	P	P	P	P	P	P	P		TTTACTCATTTGGGGAGATGCCGTGGGACTTGGCGCTGATGCAGACATGCTACCGTGAGG			ENST00000352727	NM_001098524	Hs.434133	NM_001098524	NP814710					199786	FAM129C	family with sequence similarity 129, member C	Homo sapiens family with sequence similarity 129, member C (FAM129C), transcript variant 2, mRNA [NM_001098524]				NA	NA	chr19:17652946-17653005	hs|19p13.11	ref|NM_001098524|ref|NM_173544|ens|ENST00000352727|ens|ENST00000300971	mRNA	agilent G3 V2
A_23_P20558	0.000832	3.39937	down	5.69412	7.75349	5.44972	8.03482	5.71235	7.25385	6.46775	7.34286	P	P	P	P	P	P	P	P		TCTCTGCAGCTTAAACTCGGTGGTACATAAAGAAGATGATGAACCCAAAATGATGGACAC				NM_017913	Hs.561954	NM_017913	THC2462958					55664	CDC37L1	cell division cycle 37 homolog (S. cerevisiae)-like 1	Homo sapiens cell division cycle 37 homolog (S. cerevisiae)-like 1 (CDC37L1), mRNA [NM_017913]	GO:0005737(cytoplasm)			NA	NA	chr9:4706046-4706105	hs|9p24.1	ref|NM_017913|gb|HQ447209|gb|AK000646|gb|AK225510	mRNA	agilent G3 V2
A_24_P787947	0.000502	2.69704	down	5.73366	7.59286	6.19605	7.60836	5.58699	7.14013	6.23839	7.13924	P	P	P	P	P	P	P	P		AAGGTAAAGCCTAGAAGAAACTATGAAAGCTATTCTCATGTTACCAAATTCTATCTGCGC			ENST00000312655	NM_001005404	Hs.463613	NM_001005404	THC2608705					388403	YPEL2	yippee-like 2 (Drosophila)	Homo sapiens yippee-like 2 (Drosophila) (YPEL2), mRNA [NM_001005404]	GO:0005634(nucleus)|GO:0005730(nucleolus)			NA	NA	chr17:57478707-57478766	hs|17q22	ref|NM_001005404|ens|ENST00000312655|gb|AB098736|tc|THC2608705	mRNA	agilent G3 V2
A_33_P3345881	0.00119021	2.34467	down	3.89382	4.78923	3.51419	4.51409	3.11834	5.08241	3.416	4.47416	P	P	P	P	P	P	P	P		GAGACACTTAGATTGTTTTCAGTTGTCAGCAGCTGCAAATGAGGCTGCAGTGAATAGCCT							NP1245783					NA			GB				NA	NA	chr6:036985018-036985077	hs|6p21.2	tc|NP1245783	mRNA	agilent G3 V2
A_23_P93524	0.000528	2.26336	down	4.32888	5.62959	3.82917	5.38883	4.05703	5.09308	4.22115	5.03862	P	P	P	P	P	P	P	P		TTACAGCCTTGGCTGCGCTAGTAGCTGCCTTTCATGTATTTAGGATTGAGTGTCCAAGAA			ENST00000437477	NM_001017373	Hs.440508	NM_001017373	THC2609653					154075	SAMD3	sterile alpha motif domain containing 3	Homo sapiens sterile alpha motif domain containing 3 (SAMD3), transcript variant 1, mRNA [NM_001017373]				NA	NA	chr6:130465840-130465781	hs|6q23.1	ref|NM_001017373|ens|ENST00000437477|ens|ENST00000439090|ens|ENST00000368134	mRNA	agilent G3 V2
A_23_P31798	0.00145757	4.37078	down	6.39545	8.29969	6.57987	8.63604	6.37664	8.13646	6.94679	9.73812	P	P	P	P	P	P	P	P		AGACGTCTCCAACATCTTCATTTATAACCACATCATTTTGTTCCTTGCAGACCCCAGAAG			ENST00000286479	NM_000015	Hs.2	NM_000015	THC2473407					10	NAT2	N-acetyltransferase 2 (arylamine N-acetyltransferase)	Homo sapiens N-acetyltransferase 2 (arylamine N-acetyltransferase) (NAT2), mRNA [NM_000015]	GO:0004060(arylamine N-acetyltransferase activity)|GO:0005737(cytoplasm)|GO:0005829(cytosol)|GO:0006805(xenobiotic metabolic process)|GO:0008152(metabolic process)|GO:0016407(acetyltransferase activity)|GO:0016746(transferase activity, transferring acyl groups)			NA	NA	chr8:18258142-18258201	hs|8p22	ref|NM_000015|ens|ENST00000286479|gb|CR407631|gb|BC015878	mRNA	agilent G3 V2
A_33_P3334220	8.4e-07	6.86932	down	4.73177	7.39835	4.43169	7.2414	4.28691	7.28459	4.81689	7.46358	P	P	P	P	P	P	P	P		CCTGGAACGGTGGGCAGAGAGCCTACTAGGAAATGTGCAGAATAAACTATTTTTTGAAGG			ENST00000377848	NM_001093	Hs.234898	NM_001093	THC2554038					32	ACACB	acetyl-CoA carboxylase beta	Homo sapiens acetyl-CoA carboxylase beta (ACACB), mRNA [NM_001093]	GO:0000166(nucleotide binding)|GO:0003989(acetyl-CoA carboxylase activity)|GO:0004075(biotin carboxylase activity)|GO:0005515(protein binding)|GO:0005524(ATP binding)|GO:0005737(cytoplasm)|GO:0005794(Golgi apparatus)|GO:0005829(cytosol)|GO:0006084(acetyl-CoA metabolic process)|GO:0006112(energy reserve metabolic process)|GO:0006633(fatty acid biosynthetic process)|GO:0006853(carnitine shuttle)|GO…			NA	NA	chr12:109705969-109706028	hs|12q24.11	ref|NM_001093|ens|ENST00000377848|ens|ENST00000377854|ens|ENST00000390027	mRNA	agilent G3 V2
A_23_P42282	0.00590323	5.45184	down	10.73	14.6791	12.5749	14.4637	11.4119	14.4439	13.3243	14.2413	P	P	P	P	P	P	P	P		GCTTTCCGCCTCTTTGAGACCAAGATCACCCAAGTCCTGCACTTCACCAAGGATGTCAAG				NM_001002029	Hs.720022	NM_001002029	THC2501809					721	C4B	complement component 4B (Chido blood group)	Homo sapiens complement component 4B (Chido blood group) (C4B), mRNA [NM_001002029]	GO:0004866(endopeptidase inhibitor activity)|GO:0005576(extracellular region)|GO:0005615(extracellular space)|GO:0006954(inflammatory response)|GO:0006956(complement activation)|GO:0006958(complement activation, classical pathway)|GO:0045087(innate immune response)			NA	NA	chr6:32002329-32002650	hs|6p21.33	ref|NM_001002029|ref|NM_007293|ref|NM_001252204|ref|NM_001242823	mRNA	agilent G3 V2
A_23_P428887	0.00333758	2.30892	down	4.97424	6.28536	5.82726	6.65791	4.99027	6.42849	4.83212	6.08099	P	P	P	P	P	P	P	P		GGGCGGGGGGTCAAATAGAAGGCTATATGAATCAACTTCAGTGAGCTGGTGAAAGAAAAT			ENST00000379499	NM_153270	Hs.448572	NM_153270	THC2478954					257240	KLHL34	kelch-like 34 (Drosophila)	Homo sapiens kelch-like 34 (Drosophila) (KLHL34), mRNA [NM_153270]				NA	NA	chrX:21673785-21673726	hs|Xp22.12	ref|NM_153270|ens|ENST00000379499|gb|AK092279|gb|AX747450	mRNA	agilent G3 V2
A_33_P3422595	0.00107644	2.67437	down	3.28347	4.60763	3.63224	4.96158	2.85722	4.97938	3.89961	4.80075	P	P	P	P	P	P	P	P		TCAGGAATCAGTCGAGAAAAGTATCATACTTATGCAAGCACAGGGAAGAGCCTTAAATTT			ENST00000390343		Hs.534032	AK291611	NP509870					NA			T cell receptor gamma variable 8 [Source:HGNC Symbol;Acc:12294] [ENST00000390343]				NA	NA	chr7:38370063-38370004	hs|7p14.1	ens|ENST00000390343|gb|AK291611|gb|X06776|gb|X06774	mRNA	agilent G3 V2
A_23_P61447	0.00995218	3.88441	down	6.53033	8.59103	6.6575	9.53669	6.96086	8.58002	8.41824	9.68997	P	P	P	P	P	P	P	P		AAGGTGGAGGAGGACCTGCTTACAATGGAATGTAAACTGCAGCTAGCCAGTTTCTTTCAA			ENST00000506422	NM_004453	Hs.155729	NM_004453	THC2462834					2110	ETFDH	electron-transferring-flavoprotein dehydrogenase	Homo sapiens electron-transferring-flavoprotein dehydrogenase (ETFDH), nuclear gene encoding mitochondrial protein, mRNA [NM_004453]	GO:0004174(electron-transferring-flavoprotein dehydrogenase activity)|GO:0005739(mitochondrion)|GO:0005743(mitochondrial inner membrane)|GO:0005759(mitochondrial matrix)|GO:0006810(transport)|GO:0006979(response to oxidative stress)|GO:0009055(electron carrier activity)|GO:0016020(membrane)|GO:0016491(oxidoreductase activity)|GO:0022900(electron transport chain)|GO:0022904(respiratory electron tr…			NA	NA	chr4:159629645-159629704	hs|4q32.1	ref|NM_004453|ens|ENST00000506422|ens|ENST00000511912|gb|EU093082	mRNA	agilent G3 V2
A_33_P3364646	0.0084597	2.75853	down	6.64527	8.3626	6.11218	8.01602	5.91191	7.88824	6.53863	6.79673	P	P	P	P	P	P	P	P		CAAGGTTTTGAGTTGGCTGCTGGTTAGCAAACTCCTTTTTACCCATATAAGTTATTTAAT			ENST00000264400	NM_152545	Hs.591696	NM_152545	THC2474366					153020	RASGEF1B	RasGEF domain family, member 1B	Homo sapiens RasGEF domain family, member 1B (RASGEF1B), mRNA [NM_152545]	GO:0005085(guanyl-nucleotide exchange factor activity)|GO:0005088(Ras guanyl-nucleotide exchange factor activity)|GO:0005622(intracellular)|GO:0051056(regulation of small GTPase mediated signal transduction)			NA	NA	chr4:82348321-82348262	hs|4q21.21	ref|NM_152545|ens|ENST00000264400|gb|AK056257|ens|ENST00000509081	mRNA	agilent G3 V2
A_33_P3470781	0.00410412	2.56467	down	6.14358	7.29958	6.59389	8.21725	6.48919	7.23201	5.70031	7.61323	P	P	P	P	P	P	P	P		AATCATTATTTACCCAATGAAGAATCACATGTTCTTCATCGCGATAACGAAGAAACCTGA			ENST00000202677	NM_020343	Hs.472285	NM_020343	THC2635099					57186	RALGAPA2	Ral GTPase activating protein, alpha subunit 2 (catalytic)	Homo sapiens Ral GTPase activating protein, alpha subunit 2 (catalytic) (RALGAPA2), mRNA [NM_020343]	GO:0005096(GTPase activator activity)|GO:0005622(intracellular)|GO:0005634(nucleus)|GO:0005737(cytoplasm)|GO:0005829(cytosol)|GO:0017123(Ral GTPase activator activity)|GO:0032859(activation of Ral GTPase activity)|GO:0046982(protein heterodimerization activity)|GO:0051056(regulation of small GTPase mediated signal transduction)			NA	NA	chr20:20475821-20475762	hs|20p11.23	ref|NM_020343|ens|ENST00000202677|ens|ENST00000427175|ens|ENST00000430436	mRNA	agilent G3 V2
A_24_P160491	0.00175264	2.10999	down	2.8826	4.10112	3.15258	4.28801	2.51101	3.6945	3.20173	3.97324	P	P	P	P	P	P	P	P		GAGGCCTCAGCAAGTGTCAGCCACACGAATGAGTGTATGGAGCAAAGGAGGAGTGAACGT			ENST00000440303		Hs.424589	AK128236	THC2485408					348378	FAM159A	family with sequence similarity 159, member A	family with sequence similarity 159, member A [Source:HGNC Symbol;Acc:28757] [ENST00000440303]	GO:0016020(membrane)|GO:0016021(integral to membrane)			NA	NA	chr1:53134264-53134323	hs|1p32.3	ens|ENST00000440303|ens|ENST00000401050|gb|AK128236|gb|BC041608	mRNA	agilent G3 V2
A_23_P64879	0.000561	3.68619	down	7.35254	9.33575	8.16491	10.2278	7.61715	9.37906	8.07218	9.79273	P	P	P	P	P	P	P	P		CTTCCCTCATGGTACCAAAGGTGCAATTTATGACTCCAGAAGGAAATCAAAACACATCGG			ENST00000539350	NM_004982	Hs.102308	NM_004982	THC2471719					3764	KCNJ8	potassium inwardly-rectifying channel, subfamily J, member 8	Homo sapiens potassium inwardly-rectifying channel, subfamily J, member 8 (KCNJ8), mRNA [NM_004982]	GO:0001822(kidney development)|GO:0005242(inward rectifier potassium channel activity)|GO:0005244(voltage-gated ion channel activity)|GO:0005524(ATP binding)|GO:0005624(membrane fraction)|GO:0005739(mitochondrion)|GO:0005792(microsome)|GO:0005886(plasma membrane)|GO:0006811(ion transport)|GO:0006813(potassium ion transport)|GO:0007268(synaptic transmission)|GO:0007507(heart development)|GO:000807…			NA	NA	chr12:21918724-21918665	hs|12p12.1	ref|NM_004982|ens|ENST00000539350|ens|ENST00000240662|gb|AB464661	mRNA	agilent G3 V2
A_33_P3319006	0.000333	11.5208	down	7.29179	11.6296	9.10086	11.4545	6.99466	11.0693	7.90777	11.2463	P	P	P	P	P	P	P	P		TACCAGAGTTTCGCTGTCCTGTACCTGGAGCGGGCGGGGCAGCTGTCAGTGAAGCTCTAC			ENST00000371634	NM_000606	Hs.1285	NM_000606	THC2477437					733	C8G	complement component 8, gamma polypeptide	Homo sapiens complement component 8, gamma polypeptide (C8G), mRNA [NM_000606]	GO:0001848(complement binding)|GO:0005215(transporter activity)|GO:0005488(binding)|GO:0005576(extracellular region)|GO:0005579(membrane attack complex)|GO:0005615(extracellular space)|GO:0006957(complement activation, alternative pathway)|GO:0006958(complement activation, classical pathway)|GO:0019835(cytolysis)|GO:0019841(retinol binding)|GO:0045087(innate immune response)			NA	NA	chr9:139840584-139840643	hs|9q34.3	ref|NM_000606|ens|ENST00000371634|ens|ENST00000224181|gb|AB590759	mRNA	agilent G3 V2
A_24_P136866	0.000538	2.5782	down	6.15453	7.12103	5.88874	7.95725	6.0628	7.42544	6.40822	7.47602	P	P	P	P	P	P	P	P		CCACCTTTTCAATGGGATTTCATCTGTTAGTTACTGTGAGTCTCTTATTTTCCCATGTGG				NM_021097	Hs.468274	NM_021097	NP086431					6546	SLC8A1	solute carrier family 8 (sodium/calcium exchanger), member 1	Homo sapiens solute carrier family 8 (sodium/calcium exchanger), member 1 (SLC8A1), transcript variant A, mRNA [NM_021097]	GO:0001666(response to hypoxia)|GO:0002028(regulation of sodium ion transport)|GO:0005432(calcium:sodium antiporter activity)|GO:0005516(calmodulin binding)|GO:0005739(mitochondrion)|GO:0005874(microtubule)|GO:0005886(plasma membrane)|GO:0005887(integral to plasma membrane)|GO:0006811(ion transport)|GO:0006814(sodium ion transport)|GO:0006816(calcium ion transport)|GO:0006874(cellular calcium ion…			NA	NA	chr2:40657389-40657330	hs|2p22.1	ref|NM_021097|ref|NM_001112802|ref|NM_001112801|ref|NM_001112800	mRNA	agilent G3 V2
A_33_P3401008	0.00415358	2.08979	down	6.5543	7.48751	6.84931	7.71476	5.8211	7.36748	6.6634	7.5718	P	P	P	P	P	P	P	P		TTCATCTTGGGTAACGTCTACTTCTGGCTGCAGCTCCTCCTGTGGAGGCTGAAGAGGCTG			ENST00000438693	NM_001085488	Hs.382625	NM_001085488	THC2658152					284417	TMEM150B	transmembrane protein 150B	Homo sapiens transmembrane protein 150B (TMEM150B), mRNA [NM_001085488]	GO:0016020(membrane)|GO:0016021(integral to membrane)			NA	NA	chr19:55828289-55828230	hs|19q13.42	ref|NM_001085488|ens|ENST00000438693|ens|ENST00000326652|gb|BC171901	mRNA	agilent G3 V2
A_33_P3237634	0.000685	5.02603	down	5.05278	7.80271	5.79866	8.31837	4.80778	7.53152	5.6843	7.00859	P	P	P	P	P	P	P	P		CCTTATCCTGATGTATGGTTCCAGGATTTGGATTTTGATTTTCCAAATGTAGCTTGAAAT			ENST00000372383	NM_004089	Hs.522074	NM_004089	THC2602882					1831	TSC22D3	TSC22 domain family, member 3	Homo sapiens TSC22 domain family, member 3 (TSC22D3), transcript variant 2, mRNA [NM_004089]	GO:0000122(negative regulation of transcription from RNA polymerase II promoter)|GO:0003700(sequence-specific DNA binding transcription factor activity)|GO:0005634(nucleus)|GO:0005737(cytoplasm)|GO:0006355(regulation of transcription, DNA-dependent)|GO:0006916(anti-apoptosis)|GO:0006970(response to osmotic stress)|GO:0007589(body fluid secretion)|GO:0048642(negative regulation of skeletal muscle …			NA	NA	chrX:106956545-106956486	hs|Xq22.3	ref|NM_004089|ref|NM_001015881|ref|NM_198057|ens|ENST00000372383	mRNA	agilent G3 V2
A_23_P211643	0.00995707	2.74075	down	6.80711	8.3445	7.61463	8.80007	6.64663	8.4946	8.0436	9.29107	P	P	P	P	P	P	P	P		AAGCAGAAATTCTTACCTGTGAACATGACATAGAAGATTCTGAAACTGCAGATCTCAAAT			ENST00000493286	NM_005036	Hs.103110	NM_005036	THC2607250					5465	PPARA	peroxisome proliferator-activated receptor alpha	Homo sapiens peroxisome proliferator-activated receptor alpha (PPARA), transcript variant 5, mRNA [NM_005036]	GO:0000122(negative regulation of transcription from RNA polymerase II promoter)|GO:0001666(response to hypoxia)|GO:0003677(DNA binding)|GO:0003700(sequence-specific DNA binding transcription factor activity)|GO:0003706(ligand-regulated transcription factor activity)|GO:0003707(steroid hormone receptor activity)|GO:0004872(receptor activity)|GO:0004879(ligand-dependent nuclear receptor activity)|…			NA	NA	chr22:46615754-46615813	hs|22q13.31	ref|NM_005036|ref|NM_001001928|ens|ENST00000493286|ens|ENST00000402126	mRNA	agilent G3 V2
A_23_P47806	0.00197875	2.09108	down	3.94422	5.51302	4.76593	5.54446	4.27651	5.5834	4.7292	5.33198	P	P	P	P	P	P	P	P		CTCCAGCTGAATAGAGGGAGTAGAAAGCTTCTGAGTTTACGTGGAGGGGTTTAGCCAGCC			ENST00000557333	NM_012064	Hs.574026	NM_012064	THC2480372					4284	MIP	major intrinsic protein of lens fiber	Homo sapiens major intrinsic protein of lens fiber (MIP), mRNA [NM_012064]	GO:0002088(lens development in camera-type eye)|GO:0005212(structural constituent of eye lens)|GO:0005215(transporter activity)|GO:0005624(membrane fraction)|GO:0005792(microsome)|GO:0005886(plasma membrane)|GO:0005887(integral to plasma membrane)|GO:0005921(gap junction)|GO:0006833(water transport)|GO:0007601(visual perception)|GO:0015250(water channel activity)|GO:0015722(canalicular bile acid …			NA	NA	chr12:56845060-56845001	hs|12q13.3	ref|NM_012064|ens|ENST00000557333|ens|ENST00000257979|gb|BC117474	mRNA	agilent G3 V2
A_33_P3278951	0.00133913	5.15679	down	4.26264	6.42495	4.96206	7.97099	4.92252	6.87709	5.3359	7.67598	P	P	P	P	P	P	P	P		TTCTACCTTTTGAGTGAAGGGGCTCGTGTAGAGAAAGGAAAGGAAAAAGAAGGCAGGCAA			ENST00000322128	NM_033512	Hs.173094	NM_033512	THC2602388					85453	TSPYL5	TSPY-like 5	Homo sapiens TSPY-like 5 (TSPYL5), mRNA [NM_033512]	GO:0005515(protein binding)|GO:0005634(nucleus)|GO:0006334(nucleosome assembly)|GO:0008284(positive regulation of cell proliferation)|GO:0031398(positive regulation of protein ubiquitination)|GO:0040008(regulation of growth)|GO:0051897(positive regulation of protein kinase B signaling cascade)|GO:0071480(cellular response to gamma radiation)			NA	NA	chr8:98288935-98288876	hs|8q22.1	ref|NM_033512|ens|ENST00000322128|gb|AB384285|gb|HQ448496	mRNA	agilent G3 V2
A_33_P3402611	0.000547	2.04327	down	7.76455	9.08895	7.96912	8.4623	7.81658	8.96977	7.62241	8.77517	P	P	P	P	P	P	P	P		AGTGATTTTTCTTAGAAGCAGAGGTGGAGCCACTGAGGAAGCACAGGCGAGCCCTCCCCA			ENST00000417703			AK057820	THC2465483					NA							NA	NA	chr9:43066785-43066726	hs|9p12	ens|ENST00000417703|ens|ENST00000421686	mRNA	agilent G3 V2
A_33_P3424803	0.000123	2.27245	down	11.3565	12.5821	11.5876	12.7186	11.4686	12.4058	11.0415	12.4847	P	P	P	P	P	P	P	P		TAAGTCAATTCCTGGAAGTTGAGAGAGCAAATAAAGACCTGAGAACCTTCCAGAATCCGC					Hs.654404	M26429	THC2549415					3107	HLA-C	major histocompatibility complex, class I, C	Human MHC class I HLA-Cw1 gene, complete cds. [M26429]	GO:0000139(Golgi membrane)|GO:0002474(antigen processing and presentation of peptide antigen via MHC class I)|GO:0005576(extracellular region)|GO:0005886(plasma membrane)|GO:0005887(integral to plasma membrane)|GO:0006955(immune response)|GO:0012507(ER to Golgi transport vesicle membrane)|GO:0016020(membrane)|GO:0016021(integral to membrane)|GO:0019221(cytokine-mediated signaling pathway)|GO:0019…			NA	NA	chr6:031321703-031321644	hs|6p21.33	gb|M26429|gb|M26430|tc|THC2549415|tc|THC2567656	mRNA	agilent G3 V2
A_23_P75749	0.00043	43.17	down	3.19278	9.25654	3.93172	9.07524	4.5488	9.7764	5.99532	11.2883	P	P	P	P	P	P	P	P		CTACAGCAATGAAGCTATGCAAAAAATGAGTTACACACTGCAACATGTTCCCATTCCCAG			ENST00000529732	NM_201648	Hs.145384	NM_201648	THC2472005					10249	GLYAT	glycine-N-acyltransferase	Homo sapiens glycine-N-acyltransferase (GLYAT), nuclear gene encoding mitochondrial protein, transcript variant 1, mRNA [NM_201648]	GO:0005739(mitochondrion)|GO:0005759(mitochondrial matrix)|GO:0006637(acyl-CoA metabolic process)|GO:0006805(xenobiotic metabolic process)|GO:0009636(response to toxin)|GO:0016746(transferase activity, transferring acyl groups)|GO:0047961(glycine N-acyltransferase activity)			NA	NA	chr11:58477332-58477273	hs|11q12.1	ref|NM_201648|ens|ENST00000529732|ens|ENST00000344743|tc|THC2472005	mRNA	agilent G3 V2
A_23_P147805	0.000134	3.42921	down	5.45797	7.61489	5.90592	7.42494	5.2246	7.38778	6.0839	7.35629	P	P	P	P	P	P	P	P		ACGGGAGCCAATGCAGAGAAAGCTGAAAGTCACAAGTCTGGAGCCCGGCACTGTGGTCAT			ENST00000457596		Hs.488240	BC047030	THC2609193					7378	UPP1	uridine phosphorylase 1	uridine phosphorylase 1 [Source:HGNC Symbol;Acc:12576] [ENST00000457596]	GO:0003824(catalytic activity)|GO:0004850(uridine phosphorylase activity)|GO:0005737(cytoplasm)|GO:0005829(cytosol)|GO:0006139(nucleobase, nucleoside, nucleotide and nucleic acid metabolic process)|GO:0006206(pyrimidine base metabolic process)|GO:0006220(pyrimidine nucleotide metabolic process)|GO:0009116(nucleoside metabolic process)|GO:0009166(nucleotide catabolic process)|GO:0043097(pyrimidine…			NA	NA	chr7:48134390-48146494	hs|7p12.3	ens|ENST00000457596|ens|ENST00000429491|ens|ENST00000395560|ens|ENST00000417464	mRNA	agilent G3 V2
A_23_P384023	0.000105	3.28497	down	6.94226	8.6358	6.44986	8.37816	6.29992	8.15835	6.6634	8.04665	P	P	P	P	P	P	P	P		TTCTCGACTCACTCGGGCATTACAGTGTATGATTTACCTTCAAGTTCCTCGAGCCTCTTT			ENST00000474483	NM_001042413	Hs.162125	NM_001042413	THC2708157					169792	GLIS3	GLIS family zinc finger 3	Homo sapiens GLIS family zinc finger 3 (GLIS3), transcript variant 1, mRNA [NM_001042413]	GO:0000122(negative regulation of transcription from RNA polymerase II promoter)|GO:0003677(DNA binding)|GO:0003700(sequence-specific DNA binding transcription factor activity)|GO:0005622(intracellular)|GO:0005634(nucleus)|GO:0006366(transcription from RNA polymerase II promoter)|GO:0008270(zinc ion binding)|GO:0044428(nuclear part)|GO:0045944(positive regulation of transcription from RNA polymer…			NA	NA	chr9:3829334-3828374	hs|9p24.2	ref|NM_001042413|ref|NM_152629|ens|ENST00000474483|ens|ENST00000381971	mRNA	agilent G3 V2
A_33_P3840512	0.0016407	4.15021	down	8.75956	11.581	9.03965	11.1373	8.75332	11.1298	8.93585	9.85307	P	P	P	P	P	P	P	P		TGGGAATTTTGCTTTTTGTCTTCCCTTCTACCCTACATCTTAAACTTTATGGAAGAACCT			ENST00000379523	NM_014252	Hs.646645	NM_014252	THC2504916					10166	SLC25A15	solute carrier family 25 (mitochondrial carrier; ornithine transporter) member 15	Homo sapiens solute carrier family 25 (mitochondrial carrier; ornithine transporter) member 15 (SLC25A15), nuclear gene encoding mitochondrial protein, mRNA [NM_014252]	GO:0000050(urea cycle)|GO:0000064(L-ornithine transmembrane transporter activity)|GO:0000066(mitochondrial ornithine transport)|GO:0005739(mitochondrion)|GO:0005743(mitochondrial inner membrane)|GO:0006520(cellular amino acid metabolic process)|GO:0006810(transport)|GO:0016020(membrane)|GO:0016021(integral to membrane)|GO:0034641(cellular nitrogen compound metabolic process)			NA	NA	chr13:41383905-41383964	hs|13q14.11	ref|NM_014252|ens|ENST00000379523|ens|ENST00000338625|ens|ENST00000443985	mRNA	agilent G3 V2
A_23_P207089	0.000374	12.294	down	5.10395	9.68278	6.37507	8.62453	5.79197	10.0161	6.77113	10.1982	P	P	P	P	P	P	P	P		TCAGCTGAAGCTGAGTATGTCCAGGGTGGTCTTGAGCCAAGGGTCGAAGATGAAGGCCCT				NM_001040	Hs.632235	NM_001040	THC2479643					6462	SHBG	sex hormone-binding globulin	Homo sapiens sex hormone-binding globulin (SHBG), transcript variant 1, mRNA [NM_001040]	GO:0005497(androgen binding)|GO:0005576(extracellular region)|GO:0007285(primary spermatocyte growth)|GO:0009914(hormone transport)|GO:0042803(protein homodimerization activity)			NA	NA	chr17:7536135-7536194	hs|17p13.1	ref|NM_001040|ref|NM_001146279|ref|NR_027462|ref|NR_027463	mRNA	agilent G3 V2
A_32_P44453	0.00669229	3.88162	down	7.19852	8.16577	6.41324	7.96436	4.93056	8.08584	5.79741	7.95039	P	P	P	P	P	P	P	P		GATTCCACAGAGATCAATGTTCCACAGGACATTTTGGGAATTTGGGTGGACCCCATAGAT			ENST00000444194	NM_002194	Hs.32309	NM_002194	THC2461344					3628	INPP1	inositol polyphosphate-1-phosphatase	Homo sapiens inositol polyphosphate-1-phosphatase (INPP1), transcript variant 2, mRNA [NM_002194]	GO:0004441(inositol-1,4-bisphosphate 1-phosphatase activity)|GO:0006796(phosphate metabolic process)|GO:0007165(signal transduction)|GO:0016787(hydrolase activity)|GO:0046872(metal ion binding)			NA	NA	chr2:191231564-191233830	hs|2q32.2	ref|NM_002194|ref|NM_001128928|ens|ENST00000444194|ens|ENST00000423767	mRNA	agilent G3 V2
A_23_P368691	0.000302	7.06618	down	3.66646	5.84195	3.3945	7.26585	3.86326	6.70012	4.47888	6.8789	P	P	P	P	P	P	P	P		ATTCTGCAGGATCCAATACTATTCAGTGGTTCCATTAGATTTAATTTAGATCCAGAGTGC			ENST00000261201	NM_005691	Hs.446050	NM_005691	NP274082					10060	ABCC9	ATP-binding cassette, sub-family C (CFTR/MRP), member 9	Homo sapiens ATP-binding cassette, sub-family C (CFTR/MRP), member 9 (ABCC9), transcript variant SUR2A, mRNA [NM_005691]	GO:0000166(nucleotide binding)|GO:0004872(receptor activity)|GO:0005215(transporter activity)|GO:0005524(ATP binding)|GO:0006813(potassium ion transport)|GO:0008281(sulfonylurea receptor activity)|GO:0008282(ATP-sensitive potassium channel complex)|GO:0010107(potassium ion import)|GO:0015459(potassium channel regulator activity)|GO:0016020(membrane)|GO:0016021(integral to membrane)|GO:0016887(ATP…			NA	NA	chr12:21965020-21962868	hs|12p12.1	ref|NM_005691|ens|ENST00000261201|ens|ENST00000345162|gb|BC172885	mRNA	agilent G3 V2
A_24_P141707	0.000448	2.03112	down	8.31091	9.44542	8.38498	9.66898	8.36971	9.54129	8.52063	9.01964	P	P	P	P	P	P	P	P		GGTCTACCCAGAAAGCATGATTTCCTGCCCTAAGTCCTGTGAGAAGATGTCAGGGACTAG			ENST00000266646	NM_031479	Hs.632713	NM_031479	THC2472179					83729	INHBE	inhibin, beta E	Homo sapiens inhibin, beta E (INHBE), mRNA [NM_031479]	GO:0005179(hormone activity)|GO:0005576(extracellular region)|GO:0008083(growth factor activity)|GO:0040007(growth)			NA	NA	chr12:57850864-57850923	hs|12q13.3	ref|NM_031479|ens|ENST00000266646|gb|AK075285|gb|BC005161	mRNA	agilent G3 V2
A_23_P46639	0.00429309	6.74833	down	9.3499	12.1799	9.22292	13.516	9.48116	12.2867	11.4934	12.5828	P	P	P	P	P	P	P	P		ACTTTTTTCTTTGTTCTGCCAGCTTCCAGGCCTAAGACTAGGTTTTGCTGTCTACAGCCA			ENST00000361249	NM_000562	Hs.93210	NM_000562	THC2474193					731	C8A	complement component 8, alpha polypeptide	Homo sapiens complement component 8, alpha polypeptide (C8A), mRNA [NM_000562]	GO:0005576(extracellular region)|GO:0005579(membrane attack complex)|GO:0005615(extracellular space)|GO:0005886(plasma membrane)|GO:0006955(immune response)|GO:0006956(complement activation)|GO:0006957(complement activation, alternative pathway)|GO:0006958(complement activation, classical pathway)|GO:0016020(membrane)|GO:0016021(integral to membrane)|GO:0019835(cytolysis)|GO:0045087(innate immune…			NA	NA	chr1:57383492-57383551	hs|1p32.2	ref|NM_000562|ens|ENST00000361249|gb|M16974|tc|THC2474193	mRNA	agilent G3 V2
A_24_P89457	0.00764757	2.86	down	8.22364	10.0268	8.58837	10.2631	7.4327	9.21536	8.86042	9.66394	P	P	P	P	P	P	P	P		TCTGCTGCAGGGGACAGCAGAGGAAGACCATGTGGACCTGTCACTGTCTTGTACCCTTGT				NM_078467	Hs.370771	NM_078467	NP526406					1026	CDKN1A	cyclin-dependent kinase inhibitor 1A (p21, Cip1)	Homo sapiens cyclin-dependent kinase inhibitor 1A (p21, Cip1) (CDKN1A), transcript variant 2, mRNA [NM_078467]	GO:0000075(cell cycle checkpoint)|GO:0000079(regulation of cyclin-dependent protein kinase activity)|GO:0000080(G1 phase of mitotic cell cycle)|GO:0000082(G1/S transition of mitotic cell cycle)|GO:0000084(S phase of mitotic cell cycle)|GO:0000086(G2/M transition of mitotic cell cycle)|GO:0000278(mitotic cell cycle)|GO:0000307(cyclin-dependent protein kinase holoenzyme complex)|GO:0004693(cyclin-d…			NA	NA	chr6:36652178-36652237	hs|6p21.2	ref|NM_078467|ref|NM_001220778|ref|NM_001220777|ref|NM_000389	mRNA	agilent G3 V2
A_33_P3312658	0.00111333	2.60443	down	4.19602	6.16179	4.54336	5.67517	3.97481	5.76475	4.78265	5.41901	P	P	P	P	P	P	P	P		TGTGTCATAGAAGCATTCCATTTTTTCTATTGCAGATGGGATTTCCTCTTCAAGCTTACT			ENST00000410015				THC2613185					8942	KYNU	kynureninase	kynureninase [Source:HGNC Symbol;Acc:6469] [ENST00000410015]	GO:0005625(soluble fraction)|GO:0005737(cytoplasm)|GO:0005739(mitochondrion)|GO:0005829(cytosol)|GO:0006569(tryptophan catabolic process)|GO:0009435(NAD biosynthetic process)|GO:0016787(hydrolase activity)|GO:0019363(pyridine nucleotide biosynthetic process)|GO:0019441(tryptophan catabolic process to kynurenine)|GO:0019442(tryptophan catabolic process to acetyl-CoA)|GO:0019805(quinolinate biosynt…			NA	NA	chr2:143704873-143704932	hs|2q22.2	ens|ENST00000410015|tc|THC2613185	mRNA	agilent G3 V2
A_23_P126057	0.00492002	3.05443	down	9.7906	10.6595	8.63016	11.2581	9.10945	10.6846	10.0253	11.3969	P	P	P	P	P	P	P	P		ACATTGGCAAATAGCGTGGGATAGATTTGTTTCTTAATGGGTGTGACCAATCCTGTTTTT				NM_002979	Hs.476365	NM_002979	THC2693804					6342	SCP2	sterol carrier protein 2	Homo sapiens sterol carrier protein 2 (SCP2), transcript variant 1, mRNA [NM_002979]	GO:0003824(catalytic activity)|GO:0005515(protein binding)|GO:0005634(nucleus)|GO:0005730(nucleolus)|GO:0005737(cytoplasm)|GO:0005739(mitochondrion)|GO:0005777(peroxisome)|GO:0005782(peroxisomal matrix)|GO:0006694(steroid biosynthetic process)|GO:0006699(bile acid biosynthetic process)|GO:0006810(transport)|GO:0006869(lipid transport)|GO:0007031(peroxisome organization)|GO:0008206(bile acid metab…			NA	NA	chr1:53516467-53516526	hs|1p32.3	ref|NM_002979|ref|NM_001193617|ref|NM_001193599|ref|NM_001193600	mRNA	agilent G3 V2
A_24_P131589	0.00735856	2.7238	down	5.13372	6.84088	4.82671	5.77792	3.94681	6.22583	5.15509	6.00017	P	P	P	P	P	P	P	P		GAGAGAGAGAGAAAAAAGAGAGATCTTGATCCACAGAAATACATGAAATGTCTGGTCTGT				NM_006889	Hs.171182	NM_006889	THC2471177					942	CD86	CD86 molecule	Homo sapiens CD86 molecule (CD86), transcript variant 2, mRNA [NM_006889]	GO:0002224(toll-like receptor signaling pathway)|GO:0004872(receptor activity)|GO:0005515(protein binding)|GO:0005886(plasma membrane)|GO:0006955(immune response)|GO:0007267(cell-cell signaling)|GO:0008284(positive regulation of cell proliferation)|GO:0009897(external side of plasma membrane)|GO:0015026(coreceptor activity)|GO:0016021(integral to membrane)|GO:0031295(T cell costimulation)|GO:0042…			NA	NA	chr3:121839246-121839305	hs|3q13.33	ref|NM_006889|ref|NM_175862|ref|NM_001206925|ref|NM_176892	mRNA	agilent G3 V2
A_24_P722216	0.000682	2.86332	down	9.33004	10.559	8.94869	10.3905	8.73917	10.6743	9.58982	11.0546	P	P	P	P	P	P	P	P		CTCTAGTATTCATATCCCTTTTCTTACCATATACCTCAGTGTATCCTTCCTGTGTCAAGC			ENST00000263035	NM_018706	Hs.104980	NM_018706						55526	DHTKD1	dehydrogenase E1 and transketolase domain containing 1	Homo sapiens dehydrogenase E1 and transketolase domain containing 1 (DHTKD1), nuclear gene encoding mitochondrial protein, mRNA [NM_018706]	GO:0004591(oxoglutarate dehydrogenase (succinyl-transferring) activity)|GO:0005739(mitochondrion)|GO:0006096(glycolysis)|GO:0006099(tricarboxylic acid cycle)|GO:0016491(oxidoreductase activity)|GO:0030976(thiamine pyrophosphate binding)			NA	NA	chr10:12165028-12165087	hs|10p14	ref|NM_018706|ens|ENST00000263035|gb|FV458851|gb|FV467546	mRNA	agilent G3 V2
A_23_P143734	2.11e-05	19.2703	down	7.91169	12.6775	9.42108	13.2158	8.29544	12.7827	8.4387	12.4641	P	P	P	P	P	P	P	P		GAGCAGCTTCAATGATGAGAACCTGTGCATAGTGGTGGCTGACCTGTTCTCTGCCGGGAT			ENST00000542856	NM_000106	Hs.648256	NM_000106	NP1462558					1565	CYP2D6	cytochrome P450, family 2, subfamily D, polypeptide 6	Homo sapiens cytochrome P450, family 2, subfamily D, polypeptide 6 (CYP2D6), transcript variant 1, mRNA [NM_000106]	GO:0004497(monooxygenase activity)|GO:0005739(mitochondrion)|GO:0005783(endoplasmic reticulum)|GO:0005789(endoplasmic reticulum membrane)|GO:0005792(microsome)|GO:0006805(xenobiotic metabolic process)|GO:0008144(drug binding)|GO:0008202(steroid metabolic process)|GO:0009055(electron carrier activity)|GO:0009804(coumarin metabolic process)|GO:0009820(alkaloid metabolic process)|GO:0009822(alkaloid…			NA	NA	chr22:42523968-42523909	hs|22q13.2	ref|NM_000106|ref|NM_001025161|ens|ENST00000542856|ens|ENST00000359033	mRNA	agilent G3 V2
A_33_P3236177	0.00246381	3.95127	down	11.7309	14.6142	11.8841	13.3049	11.3316	14.0482	12.6177	13.5262	P	P	P	P	P	P	P	P		TTGCTTGTGAAAATGGCTTACCTGTCCACTTGGATCAGTCAATTTTCCGTCGTCCGTAAC			ENST00000336811	NM_001145	Hs.593708	NM_001145	THC2470512					283	ANG	angiogenin, ribonuclease, RNase A family, 5	Homo sapiens angiogenin, ribonuclease, RNase A family, 5 (ANG), transcript variant 1, mRNA [NM_001145]	GO:0001525(angiogenesis)|GO:0001541(ovarian follicle development)|GO:0001556(oocyte maturation)|GO:0001666(response to hypoxia)|GO:0001890(placenta development)|GO:0001938(positive regulation of endothelial cell proliferation)|GO:0003677(DNA binding)|GO:0003779(actin binding)|GO:0004519(endonuclease activity)|GO:0004522(pancreatic ribonuclease activity)|GO:0004540(ribonuclease activity)|GO:000510…			NA	NA	chr14:21162109-21162168	hs|14q11.2	ref|NM_001145|ref|NM_001097577|ens|ENST00000336811|ens|ENST00000397990	mRNA	agilent G3 V2
A_23_P142878	0.00568961	2.83106	down	5.49534	6.34674	4.7978	7.73148	5.45176	6.70548	5.66137	6.62793	P	P	P	P	P	P	P	P		GGGCAGGCCCTGCCATGGACAGAAAAAGAGTTTTTCTCTTGTTCAGCCTGCACGTGGCCT			ENST00000306279	NM_032827	Hs.135569	NM_032827	THC2622332					84913	ATOH8	atonal homolog 8 (Drosophila)	Homo sapiens atonal homolog 8 (Drosophila) (ATOH8), mRNA [NM_032827]	GO:0003677(DNA binding)|GO:0005634(nucleus)|GO:0006355(regulation of transcription, DNA-dependent)|GO:0007275(multicellular organismal development)|GO:0007399(nervous system development)|GO:0030154(cell differentiation)			NA	NA	chr2:86014868-86014927	hs|2p11.2	ref|NM_032827|ens|ENST00000306279|ens|ENST00000469442|gb|AK074681	mRNA	agilent G3 V2
A_33_P3423185	0.00399515	2.00274	down	2.42845	3.87844	3.32008	3.76361	2.50872	3.6833	3.02469	3.96448	P	P	P	P	P	P	P	P		GAAGCAACAGTGGCGTATAGGAAAAAGAAAATATACCCCGTGCACATTTTCAACATGTAG			ENST00000540281		Hs.162868	AK024141	THC2635803					8110	DPF3	D4, zinc and double PHD fingers, family 3	Homo sapiens cDNA FLJ14079 fis, clone HEMBB1002134, weakly similar to ZINC-FINGER PROTEIN NEURO-D4. [AK024141]	GO:0003676(nucleic acid binding)|GO:0005622(intracellular)|GO:0005634(nucleus)|GO:0006355(regulation of transcription, DNA-dependent)|GO:0007399(nervous system development)|GO:0008150(biological_process)|GO:0008270(zinc ion binding)|GO:0016568(chromatin modification)|GO:0046872(metal ion binding)|GO:0071565(nBAF complex)			NA	NA	chr14:73079235-73079176	hs|14q24.2	gb|AK024141|gb|AK124615|ens|ENST00000540281|tc|THC2635803	mRNA	agilent G3 V2
A_33_P3258056	0.00717475	2.50153	down	3.90776	5.65751	4.72366	6.46357	4.79845	6.05271	5.25545	5.80276	P	P	P	P	P	P	P	P		ATCCTTCATTTGGGTGGAGAGAGTGACCCTCAGTGAAGAGTGGGAGGAGCTGCTGGTGGA			ENST00000340790	NM_001145028	Hs.444298	NM_001145028						342979	PALM3	paralemmin 3	Homo sapiens paralemmin 3 (PALM3), mRNA [NM_001145028]	GO:0000166(nucleotide binding)|GO:0001960(negative regulation of cytokine-mediated signaling pathway)|GO:0005515(protein binding)|GO:0005524(ATP binding)|GO:0005737(cytoplasm)|GO:0005886(plasma membrane)|GO:0008063(Toll signaling pathway)|GO:0032496(response to lipopolysaccharide)			NA	NA	chr19:14165422-14165363	hs|19p13.12	ref|NM_001145028|ens|ENST00000340790|gb|BC007663	mRNA	agilent G3 V2
A_33_P3363271	0.000515	4.57708	down	3.49897	6.04866	3.40703	6.49296	4.56788	6.10651	3.98014	5.58361	P	P	P	P	P	P	P	P		GGCAATTTTACTGTGAGTGTTTCACTGGAAATGTACAATCTTTGTGTGTTAGAGTATTTG				NM_000724	Hs.59093	NM_000724	THC2472184					783	CACNB2	calcium channel, voltage-dependent, beta 2 subunit	Homo sapiens calcium channel, voltage-dependent, beta 2 subunit (CACNB2), transcript variant 1, mRNA [NM_000724]	GO:0005244(voltage-gated ion channel activity)|GO:0005245(voltage-gated calcium channel activity)|GO:0005246(calcium channel regulator activity)|GO:0005262(calcium channel activity)|GO:0005515(protein binding)|GO:0005887(integral to plasma membrane)|GO:0005891(voltage-gated calcium channel complex)|GO:0006810(transport)|GO:0006811(ion transport)|GO:0006816(calcium ion transport)|GO:0007268(synapt…			NA	NA	chr10:18829909-18829968	hs|10p12.31	ref|NM_000724|ref|NM_201570|ref|NM_201571|ref|NM_201572	mRNA	agilent G3 V2
A_33_P3406196	0.00320783	5.44647	down	3.55804	6.05506	4.16335	5.85347	1.86878	5.32725	3.27216	5.40783	P	P	P	P	A	P	P	P		GGGACCTTAGGGATAATATGCCTTTCGTTGATGTCTACGTTGGGAATTTTGTTGAAAAAT			ENST00000344825	NM_002262	Hs.562457	NM_002262	NP492170					3824	KLRD1	killer cell lectin-like receptor subfamily D, member 1	Homo sapiens killer cell lectin-like receptor subfamily D, member 1 (KLRD1), transcript variant 1, mRNA [NM_002262]	GO:0004872(receptor activity)|GO:0004888(transmembrane receptor activity)|GO:0005488(binding)|GO:0005529(sugar binding)|GO:0005886(plasma membrane)|GO:0007166(cell surface receptor linked signaling pathway)|GO:0016021(integral to membrane)|GO:0050776(regulation of immune response)			NA	NA	chr12:10462019-10462078	hs|12p13.2	ref|NM_002262|ref|NM_001114396|ens|ENST00000344825|ens|ENST00000539374	mRNA	agilent G3 V2
A_23_P131060	0.00502734	4.94711	down	8.28255	12.1528	10.3867	11.5108	9.674	12.0567	10.4665	12.3157	P	P	P	P	P	P	P	P		TATGGCTTTTATTCCTTTCTCGGCGGGGCCCAGGAACTGCATCGGGCAGAAGTTCGCGAT			ENST00000443973	NM_007253	Hs.268554	NM_007253	THC2608499					11283	CYP4F8	cytochrome P450, family 4, subfamily F, polypeptide 8	Homo sapiens cytochrome P450, family 4, subfamily F, polypeptide 8 (CYP4F8), mRNA [NM_007253]	GO:0004497(monooxygenase activity)|GO:0005783(endoplasmic reticulum)|GO:0005789(endoplasmic reticulum membrane)|GO:0005792(microsome)|GO:0006693(prostaglandin metabolic process)|GO:0006805(xenobiotic metabolic process)|GO:0009055(electron carrier activity)|GO:0016020(membrane)|GO:0016021(integral to membrane)|GO:0016705(oxidoreductase activity, acting on paired donors, with incorporation or reduc…			NA	NA	chr19:15739621-15740029	hs|19p13.12	ref|NM_007253|ens|ENST00000443973|ens|ENST00000325723|ens|ENST00000441682	mRNA	agilent G3 V2
A_23_P216489	0.00904367	2.75068	down	8.82102	9.38795	8.58837	10.8732	8.98208	10.3822	9.31398	10.9012	P	P	P	P	P	P	P	P		GGTGTAATCTCTCATGGTGAAATCTGCTCTGTACATCAGACAATTGCATTGCTACCAAGT				NM_005476	Hs.5920	NM_005476	THC2601080					10020	GNE	glucosamine (UDP-N-acetyl)-2-epimerase/N-acetylmannosamine kinase	Homo sapiens glucosamine (UDP-N-acetyl)-2-epimerase/N-acetylmannosamine kinase (GNE), transcript variant 2, mRNA [NM_005476]	GO:0000166(nucleotide binding)|GO:0005524(ATP binding)|GO:0005737(cytoplasm)|GO:0005829(cytosol)|GO:0005975(carbohydrate metabolic process)|GO:0006047(UDP-N-acetylglucosamine metabolic process)|GO:0006054(N-acetylneuraminate metabolic process)|GO:0007155(cell adhesion)|GO:0008761(UDP-N-acetylglucosamine 2-epimerase activity)|GO:0009103(lipopolysaccharide biosynthetic process)|GO:0009384(N-acylman…			NA	NA	chr9:36214701-36214642	hs|9p13.3	ref|NM_005476|ref|NM_001128227|ref|NM_001190383|ref|NM_001190388	mRNA	agilent G3 V2
A_23_P135184	0.00504768	2.11483	down	5.97626	7.29958	6.74428	7.56081	5.94645	7.11444	5.86458	6.8789	P	P	P	P	P	P	P	P		TGAGGAAGGAGGATTTGGGGTGGGGGTGGGGTGATTGAATATTTGTATAAAAAGCCAAAA			ENST00000393157	NM_001042368	Hs.106185	NM_001042368	THC2501876					5900	RALGDS	ral guanine nucleotide dissociation stimulator	Homo sapiens ral guanine nucleotide dissociation stimulator (RALGDS), transcript variant 2, mRNA [NM_001042368]	GO:0005083(small GTPase regulator activity)|GO:0005085(guanyl-nucleotide exchange factor activity)|GO:0005622(intracellular)|GO:0005829(cytosol)|GO:0007165(signal transduction)|GO:0007265(Ras protein signal transduction)|GO:0008321(Ral guanyl-nucleotide exchange factor activity)|GO:0048011(nerve growth factor receptor signaling pathway)|GO:0051056(regulation of small GTPase mediated signal transd…			NA	NA	chr9:135973271-135973212	hs|9q34.2	ref|NM_001042368|ref|NM_006266|ens|ENST00000393157|ens|ENST00000469972	mRNA	agilent G3 V2
A_33_P3375467	0.00247828	6.93705	down	5.76447	9.10722	7.28928	7.91079	5.71486	8.67304	5.34571	9.60055	P	P	P	P	P	P	P	P		AACTGGTAGCTTTCTTGTTTGGAATTACTTCTCACATGGCGGCAGATGTCAGCTGGCATA			ENST00000475417	NM_177483	Hs.533291	NM_177483	THC2482320					2822	GPLD1	glycosylphosphatidylinositol specific phospholipase D1	Homo sapiens glycosylphosphatidylinositol specific phospholipase D1 (GPLD1), transcript variant 2, mRNA [NM_177483]	GO:0004621(glycosylphosphatidylinositol phospholipase D activity)|GO:0004630(phospholipase D activity)|GO:0005576(extracellular region)|GO:0016787(hydrolase activity)			NA	NA	chr6:24475449-24475390	hs|6p22.3	ref|NM_177483|ens|ENST00000475417|ens|ENST00000486892|ens|ENST00000474784	mRNA	agilent G3 V2
A_33_P3319680	0.000684	5.96677	down	2.80491	5.15512	2.16323	3.95351	1.37064	4.6461	1.62342	4.51527	P	P	A	P	A	P	A	P		TCCATACGAAATGCAAACCTTTGATTCTGTATGCTGTGATCTAGTGAAAAACTCCAATAT			ENST00000269439	NM_152470	Hs.501114	NM_152470	THC2557417					494470	RNF165	ring finger protein 165	Homo sapiens ring finger protein 165 (RNF165), mRNA [NM_152470]	GO:0008270(zinc ion binding)|GO:0046872(metal ion binding)			NA	NA	chr18:44040724-44040783	hs|18q21.1	ref|NM_152470|ens|ENST00000269439|tc|THC2557417|tc|THC2498951	mRNA	agilent G3 V2
A_23_P336554	0.001	4.25163	down	6.8162	9.23373	7.88957	9.89566	7.84447	10.0794	7.38258	9.07607	P	P	P	P	P	P	P	P		AAAGATTGCATCATCTGACCTAAGACTTTCGGAATTTTTCCTGAACAAATAACAGAAAGG			ENST00000422485	NM_134470	Hs.478673	NM_134470	THC2473060					3556	IL1RAP	interleukin 1 receptor accessory protein	Homo sapiens interleukin 1 receptor accessory protein (IL1RAP), transcript variant 2, mRNA [NM_134470]	GO:0004871(signal transducer activity)|GO:0004872(receptor activity)|GO:0004888(transmembrane receptor activity)|GO:0004908(interleukin-1 receptor activity)|GO:0005576(extracellular region)|GO:0005622(intracellular)|GO:0005886(plasma membrane)|GO:0005887(integral to plasma membrane)|GO:0006461(protein complex assembly)|GO:0006954(inflammatory response)|GO:0006955(immune response)|GO:0007165(signa…			NA	NA	chr3:190347694-190347753	hs|3q28	ref|NM_134470|ref|NM_001167930|ens|ENST00000422485|ens|ENST00000422940	mRNA	agilent G3 V2
A_23_P109333	0.00539029	2.00357	down	7.82541	8.56083	7.08472	8.86039	7.56325	8.34867	8.04734	8.76112	P	P	P	P	P	P	P	P		CTGCTGAGTGAGGAATGGCAGTGAGGTTTCTTCAATTAGTCTCAGTTCTCTTAATTTTCA			ENST00000291577	NM_004649	Hs.413482	NM_004649	THC2467935					8209	C21orf33	chromosome 21 open reading frame 33	Homo sapiens chromosome 21 open reading frame 33 (C21orf33), nuclear gene encoding mitochondrial protein, transcript variant 1, mRNA [NM_004649]	GO:0005739(mitochondrion)			NA	NA	chr21:45565392-45565451	hs|21q22.3	ref|NM_004649|ref|NM_198155|ens|ENST00000291577|ens|ENST00000348499	mRNA	agilent G3 V2
A_33_P3230663	0.00582241	2.79324	down	6.77669	8.08399	5.63597	7.51373	6.57796	8.19233	7.09348	8.2218	P	P	P	P	P	P	P	P		CCTAGGTTTAAGTGATATTCAGGCAGTCTGGCTTGGAAAGTCAAGTCAGGAGAAGAAAAA						AY203950						100130232	LOC100130232	LP2209	Homo sapiens LP2209 mRNA, complete cds. [AY203950]				NA	NA	chr8:105394838-105394780	hs|8q22.3	gb|AY203950	mRNA	agilent G3 V2
A_23_P54840	0.00181752	7.75768	down	12.7438	16.2023	12.6978	16.3031	12.3318	15.6628	14.7133	16.141	P	P	P	P	P	P	P	P		AAATGCAACTCCTGCAAGAAGAGCTGCTGCTCCTGCTGCCCCATGAGCTGTGCCAAGTGT			ENST00000290705	NM_005946	Hs.655199	NM_005946	THC2486497					4489	MT1A	metallothionein 1A	Homo sapiens metallothionein 1A (MT1A), mRNA [NM_005946]	GO:0005507(copper ion binding)|GO:0005634(nucleus)|GO:0005737(cytoplasm)|GO:0008270(zinc ion binding)|GO:0045926(negative regulation of growth)|GO:0046870(cadmium ion binding)|GO:0046872(metal ion binding)|GO:0048471(perinuclear region of cytoplasm)|GO:0071276(cellular response to cadmium ion)|GO:0071294(cellular response to zinc ion)			NA	NA	chr16:56673205-56673808	hs|16q12.2	ref|NM_005946|ref|NM_176870|ens|ENST00000290705|ens|ENST00000379818	mRNA	agilent G3 V2
A_23_P92536	0.00146691	3.43694	down	4.172	5.85528	4.91157	6.27168	4.12024	6.17745	4.93043	6.9543	P	P	P	P	P	P	P	P		ATCCTAAAGATCTTGAAGAGAAGGTTACTCGAATGGAGGGGTCAGTAGACCTCCTGCAAA			ENST00000420489	NM_000087	Hs.1323	NM_000087	THC2474827					1259	CNGA1	cyclic nucleotide gated channel alpha 1	Homo sapiens cyclic nucleotide gated channel alpha 1 (CNGA1), transcript variant 2, mRNA [NM_000087]	GO:0000166(nucleotide binding)|GO:0005216(ion channel activity)|GO:0005624(membrane fraction)|GO:0005887(integral to plasma membrane)|GO:0006810(transport)|GO:0006811(ion transport)|GO:0007601(visual perception)|GO:0016021(integral to membrane)|GO:0030553(cGMP binding)|GO:0042622(photoreceptor outer segment membrane)|GO:0050896(response to stimulus)|GO:0055085(transmembrane transport)			NA	NA	chr4:47938655-47938596	hs|4p12	ref|NM_000087|ref|NM_001142564|ens|ENST00000420489|ens|ENST00000544810	mRNA	agilent G3 V2
A_23_P10591	0.000441	2.12225	down	7.62542	8.49099	7.54194	8.61619	7.05984	8.71441	7.5735	8.3215	P	P	P	P	P	P	P	P		AGCTTCCAGCCAAGGATGCCCTGGCCGATTGGAAATGCTGTAAAATGCAAACTAAGTTAT			ENST00000320095	NM_001004431	Hs.378821	NM_001004431	THC2775842					284207	METRNL	meteorin, glial cell differentiation regulator-like	Homo sapiens meteorin, glial cell differentiation regulator-like (METRNL), mRNA [NM_001004431]	GO:0005576(extracellular region)			NA	NA	chr17:81052490-81052549	hs|17q25.3	ref|NM_001004431|ens|ENST00000320095|gb|AK093748|gb|AX748286	mRNA	agilent G3 V2
A_23_P50678	0.00112094	2.20337	down	4.75303	5.93001	4.75265	5.3602	4.56788	6.11192	4.91683	6.14711	P	P	P	P	P	P	P	P		TCCGTACCCTAAAATGTCACTGAAAGAGGTGTCGGAGGCCGTGGAGAAGGGGTACCGCAT			ENST00000310132	NM_139355	Hs.631845	NM_139355	THC2782586					4145	MATK	megakaryocyte-associated tyrosine kinase	Homo sapiens megakaryocyte-associated tyrosine kinase (MATK), transcript variant 1, mRNA [NM_139355]	GO:0000166(nucleotide binding)|GO:0004713(protein tyrosine kinase activity)|GO:0004715(non-membrane spanning protein tyrosine kinase activity)|GO:0005524(ATP binding)|GO:0005634(nucleus)|GO:0005730(nucleolus)|GO:0005737(cytoplasm)|GO:0006468(protein phosphorylation)|GO:0007498(mesoderm development)|GO:0008283(cell proliferation)|GO:0008284(positive regulation of cell proliferation)			NA	NA	chr19:3778522-3778377	hs|19p13.3	ref|NM_139355|ref|NM_002378|ref|NM_139354|ens|ENST00000310132	mRNA	agilent G3 V2
A_23_P95594	0.00689473	2.58776	down	6.95134	8.49099	6.51012	7.83174	7.24777	8.45925	7.62241	9.03647	P	P	P	P	P	P	P	P		TCCTTGCAGAGAAAGCTTGTGCCCAAACATGGTGATAGATTTTTTACTATTTAGAATAAG				NM_000662	Hs.591847	NM_000662	THC2490997					9	NAT1	N-acetyltransferase 1 (arylamine N-acetyltransferase)	Homo sapiens N-acetyltransferase 1 (arylamine N-acetyltransferase) (NAT1), transcript variant 5, mRNA [NM_000662]	GO:0004060(arylamine N-acetyltransferase activity)|GO:0005737(cytoplasm)|GO:0005829(cytosol)|GO:0006805(xenobiotic metabolic process)|GO:0008152(metabolic process)|GO:0016407(acetyltransferase activity)|GO:0016746(transferase activity, transferring acyl groups)			NA	NA	chr8:18080376-18080435	hs|8p22	ref|NM_000662|ref|NM_001160170|ref|NM_001160171|ref|NM_001160172	mRNA	agilent G3 V2
A_23_P111737	0.00198101	2.24686	down	5.85889	6.8966	5.74283	7.39071	5.96029	6.91636	6.46775	7.49774	P	P	P	P	P	P	P	P		GCTGAGGCTCAGGCTATCCGCCCAAGCTCTTTGCTCATTCTAGGGCCAGTGGAGGAAAAT			ENST00000242249	NM_005856	Hs.25691	NM_005856	THC2627870					10268	RAMP3	receptor (G protein-coupled) activity modifying protein 3	Homo sapiens receptor (G protein-coupled) activity modifying protein 3 (RAMP3), mRNA [NM_005856]	GO:0004872(receptor activity)|GO:0005764(lysosome)|GO:0005886(plasma membrane)|GO:0005887(integral to plasma membrane)|GO:0006886(intracellular protein transport)|GO:0006898(receptor-mediated endocytosis)|GO:0008277(regulation of G-protein coupled receptor protein signaling pathway)|GO:0008565(protein transporter activity)|GO:0015026(coreceptor activity)|GO:0015031(protein transport)			NA	NA	chr7:45223188-45223247	hs|7p13	ref|NM_005856|ens|ENST00000242249|gb|AK222469|gb|AK128765	mRNA	agilent G3 V2
A_24_P225518	0.0052005	2.23328	down	6.78724	8.12983	7.15096	8.45434	6.9328	8.24971	7.91405	8.58782	P	P	P	P	P	P	P	P		TTTCTGAACAGCCTGGGCACCATCTTCTCATTCATCTCCAAGGACGTGGTCTCCAAGCTG			ENST00000488011	NM_001029885	Hs.515689	NM_001029885	THC2638395					80772	GLTPD1	glycolipid transfer protein domain containing 1	Homo sapiens glycolipid transfer protein domain containing 1 (GLTPD1), mRNA [NM_001029885]	GO:0005737(cytoplasm)|GO:0017089(glycolipid transporter activity)|GO:0051861(glycolipid binding)			NA	NA	chr1:1262622-1262681	hs|1p36.33	ref|NM_001029885|ens|ENST00000488011|ens|ENST00000464957|ens|ENST00000343938	mRNA	agilent G3 V2
A_24_P4816	0.0035811	3.65114	down	7.84283	9.67104	8.49263	11.2252	8.82293	9.87816	8.54217	10.3996	P	P	P	P	P	P	P	P		GGATTGGCTTTGATAGAGGAATGGGGATGATGTAAGTTTACAGTATTCCTGGGGTTTAAT			ENST00000540424	NM_031412	Hs.524250	NM_031412	THC2537964					23710	GABARAPL1	GABA(A) receptor-associated protein like 1	Homo sapiens GABA(A) receptor-associated protein like 1 (GABARAPL1), mRNA [NM_031412]	GO:0005515(protein binding)|GO:0005622(intracellular)|GO:0005737(cytoplasm)|GO:0005776(autophagic vacuole)|GO:0005783(endoplasmic reticulum)|GO:0005794(Golgi apparatus)|GO:0005856(cytoskeleton)|GO:0005874(microtubule)|GO:0016020(membrane)|GO:0048487(beta-tubulin binding)|GO:0050811(GABA receptor binding)			NA	NA	chr12:10374676-10374735	hs|12p13.2	ref|NM_031412|ens|ENST00000540424|ens|ENST00000541960|ens|ENST00000266458	mRNA	agilent G3 V2
A_23_P101992	0.000668	17.6889	down	4.78313	9.11976	6.71931	10.8235	4.6483	8.98237	5.33046	9.13469	P	P	P	P	P	P	P	P		TGGCTGGATAATGTTCAGTGTCGGGGCACGGAGAGTACCCTGTGGAGCTGCACCAAGAAT			ENST00000541757	NM_006770	Hs.67726	NM_006770	THC2463574					8685	MARCO	macrophage receptor with collagenous structure	Homo sapiens macrophage receptor with collagenous structure (MARCO), mRNA [NM_006770]	GO:0002221(pattern recognition receptor signaling pathway)|GO:0004888(transmembrane receptor activity)|GO:0005044(scavenger receptor activity)|GO:0005581(collagen)|GO:0005887(integral to plasma membrane)|GO:0007166(cell surface receptor linked signaling pathway)|GO:0008329(pattern recognition receptor activity)|GO:0016020(membrane)|GO:0045087(innate immune response)			NA	NA	chr2:119751977-119752036	hs|2q14.2	ref|NM_006770|ens|ENST00000541757|ens|ENST00000494979|ens|ENST00000327097	mRNA	agilent G3 V2
A_23_P68121	0.000577	3.59685	down	6.20295	8.60903	6.79228	9.02803	6.88944	8.33476	7.37364	8.67342	P	P	P	P	P	P	P	P		TCTCTATGTTCAGACCACTGGAGAGGATAGAGAGGTAAAAGGTGGCGACAGTTTCCCTTA			ENST00000460725	NM_012455	Hs.516306	NM_012455	NP649911					23550	PSD4	pleckstrin and Sec7 domain containing 4	Homo sapiens pleckstrin and Sec7 domain containing 4 (PSD4), mRNA [NM_012455]	GO:0005086(ARF guanyl-nucleotide exchange factor activity)|GO:0005622(intracellular)|GO:0005737(cytoplasm)|GO:0005886(plasma membrane)|GO:0032012(regulation of ARF protein signal transduction)			NA	NA	chr2:113959842-113959901	hs|2q13	ref|NM_012455|ens|ENST00000460725|ens|ENST00000464559|ens|ENST00000418251	mRNA	agilent G3 V2
A_23_P168882	0.00809993	4.30292	down	7.31944	11.0319	8.08828	9.78843	8.00154	10.4388	8.08525	8.65661	P	P	P	P	P	P	P	P		GGGAGGTTAGATGTGTGTTTCAGGCTTGGAGTGTATGAGTGGTTTTGCTTGTATTTTCCT			ENST00000342697	NM_033285	Hs.492261	NM_033285	THC2499930					94241	TP53INP1	tumor protein p53 inducible nuclear protein 1	Homo sapiens tumor protein p53 inducible nuclear protein 1 (TP53INP1), transcript variant 1, mRNA [NM_033285]	GO:0005634(nucleus)|GO:0006915(apoptosis)|GO:0006917(induction of apoptosis)|GO:0006950(response to stress)|GO:0007050(cell cycle arrest)|GO:0016605(PML body)			NA	NA	chr8:95938753-95938694	hs|8q22.1	ref|NM_033285|ref|NM_001135733|ens|ENST00000342697|ens|ENST00000448464	mRNA	agilent G3 V2
A_33_P3239185	0.0010251	2.8474	down	5.35395	6.89064	5.20338	7.17716	5.20315	6.75079	6.17269	7.15316	P	P	P	P	P	P	P	P		TTTTGTGGGAATGGGCCCTGCTTTTTGTGGCAAGGCCTGTTCTGATTAATAAAGGATCGT			ENST00000263846	NM_001252065	Hs.502730	NM_001252065	THC2558433					9066	SYT7	synaptotagmin VII	Homo sapiens synaptotagmin VII (SYT7), transcript variant 1, mRNA [NM_001252065]	GO:0001778(plasma membrane repair)|GO:0005215(transporter activity)|GO:0005509(calcium ion binding)|GO:0005624(membrane fraction)|GO:0005764(lysosome)|GO:0016020(membrane)|GO:0016021(integral to membrane)|GO:0017158(regulation of calcium ion-dependent exocytosis)|GO:0030054(cell junction)|GO:0030672(synaptic vesicle membrane)|GO:0031410(cytoplasmic vesicle)|GO:0045202(synapse)|GO:0050796(regulati…			NA	NA	chr11:61282853-61282794	hs|11q12.2	ref|NM_001252065|ref|NM_004200|ens|ENST00000263846|gb|AL137559	mRNA	agilent G3 V2
A_33_P3287997	0.00630893	2.25876	down	7.43778	8.93256	7.47348	7.95062	7.27682	9.18655	7.76215	8.58261	P	P	P	P	P	P	P	P		ATACTGACCTATAGGAGGCACTGCCCAGAGCTCCTAACTGGGGTGGGGTGCAAAGGAAAG				NM_001012715	Hs.449434	NM_001012715	THC2483788					414318	C9orf106	chromosome 9 open reading frame 106	Homo sapiens chromosome 9 open reading frame 106 (C9orf106), mRNA [NM_001012715]				NA	NA	chr9:132084813-132084872	hs|9q34.11	ref|NM_001012715|gb|BC132701	mRNA	agilent G3 V2
A_33_P3816688	0.000131	4.24802	down	3.26053	5.13806	3.11466	5.14981	3.20445	4.83557	3.14769	5.95106	P	P	P	P	P	P	P	P		CACAGAAACTGTAGAATCTCTATGCTCATGTACTGTAAATAGTGAAGTGATCTGCTTATA			ENST00000309241	NM_133263	Hs.483816	NM_133263	THC2551684					133522	PPARGC1B	peroxisome proliferator-activated receptor gamma, coactivator 1 beta	Homo sapiens peroxisome proliferator-activated receptor gamma, coactivator 1 beta (PPARGC1B), transcript variant 1, mRNA [NM_133263]	GO:0000166(nucleotide binding)|GO:0001104(RNA polymerase II transcription cofactor activity)|GO:0001503(ossification)|GO:0003723(RNA binding)|GO:0005634(nucleus)|GO:0006390(transcription from mitochondrial promoter)|GO:0007015(actin filament organization)|GO:0010694(positive regulation of alkaline phosphatase activity)|GO:0016592(mediator complex)|GO:0030331(estrogen receptor binding)|GO:0030374(…			NA	NA	chr5:149234475-149234534	hs|5q32	ref|NM_133263|ref|NM_001172699|ref|NM_001172698|ens|ENST00000309241	mRNA	agilent G3 V2
A_24_P84752	0.00171349	2.23874	down	5.13106	5.91851	5.09356	6.18562	4.52571	6.56272	5.22476	5.95898	P	P	P	P	P	P	P	P		GGAGGCAGAGAGAAAGAGGGGAGAGACTTGCCTCTGTTTGCCTACAGGTGCCAAGCCAAA						AK002210	THC2487394					NA			Homo sapiens cDNA FLJ11348 fis, clone PLACE4000638. [AK002210]				NA	NA	chr8:134539416-134539475	hs|8q24.22	gb|AK002210|tc|THC2487394	mRNA	agilent G3 V2
A_23_P25698	0.000127	45.5076	down	5.67884	11.4794	6.55167	12.1389	6.7047	12.0901	8.08525	13.3441	P	P	P	P	P	P	P	P		AAACTAGAGAGAGCAGCAAAAACACCAGTCTTGCCTGAGTCTTTCTCCAGCATTTCCAGT			ENST00000216540	NM_003049	Hs.952	NM_003049	THC2477857					6554	SLC10A1	solute carrier family 10 (sodium/bile acid cotransporter family), member 1	Homo sapiens solute carrier family 10 (sodium/bile acid cotransporter family), member 1 (SLC10A1), mRNA [NM_003049]	GO:0005624(membrane fraction)|GO:0005886(plasma membrane)|GO:0005887(integral to plasma membrane)|GO:0006810(transport)|GO:0006811(ion transport)|GO:0006814(sodium ion transport)|GO:0008206(bile acid metabolic process)|GO:0008508(bile acid:sodium symporter activity)|GO:0015293(symporter activity)|GO:0015711(organic anion transport)|GO:0015721(bile acid and bile salt transport)|GO:0016323(basolate…			NA	NA	chr14:70242941-70242882	hs|14q24.2	ref|NM_003049|ens|ENST00000216540|gb|BC069799|gb|BC069822	mRNA	agilent G3 V2
A_23_P216756	0.00170553	42.0809	down	2.92482	8.72357	3.44173	10.7574	3.80102	9.21918	6.91778	9.96557	P	P	P	P	P	P	P	P		GGACTCATGGCAGCTTTGCAAATGGCATCAACTGGAAGTCGGGGAAAGGATACAATTATA			ENST00000291744	NM_004108	Hs.54517	NM_004108	NP214832					2220	FCN2	ficolin (collagen/fibrinogen domain containing lectin) 2 (hucolin)	Homo sapiens ficolin (collagen/fibrinogen domain containing lectin) 2 (hucolin) (FCN2), transcript variant SV0, mRNA [NM_004108]	GO:0001867(complement activation, lectin pathway)|GO:0003823(antigen binding)|GO:0005102(receptor binding)|GO:0005509(calcium ion binding)|GO:0005529(sugar binding)|GO:0005576(extracellular region)|GO:0005581(collagen)|GO:0005615(extracellular space)|GO:0007165(signal transduction)|GO:0008228(opsonization)|GO:0048306(calcium-dependent protein binding)			NA	NA	chr9:137779164-137779223	hs|9q34.3	ref|NM_004108|ref|NM_015837|ens|ENST00000291744|ens|ENST00000350339	mRNA	agilent G3 V2
A_33_P3341269	0.00925998	2.17272	down	6.22785	7.65682	7.2973	8.02267	6.36748	7.69709	6.27499	7.26904	P	P	P	P	P	P	P	P		TATGACATTATATTGATTAAGGTGAGTACAGACAGCCCAAATCATGGGGAGGGGCCTCCA							THC2670244					NA							NA	NA	chr19:040176272-040176331	hs|19q13.2	tc|THC2670244	mRNA	agilent G3 V2
A_33_P3332248	1.51e-06	25.3175	down	4.68065	9.04621	4.38029	9.40435	3.97481	8.83887	4.95836	9.35293	P	P	P	P	P	P	P	P		TCCTAGAAGCTGGAGAGAGCAGGAGCCTTCGGTGGGGCAGCTCAAAATGTAGGTAACTGC			ENST00000380573		Hs.709175	AK289548	THC2626278					148	ADRA1A	adrenergic, alpha-1A-, receptor	adrenergic, alpha-1A-, receptor [Source:HGNC Symbol;Acc:277] [ENST00000380573]	GO:0004871(signal transducer activity)|GO:0004872(receptor activity)|GO:0004930(G-protein coupled receptor activity)|GO:0004935(adrenergic receptor activity)|GO:0004937(alpha1-adrenergic receptor activity)|GO:0005886(plasma membrane)|GO:0005887(integral to plasma membrane)|GO:0006915(apoptosis)|GO:0006939(smooth muscle contraction)|GO:0006950(response to stress)|GO:0007165(signal transduction)|GO…			NA	NA	chr8:26723095-26723036	hs|8p21.2	ens|ENST00000380573|gb|AK289548|gb|AK311558|tc|THC2626278	mRNA	agilent G3 V2
A_33_P3379947	0.00149178	2.3676	down	10.9634	12.1403	10.5456	11.6473	10.7388	11.897	10.0753	11.612	P	P	P	P	P	P	P	P		TTAATTAAATAAGTCAATTCCTGGAATTTGAGAGAGCAAATAAAGACCTGAGAACCTTCC			ENST00000546599	NM_005514	Hs.77961	NM_005514	THC2465562					3106	HLA-B	major histocompatibility complex, class I, B	Homo sapiens major histocompatibility complex, class I, B (HLA-B), mRNA [NM_005514]	GO:0000139(Golgi membrane)|GO:0002474(antigen processing and presentation of peptide antigen via MHC class I)|GO:0005624(membrane fraction)|GO:0005886(plasma membrane)|GO:0005887(integral to plasma membrane)|GO:0006952(defense response)|GO:0006955(immune response)|GO:0012507(ER to Golgi transport vesicle membrane)|GO:0016020(membrane)|GO:0016021(integral to membrane)|GO:0019221(cytokine-mediated …			NA	NA	chr6:31321712-31321653	hs|6p21.33	ref|NM_005514|ref|NM_001243042|ref|NM_002117|ens|ENST00000546599	mRNA	agilent G3 V2
A_23_P159191	0.00275901	2.00322	down	8.50287	9.78683	8.57754	9.15607	8.33966	9.90114	8.91086	9.49619	P	P	P	P	P	P	P	P		AGCCTATGGATGGATGGACTTCGGCCGCCGCAGTGCTGAGGATGAGAACTAACAATCCTA			ENST00000329402	NM_000805	Hs.2681	NM_000805	THC2476613					2520	GAST	gastrin	Homo sapiens gastrin (GAST), mRNA [NM_000805]	GO:0005179(hormone activity)|GO:0005576(extracellular region)|GO:0007165(signal transduction)|GO:0007186(G-protein coupled receptor protein signaling pathway)			NA	NA	chr17:39872073-39872132	hs|17q21.2	ref|NM_000805|ens|ENST00000329402|gb|BC069762|gb|BC069724	mRNA	agilent G3 V2
A_33_P3315314	0.00184476	9.35333	down	11.6699	15.4923	11.7785	15.5791	11.2188	14.9733	13.8839	15.4083	P	P	P	P	P	P	P	P		AGTGCAAAAAGTGCAAATGCACCTCCTGCAAGAAGAGCTGCTGCTCCTGTTGCCCCCTGG			ENST00000332374	NM_005951	Hs.438462	NM_005951	THC2474500					4496	MT1H	metallothionein 1H	Homo sapiens metallothionein 1H (MT1H), mRNA [NM_005951]	GO:0005515(protein binding)|GO:0005634(nucleus)|GO:0005737(cytoplasm)|GO:0008270(zinc ion binding)|GO:0045926(negative regulation of growth)|GO:0046872(metal ion binding)|GO:0048471(perinuclear region of cytoplasm)|GO:0071276(cellular response to cadmium ion)|GO:0071294(cellular response to zinc ion)			NA	NA	chr16:56704448-56704833	hs|16q13	ref|NM_005951|ens|ENST00000332374|gb|BC133030|gb|BC133032	mRNA	agilent G3 V2
A_21_P0000671	0.00469953	12.0815	down	10.2407	14.1925	9.38506	14.1865	9.04854	13.7121	12.6241	13.5862	P	P	P	P	P	P	P	P		ATGTGGGAACAGCTCTTCTCCCAGATGTTAATAGAACAACCTGCACAACCTGGATTTTTT			ENST00000444023	NM_175617	Hs.647370	NM_175617	THC2517035					NA	MT1E	metallothionein 1E	Homo sapiens metallothionein 1E (MT1E), mRNA [NM_175617]	GO:0005507(copper ion binding)|GO:0005634(nucleus)|GO:0005737(cytoplasm)|GO:0008270(zinc ion binding)|GO:0045926(negative regulation of growth)|GO:0046870(cadmium ion binding)|GO:0046872(metal ion binding)|GO:0048471(perinuclear region of cytoplasm)|GO:0071276(cellular response to cadmium ion)|GO:0071294(cellular response to zinc ion)			NA	NA	chr16:56660883-56660942	hs|16q12.2	ref|NM_175617|ref|NM_176870|ref|NR_036677|ens|ENST00000444023	mRNA	agilent G3 V2
A_24_P238250	0.00101469	2.04091	down	5.6275	6.70831	5.83015	6.69968	5.6771	6.69853	5.16623	6.31134	P	P	P	P	P	P	P	P		GGTGGAGGTGGGCGGGGACGTGCAGCTGGACTCCGTGAGGATCTTCTGAGCAGAAGCCCA			ENST00000314980	NM_002307	Hs.707031	NM_002307	THC2472093					3963	LGALS7	lectin, galactoside-binding, soluble, 7	Homo sapiens lectin, galactoside-binding, soluble, 7 (LGALS7), mRNA [NM_002307]				NA	NA	chr19:39261714-39261655	hs|19q13.2	ref|NM_002307|ref|NM_001042507|ens|ENST00000314980|ens|ENST00000378626	mRNA	agilent G3 V2
A_23_P376449	0.00263119	3.89175	down	6.66517	8.12114	7.13476	9.26619	6.27766	8.15835	7.03296	9.40654	P	P	P	P	P	P	P	P		CTTTTAGTGCAACTGGTGCTCTGGAAGGGCAGATGTTCTGGAAAACAGGCAAACTTATCT							THC2532340					NA			BC012612 cathepsin L, preproprotein {Homo sapiens} (exp=-1; wgp=0; cg=0), partial (54%) [THC2532340]				NA	NA	chr10:052467309-052467250	hs|10q11.23	tc|THC2532340	mRNA	agilent G3 V2
A_24_P314786	0.00771289	2.11349	down	2.79578	3.76777	1.92039	3.54161	2.35238	3.346	3.07301	3.80468	P	P	A	P	P	P	P	P		AGGGCACAGTACAACTCCCATTGGAAGGGCACTATAGAGATGATCCATCTGTGATCAATA			ENST00000415711	NM_022058	Hs.333958	NM_022058	THC2645020					57282	SLC4A10	solute carrier family 4, sodium bicarbonate transporter, member 10	Homo sapiens solute carrier family 4, sodium bicarbonate transporter, member 10 (SLC4A10), transcript variant 2, mRNA [NM_022058]	GO:0005215(transporter activity)|GO:0005452(inorganic anion exchanger activity)|GO:0005886(plasma membrane)|GO:0006811(ion transport)|GO:0006814(sodium ion transport)|GO:0006821(chloride transport)|GO:0006885(regulation of pH)|GO:0015293(symporter activity)|GO:0015297(antiporter activity)|GO:0015701(bicarbonate transport)|GO:0016021(integral to membrane)|GO:0016323(basolateral plasma membrane)|GO…			NA	NA	chr2:162830790-162833292	hs|2q24.2	ref|NM_022058|ref|NM_001178016|ref|NM_001178015|ens|ENST00000415711	mRNA	agilent G3 V2
A_24_P293530	0.00541749	5.00569	down	4.47805	7.2857	4.96206	6.70413	4.04137	7.19984	6.30548	7.89155	P	P	P	P	P	P	P	P		CACAGTGTGTCAGCTAGATCTGTTTCTATATAACTTTGGGAGATTTTCAGATCTTTTCTG			ENST00000538609	NM_178033	Hs.439760	NM_178033	THC2464026					260293	CYP4X1	cytochrome P450, family 4, subfamily X, polypeptide 1	Homo sapiens cytochrome P450, family 4, subfamily X, polypeptide 1 (CYP4X1), mRNA [NM_178033]	GO:0004497(monooxygenase activity)|GO:0005783(endoplasmic reticulum)|GO:0005789(endoplasmic reticulum membrane)|GO:0005792(microsome)|GO:0009055(electron carrier activity)|GO:0016020(membrane)|GO:0016705(oxidoreductase activity, acting on paired donors, with incorporation or reduction of molecular oxygen)|GO:0020037(heme binding)|GO:0046872(metal ion binding)|GO:0070330(aromatase activity)			NA	NA	chr1:47516002-47516061	hs|1p33	ref|NM_178033|ens|ENST00000538609|ens|ENST00000371901|gb|AK098065	mRNA	agilent G3 V2
A_21_P0010536	0.00770708	4.40543	down	6.83534	9.84652	6.93629	8.41447	6.25565	9.25661	6.39677	7.46358	P	P	P	P	P	P	P	P		TTATTCAGAAGTTACAAGACCTGGAGAAAAAGTACTATGAGGAACCGAGGAAGGGGATAC			ENST00000461384	NM_018284	Hs.720167	NM_018284	THC2558468					NA	GBP3	guanylate binding protein 3	Homo sapiens guanylate binding protein 3 (GBP3), mRNA [NM_018284]	GO:0000166(nucleotide binding)|GO:0003924(GTPase activity)|GO:0005525(GTP binding)|GO:0016020(membrane)|GO:0016021(integral to membrane)			NA	NA	chr1:89476648-89476589	hs|1p22.2	ref|NM_018284|ens|ENST00000461384|ens|ENST00000370481|ens|ENST00000489444	mRNA	agilent G3 V2
A_23_P39703	0.00057	10.2486	down	5.16833	8.8015	7.15874	9.77029	5.35332	8.85844	5.63691	9.31649	P	P	P	P	P	P	P	P		AATTTGTCTTTCAAGTGAAACCAGCTTCCTTCATCTCTAAGGCTAAGGATAGGGAAAGGG			ENST00000263817	NM_003742	Hs.658439	NM_003742	THC2479770					8647	ABCB11	ATP-binding cassette, sub-family B (MDR/TAP), member 11	Homo sapiens ATP-binding cassette, sub-family B (MDR/TAP), member 11 (ABCB11), mRNA [NM_003742]	GO:0000139(Golgi membrane)|GO:0000166(nucleotide binding)|GO:0005215(transporter activity)|GO:0005524(ATP binding)|GO:0005624(membrane fraction)|GO:0005886(plasma membrane)|GO:0005887(integral to plasma membrane)|GO:0006699(bile acid biosynthetic process)|GO:0006810(transport)|GO:0008206(bile acid metabolic process)|GO:0008554(sodium-exporting ATPase activity, phosphorylative mechanism)|GO:001512…			NA	NA	chr2:169779620-169779561	hs|2q31.1	ref|NM_003742|ens|ENST00000263817|gb|AF091582|tc|THC2479770	mRNA	agilent G3 V2
A_24_P370172	0.000832	2.3969	down	6.26961	7.71111	5.85329	7.03547	5.86158	7.45297	6.42687	7.25647	P	P	P	P	P	P	P	P		AGCCACAGGTGGATGCTCAGATGCTATGGCTCTCGCAGGCATATCCTGCAGGTATGGTCA				NM_181879	Hs.710986	NM_181879	THC2490917					353514	LILRA5	leukocyte immunoglobulin-like receptor, subfamily A (with TM domain), member 5	Homo sapiens leukocyte immunoglobulin-like receptor, subfamily A (with TM domain), member 5 (LILRA5), transcript variant 3, mRNA [NM_181879]	GO:0004872(receptor activity)|GO:0005576(extracellular region)|GO:0016020(membrane)|GO:0016021(integral to membrane)|GO:0045087(innate immune response)			NA	NA	chr19:54822777-54822718	hs|19q13.42	ref|NM_181879|ref|NM_181986|ref|NM_021250|ref|NM_181985	mRNA	agilent G3 V2
A_33_P3346826	0.0026533	4.70591	down	9.56134	11.938	10.3489	13.0033	9.6272	11.5074	9.21967	11.2463	P	P	P	P	P	P	P	P		AGAAAGAGATGGATTACGGTGCCGAGGCAACAGATCCCCTGTCCCGGATGTTGAGGATCC				NM_001012633	Hs.943	NM_001012633	THC2531803					9235	IL32	interleukin 32	Homo sapiens interleukin 32 (IL32), transcript variant 4, mRNA [NM_001012633]	GO:0005125(cytokine activity)|GO:0005576(extracellular region)|GO:0005615(extracellular space)|GO:0006952(defense response)|GO:0006955(immune response)|GO:0007155(cell adhesion)			NA	NA	chr16:3119014-3119073	hs|16p13.3	ref|NM_001012633|ref|NM_001012631|ref|NM_001012718|ref|NM_004221	mRNA	agilent G3 V2
A_23_P23194	0.00423105	3.24887	down	5.84544	7.89123	6.23311	8.45893	6.50665	7.91565	7.43188	8.55104	P	P	P	P	P	P	P	P		CAAATGGAAGAACTTGAGTGAGAGTTCAGTCTGCAGTCCTGTGCTCACAGACATCTGAAA			ENST00000492302	NM_032409	Hs.389171	NM_032409	THC2568646					65018	PINK1	PTEN induced putative kinase 1	Homo sapiens PTEN induced putative kinase 1 (PINK1), nuclear gene encoding mitochondrial protein, mRNA [NM_032409]	GO:0000166(nucleotide binding)|GO:0000287(magnesium ion binding)|GO:0000422(mitochondrion degradation)|GO:0004674(protein serine/threonine kinase activity)|GO:0005524(ATP binding)|GO:0005737(cytoplasm)|GO:0005739(mitochondrion)|GO:0005741(mitochondrial outer membrane)|GO:0005829(cytosol)|GO:0006468(protein phosphorylation)|GO:0006950(response to stress)|GO:0007243(intracellular protein kinase cas…			NA	NA	chr1:20977325-20977384	hs|1p36.12	ref|NM_032409|ens|ENST00000492302|ens|ENST00000400490|ens|ENST00000321556	mRNA	agilent G3 V2
A_23_P32143	0.00680571	5.10409	down	12.3425	12.9066	11.602	14.9706	10.9364	13.9744	12.3632	14.799	P	P	P	P	P	P	P	P		CCTCTACCAAAGCCCTGGAAACTAAGTTTCTCTTATGGACGGGCCCTGCAGGCCAGTGCA			ENST00000374855	NM_000035	Hs.530274	NM_000035	THC2520091					229	ALDOB	aldolase B, fructose-bisphosphate	Homo sapiens aldolase B, fructose-bisphosphate (ALDOB), mRNA [NM_000035]	GO:0001889(liver development)|GO:0004332(fructose-bisphosphate aldolase activity)|GO:0005515(protein binding)|GO:0005634(nucleus)|GO:0005737(cytoplasm)|GO:0005764(lysosome)|GO:0005773(vacuole)|GO:0005792(microsome)|GO:0005815(microtubule organizing center)|GO:0005829(cytosol)|GO:0005886(plasma membrane)|GO:0005975(carbohydrate metabolic process)|GO:0006000(fructose metabolic process)|GO:0006001(f…			NA	NA	chr9:104187253-104187194	hs|9q31.1	ref|NM_000035|ens|ENST00000374855|gb|X00270|gb|AK290795	mRNA	agilent G3 V2
A_24_P6467	0.00111624	3.73251	down	3.23878	4.5679	1.90254	3.89071	2.19942	4.42417	2.44682	4.50537	P	P	A	P	P	P	A	P		ACAAGTTCTTACAGGAGGTATCTGATGAGGATGAAATTCTACCACCAAAACTTCAAGCTG			ENST00000393277	NM_198459	Hs.654928	NM_198459	NP1214010					163259	DENND2C	DENN/MADD domain containing 2C	Homo sapiens DENN/MADD domain containing 2C (DENND2C), mRNA [NM_198459]				NA	NA	chr1:115138469-115137157	hs|1p13.2	ref|NM_198459|ens|ENST00000393277|gb|EU831938|gb|EU832033	mRNA	agilent G3 V2
A_32_P36235	0.00777483	4.08249	down	8.1642	10.0102	7.25458	10.0608	7.28328	9.99643	7.39005	8.14248	P	P	P	P	P	P	P	P		AGGGGAACATCCTTGCCAGGGAGTTTCTGAGGGTCTGTTTTGTTTACCTTTCGTGCGGTG			ENST00000292433	NM_004907	Hs.501629	NM_004907	THC2469604					9592	IER2	immediate early response 2	Homo sapiens immediate early response 2 (IER2), mRNA [NM_004907]	GO:0005737(cytoplasm)			NA	NA	chr19:13265586-13265645	hs|19p13.2	ref|NM_004907|ens|ENST00000292433|gb|M62831|gb|BC003625	mRNA	agilent G3 V2
A_19_P00321346	0.00522281	2.41026	down	4.80723	6.53082	4.86815	5.5029	4.73153	6.53603	5.45162	6.36554	P	P	P	P	P	P	P	P		ATGACATGAACAATGGGAAGACCAAGGTCCCAGCACAAGTAGTAGATGCTGAGGAAAGAA			ENST00000433310		Hs.685200	BU618747	THC2618277					NA			UI-H-FH1-bfk-h-04-0-UI.s1 NCI_CGAP_FH1 Homo sapiens cDNA clone UI-H-FH1-bfk-h-04-0-UI 3', mRNA sequence [BU618747]				NA	NA	chr21:29949671-29949612	hs|21q21.3	ens|ENST00000433310|ens|ENST00000430247|gb|BU618747|tc|THC2618277	mRNA	agilent G3 V2
A_23_P22444	0.000466	11.3892	down	6.11369	9.16801	5.87539	10.3905	5.74125	9.25902	7.41357	10.3647	P	P	P	P	P	P	P	P		GTGGTGGAGGAGAAACGACCATGTCTACACGTGCCTGCTTGCAAAGACCCTGAGGAAGAG			ENST00000247153	NM_002621	Hs.53155	NM_002621	THC2470878					5199	CFP	complement factor properdin	Homo sapiens complement factor properdin (CFP), transcript variant 1, mRNA [NM_002621]	GO:0005576(extracellular region)|GO:0005615(extracellular space)|GO:0006955(immune response)|GO:0006956(complement activation)|GO:0006957(complement activation, alternative pathway)|GO:0031012(extracellular matrix)|GO:0042742(defense response to bacterium)|GO:0045087(innate immune response)			NA	NA	chrX:47483742-47483683	hs|Xp11.23	ref|NM_002621|ref|NM_001145252|ens|ENST00000247153|ens|ENST00000396992	mRNA	agilent G3 V2
A_33_P3322274	0.00437563	2.37041	down	7.88545	9.22135	8.25221	9.65292	7.34995	9.05958	8.37104	8.90534	P	P	P	P	P	P	P	P		TATGGCCCCAGGGGCAGTACACTTACCCCAGCCAGTGTCCACACGATCCCAACACACGCA			ENST00000400863	NM_001066	Hs.256278	NM_001066	NP861697					7133	TNFRSF1B	tumor necrosis factor receptor superfamily, member 1B	Homo sapiens tumor necrosis factor receptor superfamily, member 1B (TNFRSF1B), mRNA [NM_001066]	GO:0004872(receptor activity)|GO:0005031(tumor necrosis factor receptor activity)|GO:0005515(protein binding)|GO:0005576(extracellular region)|GO:0005886(plasma membrane)|GO:0006915(apoptosis)|GO:0007166(cell surface receptor linked signaling pathway)|GO:0008219(cell death)|GO:0016021(integral to membrane)|GO:0033209(tumor necrosis factor-mediated signaling pathway)|GO:0045121(membrane raft)|GO:0…			NA	NA	chr1:12252992-12253051	hs|1p36.22	ref|NM_001066|ens|ENST00000400863|ens|ENST00000489921|ens|ENST00000376259	mRNA	agilent G3 V2
A_33_P3635527	0.00405732	2.55678	down	2.38745	4.26497	3.16883	3.77542	2.41382	3.35751	2.16775	4.15727	P	P	P	P	P	P	A	P		AAATGCTATTGACCAACTTCCAGAATTTATAGCAGCTGGAAATTGCCCAATGGGGAAGAT			ENST00000340345	NM_001085455	Hs.580883	NM_001085455	THC2604661					643803	KRTAP24-1	keratin associated protein 24-1	Homo sapiens keratin associated protein 24-1 (KRTAP24-1), mRNA [NM_001085455]	GO:0005198(structural molecule activity)|GO:0045095(keratin filament)			NA	NA	chr21:31654497-31654438	hs|21q22.11	ref|NM_001085455|ens|ENST00000340345|gb|AB096935|gb|AM238513	mRNA	agilent G3 V2
A_23_P692	0.0054368	6.13282	down	3.86291	6.63628	4.67978	8.41953	5.85531	7.55922	5.81105	8.06022	P	P	P	P	P	P	P	P		AGCAGATGTTTGAGCAGAACTGCATGGAGAGTTCAATGCAGAACTACCCATCCACAAGAA			ENST00000315987	NM_004980	Hs.666367	NM_004980	THC2484842					3752	KCND3	potassium voltage-gated channel, Shal-related subfamily, member 3	Homo sapiens potassium voltage-gated channel, Shal-related subfamily, member 3 (KCND3), transcript variant 1, mRNA [NM_004980]	GO:0005244(voltage-gated ion channel activity)|GO:0005249(voltage-gated potassium channel activity)|GO:0005250(A-type (transient outward) potassium channel activity)|GO:0005886(plasma membrane)|GO:0006811(ion transport)|GO:0006813(potassium ion transport)|GO:0007268(synaptic transmission)|GO:0008076(voltage-gated potassium channel complex)|GO:0042383(sarcolemma)|GO:0043005(neuron projection)|GO:0…			NA	NA	chr1:112319876-112319817	hs|1p13.2	ref|NM_004980|ref|NM_172198|ens|ENST00000315987|ens|ENST00000302127	mRNA	agilent G3 V2
A_23_P34597	0.000323	3.20093	down	8.48501	10.3578	9.09379	10.7043	8.35336	10.2304	8.57543	9.92903	P	P	P	P	P	P	P	P		AGAATGCCCACTGCCTGTAACAGCCACCTGGAGAACTTCATAAAGATGTCTCACAGCCCT			ENST00000461985	NM_001785	Hs.466910	NM_001785	NP1079190					978	CDA	cytidine deaminase	Homo sapiens cytidine deaminase (CDA), mRNA [NM_001785]	GO:0001882(nucleoside binding)|GO:0004126(cytidine deaminase activity)|GO:0005576(extracellular region)|GO:0005829(cytosol)|GO:0006206(pyrimidine base metabolic process)|GO:0007166(cell surface receptor linked signaling pathway)|GO:0008270(zinc ion binding)|GO:0008655(pyrimidine-containing compound salvage)|GO:0009972(cytidine deamination)|GO:0016787(hydrolase activity)|GO:0019858(cytosine metabo…			NA	NA	chr1:20945069-20945128	hs|1p36.12	ref|NM_001785|ens|ENST00000461985|ens|ENST00000375071|gb|AY634312	mRNA	agilent G3 V2
A_32_P147078	0.000666	2.15322	down	6.68752	7.94861	6.93629	7.697	6.50665	8.15835	7.16442	7.91689	P	P	P	P	P	P	P	P		GGGGGGCGGGAAATGCACTAATTGTGCTCTTCCTTATAAATGGTACATATTACTGACACA				NM_021097	Hs.468274	NM_021097	THC2652328					6546	SLC8A1	solute carrier family 8 (sodium/calcium exchanger), member 1	Homo sapiens solute carrier family 8 (sodium/calcium exchanger), member 1 (SLC8A1), transcript variant A, mRNA [NM_021097]	GO:0001666(response to hypoxia)|GO:0002028(regulation of sodium ion transport)|GO:0005432(calcium:sodium antiporter activity)|GO:0005516(calmodulin binding)|GO:0005739(mitochondrion)|GO:0005874(microtubule)|GO:0005886(plasma membrane)|GO:0005887(integral to plasma membrane)|GO:0006811(ion transport)|GO:0006814(sodium ion transport)|GO:0006816(calcium ion transport)|GO:0006874(cellular calcium ion…			NA	NA	chr2:40339484-40339425	hs|2p22.1	ref|NM_021097|ref|NM_001112800|ref|NM_001112802|ref|NM_001112801	mRNA	agilent G3 V2
A_33_P3256997	0.0064585	4.41202	down	3.86918	5.53119	3.02179	6.18024	3.1969	5.6495	5.13307	6.42577	P	P	P	P	P	P	P	P		TTGGCGAGAGATCAGAGTTGAAACCACTATAAGGAGACAAGTTAGAAGACTATTGAAATA			ENST00000398984	XM_003119183	Hs.559934	XM_003119183	NP1459763					NA			membrane-spanning 4-domains, subfamily A, member 4E [Source:HGNC Symbol;Acc:14284] [ENST00000398984]				NA	NA	chr11:59980755-59980696	hs|11q12.2	ens|ENST00000398984|ens|ENST00000398986|ref|XM_003119183|ref|XM_003119500	mRNA	agilent G3 V2
A_23_P163209	0.00428866	2.26338	down	5.96559	6.98671	6.05841	6.70635	4.96096	6.72071	5.42705	6.71215	P	P	P	P	P	P	P	P		GCATACAAGGAGTCCTGAGGTGGTGATTTGGCCAGTGTTTTAACTTGTGACAAGTACTCA			ENST00000260442	NM_020396	Hs.283672	NM_020396	THC2482780					10017	BCL2L10	BCL2-like 10 (apoptosis facilitator)	Homo sapiens BCL2-like 10 (apoptosis facilitator) (BCL2L10), mRNA [NM_020396]	GO:0005515(protein binding)|GO:0005624(membrane fraction)|GO:0005634(nucleus)|GO:0005739(mitochondrion)|GO:0005829(cytosol)|GO:0006916(anti-apoptosis)|GO:0006919(activation of caspase activity)|GO:0007283(spermatogenesis)|GO:0007292(female gamete generation)|GO:0016020(membrane)|GO:0016021(integral to membrane)|GO:0031965(nuclear membrane)|GO:0042981(regulation of apoptosis)			NA	NA	chr15:52401926-52401867	hs|15q21.2	ref|NM_020396|ens|ENST00000260442|gb|BC104442|gb|BC104443	mRNA	agilent G3 V2
A_33_P3295655	4.96e-06	20.9054	down	1.59517	5.72206	1.37416	5.55832	1.94044	5.68586	0.94618	6.43293	A	P	A	P	A	P	A	P		TAACTGAACGCTAATGTCTGTATAAGAGTTGCTGCAACAATAAACAAGAACTTCACCTCT				NM_001163	Hs.171939	NM_001163	THC2612086					320	APBA1	amyloid beta (A4) precursor protein-binding, family A, member 1	Homo sapiens amyloid beta (A4) precursor protein-binding, family A, member 1 (APBA1), mRNA [NM_001163]	GO:0001540(beta-amyloid binding)|GO:0005515(protein binding)|GO:0005546(phosphatidylinositol-4,5-bisphosphate binding)|GO:0005886(plasma membrane)|GO:0006461(protein complex assembly)|GO:0006886(intracellular protein transport)|GO:0007155(cell adhesion)|GO:0007268(synaptic transmission)|GO:0007399(nervous system development)|GO:0007626(locomotory behavior)|GO:0008021(synaptic vesicle)|GO:0008088(…			NA	NA	chr9:72042509-72042450	hs|9q21.11	ref|NM_001163|ref|XR_108266|gb|AL713639|tc|THC2612086	mRNA	agilent G3 V2
A_23_P200728	0.00937346	3.43463	down	8.52678	9.32778	8.58525	10.3002	6.97467	9.24879	7.3675	9.6981	P	P	P	P	P	P	P	P		TGCAGGGACTGTAAAACCACCTTTTCTGCTTCAATATCTAATTCCTGTGTAGCTTTGTTC				NM_000569	Hs.372679	NM_000569	THC2732707					2214	FCGR3A	Fc fragment of IgG, low affinity IIIa, receptor (CD16a)	Homo sapiens Fc fragment of IgG, low affinity IIIa, receptor (CD16a) (FCGR3A), transcript variant 1, mRNA [NM_000569]	GO:0004872(receptor activity)|GO:0005576(extracellular region)|GO:0005886(plasma membrane)|GO:0006955(immune response)|GO:0016021(integral to membrane)|GO:0019864(IgG binding)|GO:0050776(regulation of immune response)			NA	NA	chr1:161511888-161511829	hs|1q23.3	ref|NM_000569|ref|NM_001127592|ref|NM_001127593|ref|NM_001127595	mRNA	agilent G3 V2
A_23_P76743	6.78e-06	8.25075	down	7.42521	10.6145	7.49985	11.0984	7.40596	10.3007	7.83614	10.3317	P	P	P	P	P	P	P	P		TGCTGCCTGGTGTCTAACCTGAAGGCGTCCTGCTGCAGTATAAGCCATTCCTTCCTCCCA			ENST00000455920	NM_001080464	Hs.146239	NM_001080464	THC2771009					374569	ASPG	asparaginase homolog (S. cerevisiae)	Homo sapiens asparaginase homolog (S. cerevisiae) (ASPG), mRNA [NM_001080464]	GO:0003847(1-alkyl-2-acetylglycerophosphocholine esterase activity)|GO:0004067(asparaginase activity)|GO:0004622(lysophospholipase activity)|GO:0005625(soluble fraction)|GO:0006520(cellular amino acid metabolic process)|GO:0006528(asparagine metabolic process)|GO:0006644(phospholipid metabolic process)|GO:0016042(lipid catabolic process)|GO:0016787(hydrolase activity)			NA	NA	chr14:104578865-104578924	hs|14q32.33	ref|NM_001080464|ens|ENST00000455920|ens|ENST00000550583|ens|ENST00000551871	mRNA	agilent G3 V2
A_23_P46315	0.00242479	4.10068	down	5.71787	7.66709	5.4535	7.1535	5.08033	7.77095	6.57895	8.38256	P	P	P	P	P	P	P	P		AGCCTGAAGCTGCTTCATTTCCTTAGGTCTGTTGTGTTTTCTGTAAAGTGTTAGGAATTC			ENST00000369540		Hs.654928	AK124287	NP1141639					163259	DENND2C	DENN/MADD domain containing 2C	DENN/MADD domain containing 2C [Source:HGNC Symbol;Acc:24748] [ENST00000369540]				NA	NA	chr1:115125613-115125554	hs|1p13.2	ens|ENST00000369540|ens|ENST00000495031|ens|ENST00000393274|ens|ENST00000393276	mRNA	agilent G3 V2
A_33_P3298092	0.00526472	3.98268	down	5.53961	7.32891	6.64414	7.52255	4.42425	7.66924	5.73677	7.79905	P	P	P	P	P	P	P	P		TAAAATGGACCTGTGCCAGGAACAAACTGTGCTTCTACTTGGGACATTATCTCACGAGTG					Hs.650461	AK096139	THC2487016					100131756	LOC100131756	uncharacterized LOC100131756	Homo sapiens cDNA FLJ38820 fis, clone LIVER2008473. [AK096139]				NA	NA	chr1:43707287-43707228	hs|1p34.2	gb|AK096139|tc|THC2487016	mRNA	agilent G3 V2
A_23_P124122	0.00593669	4.51319	down	6.48282	8.10555	6.39765	9.57459	6.93998	8.73165	7.81199	9.91723	P	P	P	P	P	P	P	P		AGAAACAGAAATCTCTGAATGTCAGAAACCCTGTCTTTTAAAAAGGCAGTCACTGCCTTC			ENST00000317479	NM_018663	Hs.430299	NM_018663	THC2470599					5827	PXMP2	peroxisomal membrane protein 2, 22kDa	Homo sapiens peroxisomal membrane protein 2, 22kDa (PXMP2), mRNA [NM_018663]	GO:0005515(protein binding)|GO:0005739(mitochondrion)|GO:0005777(peroxisome)|GO:0005778(peroxisomal membrane)|GO:0016020(membrane)|GO:0016021(integral to membrane)			NA	NA	chr12:133281412-133281470	hs|12q24.33	ref|NM_018663|ens|ENST00000317479|gb|BC073997|gb|AY044439	mRNA	agilent G3 V2
A_33_P3360311	0.00276402	52.4521	down	1.62014	8.55206	2.64069	8.84899	1.38498	8.51818	6.41199	8.99029	A	P	A	P	A	P	P	P		GTTTTGCAGAGACAAAAATCCATGAGTGAATAGCTATCCTAAGTCCATATTTTGATGCAT			ENST00000261195	NM_021957	Hs.82614	NM_021957	THC2475331					2998	GYS2	glycogen synthase 2 (liver)	Homo sapiens glycogen synthase 2 (liver) (GYS2), mRNA [NM_021957]	GO:0004373(glycogen (starch) synthase activity)|GO:0005625(soluble fraction)|GO:0005626(insoluble fraction)|GO:0005737(cytoplasm)|GO:0005829(cytosol)|GO:0005856(cytoskeleton)|GO:0005938(cell cortex)|GO:0005975(carbohydrate metabolic process)|GO:0005978(glycogen biosynthetic process)|GO:0006006(glucose metabolic process)|GO:0006091(generation of precursor metabolites and energy)|GO:0009749(respons…			NA	NA	chr12:21689385-21689326	hs|12p12.1	ref|NM_021957|ens|ENST00000261195|gb|BC070311|gb|S70004	mRNA	agilent G3 V2
A_33_P3335624	0.00591174	2.04968	down	5.34065	6.8386	5.50555	6.23311	5.20755	6.30602	4.9506	5.76822	P	P	P	P	P	P	P	P		TTTAAGGTAAACATACAGGAGAGGCTGAGGTAGGAGGATTGCTCCAGCCTAGTAGTTTGA			ENST00000338548				THC2639814					5716	PSMD10	proteasome (prosome, macropain) 26S subunit, non-ATPase, 10	proteasome (prosome, macropain) 26S subunit, non-ATPase, 10 [Source:HGNC Symbol;Acc:9555] [ENST00000338548]	GO:0000075(cell cycle checkpoint)|GO:0000082(G1/S transition of mitotic cell cycle)|GO:0000084(S phase of mitotic cell cycle)|GO:0000122(negative regulation of transcription from RNA polymerase II promoter)|GO:0000209(protein polyubiquitination)|GO:0000216(M/G1 transition of mitotic cell cycle)|GO:0000278(mitotic cell cycle)|GO:0000502(proteasome complex)|GO:0002474(antigen processing and present…			NA	NA	chrX:107331777-107331718	hs|Xq22.3	ens|ENST00000338548|tc|THC2639814	mRNA	agilent G3 V2
A_33_P3384442	0.00511061	3.30159	down	12.2373	14.8191	12.2228	13.0939	11.6033	13.7861	12.4333	13.6902	P	P	P	P	P	P	P	P		TGATGTGTGCCTGTAGTTCGAGCTACTCCGGAGGCTGAGGTGGAAGGATTGCTTGAGCCT			ENST00000370677			BC015386	THC2598796					3911	LAMA5	laminin, alpha 5	laminin, alpha 5 [Source:HGNC Symbol;Acc:6485] [ENST00000370677]	GO:0001525(angiogenesis)|GO:0001658(branching involved in ureteric bud morphogenesis)|GO:0001738(morphogenesis of a polarized epithelium)|GO:0001755(neural crest cell migration)|GO:0001942(hair follicle development)|GO:0005178(integrin binding)|GO:0005198(structural molecule activity)|GO:0005488(binding)|GO:0005576(extracellular region)|GO:0005604(basement membrane)|GO:0005605(basal lamina)|GO:00…			NA	NA	chr20:60920615-60920556	hs|20q13.33	ens|ENST00000370677|gb|BC015386|tc|THC2598796	mRNA	agilent G3 V2
A_21_P0000574	0.000164	3.76666	down	8.52946	9.96271	8.27075	10.3002	8.42399	9.87408	7.68599	10.4264	P	P	P	P	P	P	P	P		CTGTTGTTGCTTTGCAAAGCTTTCCCCTCATAGCCTGTATCTGTTATCAATATAAAATAA			ENST00000274192	NM_001047	Hs.552	NM_001047	THC2467158					NA	SRD5A1	steroid-5-alpha-reductase, alpha polypeptide 1 (3-oxo-5 alpha-steroid delta 4-dehydrogenase alpha 1)	Homo sapiens steroid-5-alpha-reductase, alpha polypeptide 1 (3-oxo-5 alpha-steroid delta 4-dehydrogenase alpha 1) (SRD5A1), mRNA [NM_001047]	GO:0001655(urogenital system development)|GO:0001889(liver development)|GO:0003865(3-oxo-5-alpha-steroid 4-dehydrogenase activity)|GO:0005737(cytoplasm)|GO:0005783(endoplasmic reticulum)|GO:0005789(endoplasmic reticulum membrane)|GO:0005792(microsome)|GO:0006702(androgen biosynthetic process)|GO:0007530(sex determination)|GO:0007548(sex differentiation)|GO:0008202(steroid metabolic process)|GO:00…			NA	NA	chr5:6669439-6669498	hs|5p15.31	ref|NM_001047|ref|NR_028597|ens|ENST00000274192|gb|BC006373	mRNA	agilent G3 V2
A_23_P204630	0.00424137	3.82575	down	5.20619	7.1417	5.95863	8.34938	6.15463	7.36748	6.35922	8.5631	P	P	P	P	P	P	P	P		ATGTAGACATATGCTTGGCTAAAGGGGAAATGGACTTTAAATTTTAAAGAGCTCATTTGC			ENST00000343702	NM_021229	Hs.201034	NM_021229	THC2748399					59277	NTN4	netrin 4	Homo sapiens netrin 4 (NTN4), mRNA [NM_021229]	GO:0005576(extracellular region)|GO:0005604(basement membrane)|GO:0005886(plasma membrane)|GO:0007411(axon guidance)|GO:0016322(neuron remodeling)|GO:0043237(laminin-1 binding)|GO:0060668(regulation of branching involved in salivary gland morphogenesis by extracellular matrix-epithelial cell signaling)			NA	NA	chr12:96052034-96051975	hs|12q22	ref|NM_021229|ens|ENST00000343702|gb|AF297711|gb|AF278532	mRNA	agilent G3 V2
[truncated: 2,535 more rows]
