# Supplementary material for: Genome-Wide Analysis of Long Noncoding RNA (lncRNA) Expression in Hepatoblastoma Tissues
Source: PLoS One. 2014 Jan 17;9(1):e85599. doi: 10.1371/journal.pone.0085599 (PMC3894996; doi:10.1371/journal.pone.0085599)
Supplement: Table S3 — The matched lncRNA-mRNA pairs for differentially expressed lncRNAs and mRNAs. (XLSX) [file pone.0085599.s004.xlsx]

## Sheet: lncRNA_cis_target_association
lncRNA	cis gene
A_19_P00316396	DLK1
A_19_P00316396	DLK1
A_19_P00316396	FLJ41170
A_19_P00316675	DLK1
A_19_P00316675	DLK1
A_19_P00316675	FLJ41170
A_19_P00317519	MSH2
A_19_P00317519	EPCAM
A_19_P00317519	MSH2
A_19_P00317519	TTC7A
A_21_P0000399	DLK1
A_21_P0000399	DLK1
A_21_P0000399	FLJ41170
A_21_P0000401	DLK1
A_21_P0000401	DLK1
A_21_P0000401	FLJ41170
A_21_P0000402	DLK1
A_21_P0000402	DLK1
A_21_P0000402	FLJ41170
A_21_P0000404	DLK1
A_21_P0000404	DLK1
A_21_P0000404	FLJ41170
A_21_P0000405	DLK1
A_21_P0000405	DLK1
A_21_P0000405	FLJ41170
A_21_P0000406	DLK1
A_21_P0000406	DLK1
A_21_P0000406	FLJ41170
A_21_P0000407	DLK1
A_21_P0000407	DLK1
A_21_P0000407	FLJ41170
A_21_P0000408	DLK1
A_21_P0000408	DLK1
A_21_P0000408	FLJ41170
A_21_P0000410	DLK1
A_21_P0000410	DLK1
A_21_P0000410	FLJ41170
A_21_P0000412	DLK1
A_21_P0000412	DLK1
A_21_P0000412	FLJ41170
A_21_P0000413	DLK1
A_21_P0000413	DLK1
A_21_P0000413	FLJ41170
A_21_P0000415	DLK1
A_21_P0000415	DLK1
A_21_P0000415	FLJ41170
A_21_P0000416	DLK1
A_21_P0000416	DLK1
A_21_P0000416	FLJ41170
A_21_P0000417	DLK1
A_21_P0000417	DLK1
A_21_P0000417	FLJ41170
A_21_P0000418	DLK1
A_21_P0000418	DLK1
A_21_P0000418	FLJ41170
A_21_P0000419	DLK1
A_21_P0000419	DLK1
A_21_P0000419	FLJ41170
A_21_P0000420	DLK1
A_21_P0000420	DLK1
A_21_P0000420	FLJ41170
A_21_P0000421	DLK1
A_21_P0000421	DLK1
A_21_P0000421	FLJ41170
A_21_P0000422	DLK1
A_21_P0000422	DLK1
A_21_P0000422	FLJ41170
A_21_P0000423	DLK1
A_21_P0000423	DLK1
A_21_P0000423	FLJ41170
A_21_P0000424	DLK1
A_21_P0000424	DLK1
A_21_P0000424	FLJ41170
A_21_P0000425	DLK1
A_21_P0000425	DLK1
A_21_P0000425	FLJ41170
A_21_P0000426	DLK1
A_21_P0000426	DLK1
A_21_P0000426	FLJ41170
A_21_P0000427	DLK1
A_21_P0000427	DLK1
A_21_P0000427	FLJ41170
A_21_P0000429	DLK1
A_21_P0000429	DLK1
A_21_P0000429	FLJ41170
A_21_P0000430	DLK1
A_21_P0000430	DLK1
A_21_P0000430	FLJ41170
A_21_P0000431	DLK1
A_21_P0000431	DLK1
A_21_P0000431	FLJ41170
A_21_P0000434	DLK1
A_21_P0000434	DLK1
A_21_P0000434	FLJ41170
A_21_P0003549	ACSL1
A_21_P0003549	KIAA1430
A_21_P0008390	DLK1
A_21_P0008390	DLK1
A_21_P0008390	FLJ41170
A_21_P0008391	DLK1
A_21_P0008391	DLK1
A_21_P0008391	FLJ41170
A_21_P0009735	DAZAP1
A_21_P0009735	C19orf25
A_21_P0009735	REEP6
A_21_P0009735	REEP6
A_21_P0011673	ICAM5
A_21_P0011673	ANGPTL6
A_21_P0011673	FBXL12
A_21_P0011673	RAVER1
A_21_P0011673	DNMT1
A_21_P0011673	EIF3G
A_21_P0011832	MAP4K4
A_21_P0011832	LOC100506328
A_21_P0012065	MSH2
A_21_P0012065	EPCAM
A_21_P0012065	MSH2
A_21_P0012177	DNMT3L
A_21_P0012177	LRRC3
A_21_P0012177	UBE2G2
A_21_P0012177	LRRC3
A_21_P0012177	KRTAP10-8
A_21_P0012177	KRTAP10-7
A_21_P0012177	KRTAP10-6
A_21_P0012177	KRTAP10-4
A_21_P0012299	CYP2D6
A_21_P0012299	CYP2D6
A_21_P0012299	SHISA8
A_21_P0012299	TCF20
A_21_P0012300	CYP2D6
A_21_P0012300	CYP2D6
A_21_P0012300	SHISA8
A_21_P0012300	TCF20
A_21_P0012301	CYP2D6
A_21_P0012301	CYP2D6
A_21_P0012301	SHISA8
A_21_P0012301	TCF20
A_21_P0013715	KIAA0020
A_21_P0013715	RFX3
A_21_P0014779	RPS6
A_21_P0014779	RPS6
A_24_P932875	GLB1
A_24_P932875	TRIM71
A_32_P14582	ICAM5
A_32_P14582	ANGPTL6
A_32_P14582	FBXL12
A_32_P14582	RAVER1
A_32_P14582	FDX1L
A_32_P14582	DNMT1
A_32_P14582	EIF3G
A_33_P3349424	SP5
A_33_P3349424	GORASP2
A_33_P3349424	LOC100130256
A_33_P3781094	CXADR
A_33_P3781094	CXADR
oebiotech_00128	DLK1
oebiotech_00128	DLK1
oebiotech_00128	FLJ41170
oebiotech_00129	DLK1
oebiotech_00129	DLK1
oebiotech_00129	FLJ41170
oebiotech_00131	DLK1
oebiotech_00131	DLK1
oebiotech_00131	FLJ41170
oebiotech_00154	SRD5A2
oebiotech_00154	XDH
oebiotech_00886	DLK1
oebiotech_00886	DLK1
oebiotech_00886	FLJ41170
oebiotech_01315	UPB1
oebiotech_01315	UPB1
oebiotech_01623	DLX5
oebiotech_01623	DLX6
oebiotech_02402	DLK1
oebiotech_02402	DLK1
oebiotech_02402	FLJ41170
oebiotech_02423	DLK1
oebiotech_02423	DLK1
oebiotech_02423	FLJ41170
oebiotech_02565	DLK1
oebiotech_02565	DLK1
oebiotech_02565	FLJ41170
oebiotech_04073	DLK1
oebiotech_04073	DLK1
oebiotech_04073	FLJ41170
oebiotech_04250	DLK1
oebiotech_04250	DLK1
oebiotech_04250	FLJ41170
oebiotech_04431	DLK1
oebiotech_04431	DLK1
oebiotech_04431	FLJ41170
oebiotech_04486	DLK1
oebiotech_04486	DLK1
oebiotech_04486	FLJ41170
oebiotech_05611	DLK1
oebiotech_05611	DLK1
oebiotech_05611	FLJ41170
oebiotech_05618	DLK1
oebiotech_05618	DLK1
oebiotech_05618	FLJ41170
oebiotech_05682	DLK1
oebiotech_05682	DLK1
oebiotech_05682	FLJ41170
oebiotech_05718	DLK1
oebiotech_05718	DLK1
oebiotech_05718	FLJ41170
oebiotech_05732	DLK1
oebiotech_05732	DLK1
oebiotech_05732	FLJ41170
oebiotech_05818	DLK1
oebiotech_05818	DLK1
oebiotech_05818	FLJ41170
oebiotech_05825	GLTSCR2
oebiotech_05825	PLA2G4C
oebiotech_05825	SULT2A1
oebiotech_05825	EHD2
oebiotech_05825	BSPH1
oebiotech_05825	GLTSCR1
oebiotech_05825	GLTSCR2
oebiotech_05899	DLK1
oebiotech_05899	DLK1
oebiotech_05899	FLJ41170
oebiotech_05939	DLK1
oebiotech_05939	DLK1
oebiotech_05939	FLJ41170
oebiotech_05950	DLK1
oebiotech_05950	DLK1
oebiotech_05950	FLJ41170
oebiotech_05960	DLK1
oebiotech_05960	DLK1
oebiotech_05960	FLJ41170
oebiotech_06663	C9orf4
oebiotech_06663	C9orf5
oebiotech_06663	CTNNAL1
oebiotech_06663	FAM206A
oebiotech_06663	EPB41L4B
oebiotech_06663	PTPN3
oebiotech_06663	PTPN3
oebiotech_06663	CTNNAL1
oebiotech_06663	FAM206A
oebiotech_06913	NKD1
oebiotech_06913	SNX20
oebiotech_06913	LOC100130057
oebiotech_09170	SCAF4
oebiotech_09170	HUNK
oebiotech_09701	E2F6
oebiotech_09701	NTSR2
oebiotech_09701	GREB1
oebiotech_09701	GREB1
oebiotech_09701	E2F6
oebiotech_09701	GREB1
oebiotech_10350	C1orf74
oebiotech_10350	HSD11B1
oebiotech_10350	G0S2
oebiotech_10876	RPLP0
oebiotech_10876	GCN1L1
oebiotech_10876	RPLP0
oebiotech_11245	ASPM
oebiotech_11245	CFHR4
oebiotech_11245	ZBTB41
oebiotech_11245	ASPM
oebiotech_11245	F13B
oebiotech_11509	ADRA1A
oebiotech_11509	ADRA1A
oebiotech_11509	ADRA1A
oebiotech_11548	HMGA2
oebiotech_11548	HMGA2
oebiotech_12046	PDCD7
oebiotech_12046	IGDCC4
oebiotech_12046	IGDCC3
oebiotech_12046	C15orf44
oebiotech_12046	KBTBD13
oebiotech_12046	DPP8
oebiotech_12082	SAA4
oebiotech_12082	HPS5
oebiotech_12082	SAA1
oebiotech_12082	LDHAL6A
oebiotech_12082	SAA2
oebiotech_12439	BEX1
oebiotech_12439	TCEAL8
oebiotech_13332	DLK1
oebiotech_13332	DLK1
oebiotech_13332	FLJ41170
oebiotech_13703	SP5
oebiotech_13703	GORASP2
oebiotech_13703	LOC100130256
oebiotech_13853	NKD1
oebiotech_13853	SNX20
oebiotech_13853	LOC100130057
oebiotech_15041	NPTX1
oebiotech_15041	CARD14
oebiotech_15287	STEAP4
oebiotech_15287	STEAP4
oebiotech_16405	DLK1
oebiotech_16405	DLK1
oebiotech_16405	FLJ41170
oebiotech_16552	MSH2
oebiotech_16552	EPCAM
oebiotech_16552	MSH2
oebiotech_16552	TTC7A
oebiotech_16715	SP5
oebiotech_16715	LOC100130256
oebiotech_18595	CYP4Z1
oebiotech_18595	CYP4A11
oebiotech_18595	CYP4X1
oebiotech_18595	CYP4Z1
oebiotech_18595	CYP4A11
oebiotech_18595	CYP4A22
oebiotech_19999	C9orf4
oebiotech_19999	C9orf5
oebiotech_19999	CTNNAL1
oebiotech_19999	FAM206A
oebiotech_19999	EPB41L4B
oebiotech_19999	PTPN3
oebiotech_19999	PTPN3
oebiotech_19999	CTNNAL1
oebiotech_19999	FAM206A
oebiotech_20208	ICAM5
oebiotech_20208	ANGPTL6
oebiotech_20208	FBXL12
oebiotech_20208	RAVER1
oebiotech_20208	DNMT1
oebiotech_20208	EIF3G
oebiotech_20772	CYP2D6
oebiotech_20772	CYP2D6
oebiotech_20772	SHISA8
oebiotech_20772	TCF20
oebiotech_20786	DLK1
oebiotech_20786	DLK1
oebiotech_20786	FLJ41170
oebiotech_20873	DLK1
oebiotech_20873	DLK1
oebiotech_20873	FLJ41170
oebiotech_20968	PEG3
oebiotech_20968	PEG3
oebiotech_21155	TMEM79
oebiotech_21155	SMG5
oebiotech_21155	RHBG
oebiotech_21155	GPATCH4
oebiotech_21155	RHBG
oebiotech_21155	TTC24
oebiotech_21155	TMEM79
oebiotech_21196	CLEC4G
oebiotech_21196	CD209
oebiotech_21196	CLEC4M
oebiotech_21196	CLEC4G
oebiotech_21196	MAP2K7
oebiotech_21196	CD209
oebiotech_21387	SP5
oebiotech_21387	GORASP2
oebiotech_21387	LOC100130256
oebiotech_21396	EIF4A1
oebiotech_21396	SAT2
oebiotech_21396	SENP3
oebiotech_21396	SHBG
oebiotech_21396	TP53
oebiotech_21396	EIF4A1
oebiotech_21396	EIF4A1
oebiotech_21396	C17orf74
oebiotech_21396	POLR2A
oebiotech_21396	CHD3
oebiotech_21396	TNK1
oebiotech_21683	DLK1
oebiotech_21683	DLK1
oebiotech_21683	FLJ41170
oebiotech_21684	DLK1
oebiotech_21684	DLK1
oebiotech_21684	FLJ41170
oebiotech_21799	CYP3A7
oebiotech_21799	CPSF4
oebiotech_21799	AZGP1
oebiotech_21799	CYP3A5
oebiotech_21799	CYP3A5
oebiotech_21799	ZNF789
oebiotech_21799	CYP3A7
oebiotech_22097	CXADR
oebiotech_22097	CXADR
oebiotech_22144	DNAJB3
oebiotech_22144	TRPM8
oebiotech_22144	UGT1A6
oebiotech_22144	UGT1A6
oebiotech_22144	UGT1A8
oebiotech_22541	CLEC4G
oebiotech_22541	CD209
oebiotech_22541	CLEC4M
oebiotech_22541	CLEC4G
oebiotech_22541	CD209
oebiotech_22786	GCNT4
oebiotech_22786	NSA2
oebiotech_22786	FAM169A
oebiotech_22786	ENC1
oebiotech_22786	FAM169A
oebiotech_22787	DLK1
oebiotech_22787	DLK1
oebiotech_22787	FLJ41170
oebiotech_22788	DLK1
oebiotech_22788	DLK1
oebiotech_22788	FLJ41170
oebiotech_22789	DLK1
oebiotech_22789	DLK1
oebiotech_22789	FLJ41170
oebiotech_23624	HTN3
oebiotech_23624	CSN3
oebiotech_23624	ODAM
oebiotech_24220	ADRA1A
oebiotech_24220	ADRA1A
oebiotech_24220	ADRA1A
oebiotech_25456	DLK1
oebiotech_25456	DLK1
oebiotech_25456	FLJ41170
oebiotech_25457	DLK1
oebiotech_25457	DLK1
oebiotech_25457	FLJ41170
oebiotech_26263	ACSM2B
oebiotech_26263	DCUN1D3
oebiotech_26263	ACSM5
oebiotech_26263	ACSM5
oebiotech_26264	ACSM2B
oebiotech_26264	ACSM5
oebiotech_26264	ACSM5

## Sheet: degree
proble	degree	regulation	lncRNA/mRNA
A_19_P00316396	3	up	lncRNA
A_19_P00316675	3	up	lncRNA
A_19_P00317519	4	up	lncRNA
A_21_P0000399	3	up	lncRNA
A_21_P0000401	3	up	lncRNA
A_21_P0000402	3	up	lncRNA
A_21_P0000404	3	up	lncRNA
A_21_P0000405	3	up	lncRNA
A_21_P0000406	3	up	lncRNA
A_21_P0000407	3	up	lncRNA
A_21_P0000408	3	up	lncRNA
A_21_P0000410	3	up	lncRNA
A_21_P0000412	3	up	lncRNA
A_21_P0000413	3	up	lncRNA
A_21_P0000415	3	up	lncRNA
A_21_P0000416	3	up	lncRNA
A_21_P0000417	3	up	lncRNA
A_21_P0000418	3	up	lncRNA
A_21_P0000419	3	up	lncRNA
A_21_P0000420	3	up	lncRNA
A_21_P0000421	3	up	lncRNA
A_21_P0000422	3	up	lncRNA
A_21_P0000423	3	up	lncRNA
A_21_P0000424	3	up	lncRNA
A_21_P0000425	3	up	lncRNA
A_21_P0000426	3	up	lncRNA
A_21_P0000427	3	up	lncRNA
A_21_P0000429	3	up	lncRNA
A_21_P0000430	3	up	lncRNA
A_21_P0000431	3	up	lncRNA
A_21_P0000434	3	up	lncRNA
A_21_P0003549	2	down	lncRNA
A_21_P0008390	3	up	lncRNA
A_21_P0008391	3	up	lncRNA
A_21_P0009735	4	down	lncRNA
A_21_P0011673	6	down	lncRNA
A_21_P0011832	2	down	lncRNA
A_21_P0012065	3	up	lncRNA
A_21_P0012177	8	down	lncRNA
A_21_P0012299	4	down	lncRNA
A_21_P0012300	4	down	lncRNA
A_21_P0012301	4	down	lncRNA
A_21_P0013715	2	up	lncRNA
A_21_P0014779	2	down	lncRNA
A_24_P932875	2	up	lncRNA
A_32_P14582	7	down	lncRNA
A_33_P3349424	3	up	lncRNA
A_33_P3781094	2	up	lncRNA
oebiotech_00128	3	up	lncRNA
oebiotech_00129	3	up	lncRNA
oebiotech_00131	3	up	lncRNA
oebiotech_00154	2	down	lncRNA
oebiotech_00886	3	up	lncRNA
oebiotech_01315	2	down	lncRNA
oebiotech_01623	2	up	lncRNA
oebiotech_02402	3	up	lncRNA
oebiotech_02423	3	up	lncRNA
oebiotech_02565	3	up	lncRNA
oebiotech_04073	3	up	lncRNA
oebiotech_04250	3	up	lncRNA
oebiotech_04431	3	up	lncRNA
oebiotech_04486	3	up	lncRNA
oebiotech_05611	3	up	lncRNA
oebiotech_05618	3	up	lncRNA
oebiotech_05682	3	up	lncRNA
oebiotech_05718	3	up	lncRNA
oebiotech_05732	3	up	lncRNA
oebiotech_05818	3	up	lncRNA
oebiotech_05825	7	down	lncRNA
oebiotech_05899	3	up	lncRNA
oebiotech_05939	3	up	lncRNA
oebiotech_05950	3	up	lncRNA
oebiotech_05960	3	up	lncRNA
oebiotech_06663	9	up	lncRNA
oebiotech_06913	3	up	lncRNA
oebiotech_09170	2	up	lncRNA
oebiotech_09701	6	up	lncRNA
oebiotech_10350	3	down	lncRNA
oebiotech_10876	3	up	lncRNA
oebiotech_11245	5	up	lncRNA
oebiotech_11509	3	down	lncRNA
oebiotech_11548	2	up	lncRNA
oebiotech_12046	6	up	lncRNA
oebiotech_12082	5	down	lncRNA
oebiotech_12439	2	up	lncRNA
oebiotech_13332	3	up	lncRNA
oebiotech_13703	3	up	lncRNA
oebiotech_13853	3	up	lncRNA
oebiotech_15041	2	up	lncRNA
oebiotech_15287	2	down	lncRNA
oebiotech_16405	3	up	lncRNA
oebiotech_16552	4	up	lncRNA
oebiotech_16715	2	up	lncRNA
oebiotech_18595	6	down	lncRNA
oebiotech_19999	9	up	lncRNA
oebiotech_20208	6	down	lncRNA
oebiotech_20772	4	down	lncRNA
oebiotech_20786	3	up	lncRNA
oebiotech_20873	3	up	lncRNA
oebiotech_20968	2	up	lncRNA
oebiotech_21155	7	up	lncRNA
oebiotech_21196	6	down	lncRNA
oebiotech_21387	3	up	lncRNA
oebiotech_21396	11	down	lncRNA
oebiotech_21683	3	up	lncRNA
oebiotech_21684	3	up	lncRNA
oebiotech_21799	7	down	lncRNA
oebiotech_22097	2	up	lncRNA
oebiotech_22144	5	down	lncRNA
oebiotech_22541	5	down	lncRNA
oebiotech_22786	5	up	lncRNA
oebiotech_22787	3	up	lncRNA
oebiotech_22788	3	up	lncRNA
oebiotech_22789	3	up	lncRNA
oebiotech_23624	3	up	lncRNA
oebiotech_24220	3	down	lncRNA
oebiotech_25456	3	up	lncRNA
oebiotech_25457	3	up	lncRNA
oebiotech_26263	4	down	lncRNA
oebiotech_26264	3	down	lncRNA
DLK1	128	up	mRNA
FLJ41170	64	up	mRNA
MSH2	6	up	mRNA
EPCAM	3	up	mRNA
TTC7A	2	down	mRNA
ACSL1	1	down	mRNA
KIAA1430	1	up	mRNA
DAZAP1	1	up	mRNA
C19orf25	1	down	mRNA
REEP6	2	down	mRNA
ICAM5	3	down	mRNA
ANGPTL6	3	down	mRNA
FBXL12	3	up	mRNA
RAVER1	3	up	mRNA
DNMT1	3	up	mRNA
EIF3G	3	up	mRNA
MAP4K4	1	up	mRNA
LOC100506328	1	down	mRNA
DNMT3L	1	down	mRNA
LRRC3	2	down	mRNA
UBE2G2	1	up	mRNA
KRTAP10-8	1	down	mRNA
KRTAP10-7	1	down	mRNA
KRTAP10-6	1	down	mRNA
KRTAP10-4	1	down	mRNA
CYP2D6	8	down	mRNA
SHISA8	4	down	mRNA
TCF20	4	up	mRNA
KIAA0020	1	up	mRNA
RFX3	1	up	mRNA
RPS6	2	up	mRNA
GLB1	1	up	mRNA
TRIM71	1	up	mRNA
FDX1L	1	down	mRNA
SP5	4	up	mRNA
GORASP2	3	up	mRNA
LOC100130256	4	up	mRNA
CXADR	4	up	mRNA
SRD5A2	1	down	mRNA
XDH	1	down	mRNA
UPB1	2	down	mRNA
DLX5	1	up	mRNA
DLX6	1	up	mRNA
GLTSCR2	2	up	mRNA
PLA2G4C	1	down	mRNA
SULT2A1	1	down	mRNA
EHD2	1	down	mRNA
BSPH1	1	down	mRNA
GLTSCR1	1	up	mRNA
C9orf4	2	up	mRNA
C9orf5	2	up	mRNA
CTNNAL1	4	up	mRNA
FAM206A	4	up	mRNA
EPB41L4B	2	up	mRNA
PTPN3	4	down	mRNA
NKD1	2	up	mRNA
SNX20	2	down	mRNA
LOC100130057	2	up	mRNA
SCAF4	1	up	mRNA
HUNK	1	up	mRNA
E2F6	2	up	mRNA
NTSR2	1	down	mRNA
GREB1	3	up	mRNA
C1orf74	1	up	mRNA
HSD11B1	1	down	mRNA
G0S2	1	down	mRNA
RPLP0	2	up	mRNA
GCN1L1	1	up	mRNA
ASPM	2	up	mRNA
CFHR4	1	down	mRNA
ZBTB41	1	up	mRNA
F13B	1	down	mRNA
ADRA1A	6	down	mRNA
HMGA2	2	up	mRNA
PDCD7	1	up	mRNA
IGDCC4	1	up	mRNA
IGDCC3	1	up	mRNA
C15orf44	1	up	mRNA
KBTBD13	1	down	mRNA
DPP8	1	up	mRNA
SAA4	1	down	mRNA
HPS5	1	down	mRNA
SAA1	1	down	mRNA
LDHAL6A	1	up	mRNA
SAA2	1	down	mRNA
BEX1	1	up	mRNA
TCEAL8	1	up	mRNA
NPTX1	1	up	mRNA
CARD14	1	down	mRNA
STEAP4	2	down	mRNA
CYP4Z1	2	down	mRNA
CYP4A11	2	down	mRNA
CYP4X1	1	down	mRNA
CYP4A22	1	down	mRNA
PEG3	2	up	mRNA
TMEM79	2	up	mRNA
SMG5	1	up	mRNA
RHBG	2	up	mRNA
GPATCH4	1	up	mRNA
TTC24	1	down	mRNA
CLEC4G	4	down	mRNA
CD209	4	down	mRNA
CLEC4M	2	down	mRNA
MAP2K7	1	up	mRNA
EIF4A1	3	up	mRNA
SAT2	1	down	mRNA
SENP3	1	up	mRNA
SHBG	1	down	mRNA
TP53	1	up	mRNA
C17orf74	1	down	mRNA
POLR2A	1	up	mRNA
CHD3	1	down	mRNA
TNK1	1	down	mRNA
CYP3A7	2	down	mRNA
CPSF4	1	up	mRNA
AZGP1	1	down	mRNA
CYP3A5	2	down	mRNA
ZNF789	1	up	mRNA
DNAJB3	1	down	mRNA
TRPM8	1	down	mRNA
UGT1A6	2	down	mRNA
UGT1A8	1	down	mRNA
GCNT4	1	down	mRNA
NSA2	1	up	mRNA
FAM169A	2	up	mRNA
ENC1	1	up	mRNA
HTN3	1	up	mRNA
CSN3	1	up	mRNA
ODAM	1	up	mRNA
ACSM2B	2	down	mRNA
DCUN1D3	1	down	mRNA
ACSM5	4	down	mRNA
