# Supplementary material for: Genome-Wide Analysis of Long Noncoding RNA (lncRNA) Expression in Hepatoblastoma Tissues
Source: PLoS One. 2014 Jan 17;9(1):e85599. doi: 10.1371/journal.pone.0085599 (PMC3894996; doi:10.1371/journal.pone.0085599)
Supplement: Table S4 — Functional classification of the target genes by GO analysis. (XLSX) [file pone.0085599.s005.xlsx]

## Sheet: Sheet1
Functional classiﬁcation of the target genes by GO
Name	Hits	Total	Percent	Enrichment test pvalue	qvalue
Biological process	96	14369	0.0067	0.9933	0.9883
reproduction	10	743	0.0135	0.053	0.6487
cell killing	1	46	0.0217	0.295	0.9883
immune system process	7	1085	0.0065	0.7053	0.9883
metabolic process	64	8264	0.0077	0.3713	0.9883
cellular process	79	12605	0.0063	0.998	0.9883
anatomical structure formation	7	1186	0.0059	0.7876	0.9883
viral reproduction	2	84	0.0238	0.1333	0.9042
death	8	1171	0.0068	0.6511	0.9883
reproductive process	10	740	0.0135	0.0518	0.6487
biological adhesion	7	808	0.0087	0.3989	0.9883
multicellular organismal process	31	4183	0.0074	0.5492	0.9883
developmental process	28	3536	0.0079	0.3953	0.9883
growth	5	440	0.0114	0.2341	0.9883
locomotion	3	525	0.0057	0.7535	0.9883
pigmentation	1	55	0.0182	0.3407	0.9883
response to stimulus	21	3464	0.0061	0.8801	0.9883
localization	17	3373	0.005	0.9765	0.9883
establishment of localization	14	2884	0.0049	0.9753	0.9883
multi-organism process	8	667	0.012	0.1281	0.9042
biological regulation	47	7604	0.0062	0.964	0.9883
positive regulation of biological process	9	1857	0.0048	0.9427	0.9883
negative regulation of biological process	13	1691	0.0077	0.4972	0.9883
regulation of biological process	42	7196	0.0058	0.9851	0.9883
Cellular component	112	16123	0.0069	0.993	0.9883
extracellular region	15	1984	0.0076	0.5183	0.9883
cell	101	14769	0.0068	0.9844	0.9883
membrane-enclosed lumen	16	1836	0.0087	0.2943	0.9883
envelope	1	597	0.0017	0.9891	0.9883
macromolecular complex	16	2656	0.006	0.8533	0.9883
organelle	69	8920	0.0077	0.3652	0.9883
extracellular region part	5	938	0.0053	0.8335	0.9883
organelle part	31	4144	0.0075	0.5256	0.9883
cell part	101	14768	0.0068	0.9844	0.9883
Molecular function	101	15374	0.0066	0.9996	0.9883
catalytic activity	40	5095	0.0079	0.3817	0.9883
structural molecule activity	4	603	0.0066	0.6617	0.9883
transporter activity	4	1160	0.0034	0.976	0.9883
binding	85	12467	0.0068	0.9439	0.9883
electron carrier activity	10	163	0.0613	0	0.0002
enzyme regulator activity	2	836	0.0024	0.9871	0.9883
transcription regulator activity	8	1479	0.0054	0.8691	0.9883
translation regulator activity	3	115	0.0261	0.0573	0.6487
molecular transducer activity	6	2123	0.0028	0.999	0.9883
