# Supplementary material for: Genome-Wide Analysis of Long Noncoding RNA (lncRNA) Expression in Hepatoblastoma Tissues
Source: PLoS One. 2014 Jan 17;9(1):e85599. doi: 10.1371/journal.pone.0085599 (PMC3894996; doi:10.1371/journal.pone.0085599)
Supplement: Table S5 — Pathway Enrichment analysis. (XLSX) [file pone.0085599.s006.xlsx]

## Sheet: Sheet1
Pathway Enrichment analysis
PathwayDB	Name	Hits	Total	Percent	Enrichment test pvalue	qvalue
Kegg	Drug metabolism - cytochrome P450	5	72	0.0694	1e-05	0
Kegg	Drug metabolism - other enzymes	6	51	0.1176	1e-05	0
Kegg	Metabolic pathways	19	1118	0.017	1e-05	0
Kegg	Retinol metabolism	6	64	0.0938	1e-05	0
Kegg	Steroid hormone biosynthesis	6	55	0.1091	1e-05	0
Kegg	Cysteine and methionine metabolism	3	34	0.0882	0.0001	0.0001
Kegg	Metabolism of xenobiotics by cytochrome P450	4	70	0.0571	0.0001	0
Kegg	Fatty acid metabolism	3	42	0.0714	0.0003	0.0001
Biocarta	Tumor Suppressor Arf Inhibits Ribosomal Biogenesis	2	12	0.1667	0.0007	0.0002
Kegg	PPAR signaling pathway	3	69	0.0435	0.001	0.0003
Biocarta	mTOR Signaling Pathway	2	21	0.0952	0.0018	0.0005
Biocarta	Telomeres, Telomerase, Cellular Aging, and Immortality	2	23	0.087	0.0021	0.0005
Kegg	Ascorbate and aldarate metabolism	2	25	0.08	0.0025	0.0006
Kegg	Pentose and glucuronate interconversions	2	28	0.0714	0.003	0.0007
Kegg	Linoleic acid metabolism	2	29	0.069	0.0032	0.0007
Kegg	Butanoate metabolism	2	35	0.0571	0.0046	0.0009
Kegg	Vascular smooth muscle contraction	3	125	0.024	0.0052	0.0009
Kegg	Porphyrin and chlorophyll metabolism	2	42	0.0476	0.0064	0.0011
Kegg	Starch and sucrose metabolism	2	52	0.0385	0.0096	0.0015
Kegg	Arachidonic acid metabolism	2	58	0.0345	0.0117	0.0018
Kegg	Colorectal cancer	2	62	0.0323	0.0132	0.0019
Biocarta	Internal Ribosome Entry Pathway	1	4	0.25	0.0135	0.0019
